# Supplementary material for: Distinct cervical tissue-adherent and luminal microbiome communities correlate with mucosal host gene expression and protein levels in Kenyan sex workers
Source: Microbiome. 2023 Mar 31;11:67. doi: 10.1186/s40168-023-01502-4 (PMC10064689; doi:10.1186/s40168-023-01502-4)
Supplement: Supplementary file 3 — Additional file 2: Supplementary Table 1. Total relative abundance, alpha diversity,definition of bacterial communities in the samples, positive controls and ASV count tables luminal and tissue. Supplementary Table 2. Sociodemographic and clinical characteristics per study participant. Supplementary Table 3. Metabolic profile of the luminal microbiome. Supplementary Table 4. Sociodemographic and clinical characteristics of study participants included in the transcriptomic profiling at time of tissue sample collection, grouped based on their tissue microbiome. Supplementary Table 5. Differentially expressed genes between the luminal study groups. Supplementary Table 6. Pathway enrichment analysis for the differentially expressed genes across the luminal samples. Supplementary Table 7. Pathway enrichment analysis for the differentially expressed genes by pairwise comparisons between the luminal samples. Supplementary Table 8. Transcription factor protein-protein interaction (TF-PPI) network analysis by pairwise comparisons between the luminal samples. Supplementary Table 9. Differentially expressed genes between the tissue study groups. Supplementary Table 10. Pathway enrichment analysis for the differentially expressed genes across the tissue samples. Supplementary Table 11. Pathway enrichment analysis for the differentially expressed genes by pairwise comparisons between the tissue samples. Supplementary Table 12. Transcription factor protein-protein interaction (TF-PPI) network analysis by pairwise comparisons between the tissue samples. Supplementary Table 13. Differentially expressed genes and pathway enrichment analysis for the comparison of sample groups defined as L2T2 and L2T3. Supplementary Table 14. Characterization of proteins and antibodies included in the protein profiling assay, cytokine data and cytokine results. Supplementary Table 15. Sociodemographic and clinical characteristics of study participants included in the protein profiling at time of lumi [file 40168_2023_1502_MOESM2_ESM.zip › Suppl tbls/Suppl.Tbl.02 Clinical data.xlsx]

## Sheet: Sheet1
ID	Age (years)	Time in sex work (months)	Number of weekly clients	Marital status (married)	Children (number)	Educational level (years in school)	DMPA use (yes)	Progesterone (ng/mL)	Estradiol (pg/mL)	Time since onset of menses (days)	HIV serostatus (seropositive)	Chlamydia trachomatis	Neisseria gonorrhoeae	Vaginal discharge	Yeast	Nugents score (bacterial vaginosis)
P001	43	192	4	Yes	NA	8	no	0.0503145	81.4492	5	neg	No	No	No	No	intermediate
P002	32	168	18	No	2	9	no	0.0503145	284.391	11	neg	No	No	No	No	positive
P003	35	180	6	Yes	2	8	no	0.0503145	21.7924	9	neg	No	No	No	No	intermediate
P004	40	120	5	No	4	8	no	0.0503145	132.389	14	neg	No	No	No	No	negative
P005	50	324	0	No	4	8	no	7.54717	135.385	34	neg	No	No	No	No	intermediate
P006	45	180	3	No	4	10	no	0.116352	175.429	5	neg	No	No	No	No	positive
P007	40	156	1	No	2	8	no	8.49057	127.213	8	pos	No	No	No	No	intermediate
P008	36	120	4	No	2	10	no	0.0503145	21.7924	7	neg	No	No	No	No	negative
P009	39	72	10	No	4	10	no	0.0503145	91.5282	12	pos	No	No	No	No	positive
P010	36	108	20	No	2	7	yes	0.0503145	21.7924	19	pos	No	No	No	No	intermediate
P011	29	84	32	No	2	7	no	0.0503145	101.88	9	pos	No	No	No	No	positive
P012	28	120	1	NA	1	9	no	0.0503145	73.0046	8	neg	No	No	No	No	negative
P013	48	120	3	No	2	12	no	0.0503145	21.7924	7	pos	No	No	No	No	negative
P014	48	372	5	No	3	8	no	0.113208	310.27	8	neg	No	No	yes	No	negative
P017	43	132	30	No	1	13	no	0.0503145	60.7464	9	neg	No	No	No	No	intermediate
P018	48	108	4	Yes	1	7	no	0.0503145	21.7924	8	neg	No	No	No	No	negative
P019	33	96	6	No	2	12	no	0.0503145	81.7216	8	neg	No	No	No	No	positive
P020	44	120	8	Yes	4	10	no	8.49057	295.56	36	neg	No	No	yes	No	negative
P021	43	144	4	No	2	14	no	0.091195	289.567	12	neg	No	No	No	No	intermediate
P022	39	108	10	Yes	3	9	no	0.0503145	195.315	11	neg	No	No	No	No	positive
P023	38	36	3	Yes	NA	2	no	1.69811	57.2051	22	pos	No	No	No	No	intermediate
P024	36	96	50	Yes	3	7	no	0.0503145	26.6957	3	neg	No	No	No	No	positive
P025	35	144	10	No	3	8	no	10.3774	108.69	10	neg	No	No	No	No	intermediate
P026	37	84	50	No	4	8	no	1.91824	77.9079	13	neg	No	No	yes	No	negative
P027	41	36	0	Yes	0	15	no	0.0503145	55.2983	9	neg	No	No	No	No	positive
P028	35	108	6	No	2	13	no	0.154088	21.7924	11	pos	No	No	No	No	positive
P029	32	120	3	No	2	12	no	0.0503145	92.6178	9	neg	No	No	yes	yes	intermediate
P031	34	36	3	No	1	9	no	0.0503145	76.2735	6	neg	No	No	No	No	negative
P032	37	72	7	Yes	2	14	yes	NA	NA	NA	pos	No	No	No	No	negative
P033	37	96	10	No	2	10	no	5.34591	211.387	17	neg	No	No	No	No	intermediate
P034	32	84	5	Yes	2	10	no	0.0503145	75.1839	8	neg	No	No	No	No	positive
P036	38	132	3	No	NA	8	no	0.0503145	23.6993	8	neg	No	No	No	No	positive
P037	38	120	4	Yes	1	13	no	0.0503145	21.7924	19	pos	No	No	No	No	negative
P038	46	60	25	Yes	1	7	no	0.974843	215.2	4	pos	No	No	No	No	negative
P039	34	84	10	Yes	2	14	no	0.169811	248.161	11	neg	No	No	No	No	positive
P040	27	24	1	Yes	2	13	no	0.0503145	116.862	7	neg	No	No	No	No	negative
P041	33	144	2	No	2	10	no	0.0503145	120.131	10	neg	No	No	No	No	positive
P042	39	36	1	Yes	2	13	no	0.0503145	43.5849	4	neg	No	No	No	No	intermediate
P043	34	264	4	No	NA	13	no	0.0503145	71.3702	5	neg	No	No	No	No	negative
P044	30	108	14	No	1	12	no	0.157233	241.896	14	neg	No	No	No	No	negative
P045	47	36	4	No	3	12	no	3.01887	86.3525	44	neg	No	No	yes	No	negative
P047	45	NA	0	No	3	7	no	0.0754717	23.6993	8	pos	No	No	No	No	negative
P048	37	168	5	No	1	12	no	18.8679	148.461	30	neg	No	No	No	No	negative
P049	34	180	5	No	3	7	no	0.0503145	84.7181	8	pos	No	No	No	No	negative
P050	30	36	18	No	2	8	no	0.345912	224.19	9	neg	No	No	No	No	intermediate
P051	33	24	8	Yes	4	7	yes	0.0503145	43.3124	NA	neg	No	No	yes	No	positive
P052	35	24	1	No	4	8	no	3.11321	57.4775	26	neg	No	No	No	No	positive
P053	36	120	2	Yes	2	9	no	0.0503145	57.7499	9	neg	No	No	No	No	negative
P057	32	24	9	Yes	3	8	no	8.49057	218.197	22	neg	No	No	No	No	negative
P059	37	120	10	No	0	13	no	1.60377	52.8466	7	neg	No	No	No	No	positive
P060	34	24	20	No	NA	7	no	3.77358	166.984	13	pos	No	No	yes	yes	negative
P061	36	96	0	No	1	8	no	0.0503145	38.4092	5	neg	No	No	No	No	positive
P062	44	24	2	No	2	7	no	0.0503145	21.7924	7	neg	No	No	NA	No	negative
P063	33	36	NA	No	2	11	yes	0.0503145	35.1403	NA	neg	No	No	No	No	negative
P064	24	5	6	Yes	2	11	no	0.254717	219.286	10	neg	No	No	No	No	positive
P066	27	36	5	No	NA	7	no	0.0503145	21.7924	7	neg	No	No	No	No	positive
P067	33	24	3	Yes	4	21	no	0.110063	45.2193	4	neg	No	No	No	No	positive
P068	23	36	16	No	NA	16	no	0.0503145	35.9575	11	neg	No	No	yes	No	negative
P069	22	36	7	No	0	15	no	0.0503145	140.561	6	neg	No	No	No	No	positive
P070	21	24	8	No	0	11	no	0.0503145	120.948	12	neg	No	No	No	No	positive
P071	45	24	2	No	2	12	no	0.103774	257.695	8	neg	No	No	No	No	negative
P072	34	16	1	No	1	13	no	0.0503145	21.7924	9	neg	No	No	NA	No	negative
P073	31	12	2	No	2	7	no	0.22327	241.624	11	neg	No	No	No	No	intermediate
P074	28	36	5	No	2	8	no	0.974843	166.712	12	neg	No	No	No	No	intermediate
P075	31	36	30	No	1	8	no	0.0503145	46.3089	7	neg	No	No	No	No	negative
P077	21	24	16	No	NA	15	no	1.32075	151.185	40	neg	No	No	No	No	negative
P078	24	24	3	No	NA	15	no	0.154088	247.889	6	neg	No	No	No	No	positive
P079	31	18	12	No	1	10	no	0.0503145	81.7216	6	neg	No	No	No	No	intermediate
P080	38	24	6	No	2	12	no	0.0503145	46.0365	5	neg	No	No	No	No	negative
P081	37	18	4	No	0	8	no	11.0063	26.9681	8	neg	No	No	NA	No	intermediate
P082	25	4	0	No	NA	17	no	0.0503145	101.607	9	neg	No	No	No	No	positive
P083	23	12	11	No	NA	8	no	0.81761	91.2558	7	neg	No	No	No	No	negative
P085	33	12	14	NA	NA	NA	yes	0.0503145	21.7924	NA	neg	No	No	No	NA	intermediate
P086	24	7	3	No	NA	13	no	6.28931	94.2522	7	neg	No	No	No	No	positive
P087	32	24	0	No	2	10	no	0.122642	405.339	19	neg	No	No	No	No	intermediate
P088	41	36	3	Yes	3	7	yes	0.0503145	40.8608	NA	neg	No	No	No	No	negative
P089	32	24	4	No	1	10	yes	0.0503145	21.7924	NA	neg	No	No	No	No	negative
P090	34	8	4	No	3	10	yes	0.0503145	36.5023	NA	neg	No	No	yes	No	negative
P091	32	24	28	No	3	11	yes	0.0503145	40.316	NA	neg	No	No	No	No	negative
P092	40	12	2	Yes	5	6	yes	0.0503145	21.7924	NA	neg	No	No	No	yes	intermediate
P093	25	18	10	No	2	10	yes	0.0503145	21.7924	NA	neg	No	No	No	No	positive
P094	28	12	1	No	2	12	yes	0.0503145	21.7924	NA	neg	No	No	No	No	positive
P095	29	24	0	No	3	8	yes	0.091195	27.5129	NA	neg	No	No	No	No	intermediate
P096	35	24	5	No	2	8	yes	0.0503145	30.7818	NA	neg	No	No	No	No	intermediate
P097	29	18	5	No	2	8	yes	0.0503145	21.7924	NA	neg	No	No	NA	No	negative
P098	30	24	4	No	1	12	yes	0.0503145	21.7924	NA	neg	No	No	No	No	positive
P099	28	12	9	No	1	12	yes	0.0503145	21.7924	NA	neg	No	No	NA	No	negative
P100	26	36	5	No	1	11	yes	0.0503145	21.7924	NA	neg	No	No	No	No	negative
P101	30	12	3	No	0	14	yes	0.0503145	68.3737	NA	neg	No	No	No	No	NA
P102	29	36	NA	Yes	1	10	yes	0.0503145	56.6603	NA	neg	No	No	No	NA	NA
P103	27	36	4	No	2	9	yes	0.0503145	21.7924	NA	neg	No	No	No	No	positive
P105	25	36	3	No	1	14	no	9.43396	104.059	NA	neg	No	No	No	No	negative
P106	24	24	5	No	NA	8	no	8.1761	208.935	NA	neg	No	No	No	No	intermediate
P107	28	24	5	Yes	3	8	yes	0.0503145	123.944	NA	neg	No	No	No	No	negative
P108	32	24	3	No	1	15	yes	0.0503145	21.7924	NA	neg	No	No	No	No	negative
P109	37	36	3	No	3	12	yes	0.0503145	91.5282	NA	neg	No	No	No	No	positive
P110	24	36	5	No	1	8	yes	0.0503145	53.9363	NA	neg	No	No	No	No	negative
P111	33	18	25	No	2	11	yes	0.0503145	21.7924	NA	neg	No	No	No	No	negative
P112	25	36	2	No	1	12	yes	0.0503145	21.7924	NA	neg	No	No	No	No	negative
P113	22	12	2	No	1	8	yes	0.0503145	30.7818	NA	neg	No	No	No	No	negative
P114	25	24	NA	No	1	12	yes	0.0503145	91.8006	NA	neg	No	No	No	No	negative
P115	27	12	NA	No	1	12	yes	0.0503145	21.7924	NA	neg	No	No	No	No	intermediate
P116	35	24	NA	No	2	8	yes	0.0503145	21.7924	NA	neg	No	No	No	No	negative
P117	25	24	5	No	1	11	no	0.125786	239.444	NA	neg	No	No	No	No	positive
P118	20	NA	NA	No	NA	10	no	0.072327	34.3231	NA	neg	No	No	No	No	negative
P119	32	24	NA	No	2	8	yes	0.0503145	21.7924	NA	neg	No	No	No	No	intermediate
P120	26	12	5	No	2	10	yes	0.0503145	21.7924	NA	neg	No	No	No	No	negative
P121	23	3	9	No	1	11	yes	NA	NA	NA	neg	No	No	No	No	positive
