# Supplementary material for: Distinct cervical tissue-adherent and luminal microbiome communities correlate with mucosal host gene expression and protein levels in Kenyan sex workers
Source: Microbiome. 2023 Mar 31;11:67. doi: 10.1186/s40168-023-01502-4 (PMC10064689; doi:10.1186/s40168-023-01502-4)
Supplement: Supplementary file 3 — Additional file 2: Supplementary Table 1. Total relative abundance, alpha diversity,definition of bacterial communities in the samples, positive controls and ASV count tables luminal and tissue. Supplementary Table 2. Sociodemographic and clinical characteristics per study participant. Supplementary Table 3. Metabolic profile of the luminal microbiome. Supplementary Table 4. Sociodemographic and clinical characteristics of study participants included in the transcriptomic profiling at time of tissue sample collection, grouped based on their tissue microbiome. Supplementary Table 5. Differentially expressed genes between the luminal study groups. Supplementary Table 6. Pathway enrichment analysis for the differentially expressed genes across the luminal samples. Supplementary Table 7. Pathway enrichment analysis for the differentially expressed genes by pairwise comparisons between the luminal samples. Supplementary Table 8. Transcription factor protein-protein interaction (TF-PPI) network analysis by pairwise comparisons between the luminal samples. Supplementary Table 9. Differentially expressed genes between the tissue study groups. Supplementary Table 10. Pathway enrichment analysis for the differentially expressed genes across the tissue samples. Supplementary Table 11. Pathway enrichment analysis for the differentially expressed genes by pairwise comparisons between the tissue samples. Supplementary Table 12. Transcription factor protein-protein interaction (TF-PPI) network analysis by pairwise comparisons between the tissue samples. Supplementary Table 13. Differentially expressed genes and pathway enrichment analysis for the comparison of sample groups defined as L2T2 and L2T3. Supplementary Table 14. Characterization of proteins and antibodies included in the protein profiling assay, cytokine data and cytokine results. Supplementary Table 15. Sociodemographic and clinical characteristics of study participants included in the protein profiling at time of lumi [file 40168_2023_1502_MOESM2_ESM.zip › Suppl tbls/Suppl.Tbl.03 Picrust.xlsx]

## Sheet: Across
KO Terms	LogFC.intercept	logFC.L2	logFC.L3	logFC.L4	logFC.L5	logCPM	LR	PValue	FDR
glucose 1-dehydrogenase	0	-4.39269	-8.08603	-10.1208	-6.04464	6.54262	111.306	3.83299e-23	7.86465e-20
diphosphate-dependent phosphofructokinase	0	-1.05824	1.06562	6.22538	-0.550817	6.95277	109.938	7.50349e-23	7.86465e-20
glycerate dehydrogenase	0	-0.945729	1.64387	6.39262	0.828746	7.30151	108.72	1.36458e-22	7.86465e-20
clumping factor B	0	-4.33556	-8.1351	-10.282	-7.64823	6.52784	108.416	1.58405e-22	7.86465e-20
serpin B	0	0.863055	2.44732	8.44215	-0.0574733	5.88276	108.171	1.78671e-22	7.86465e-20
beta-1,4-mannooligosaccharide/beta-1,4-mannosyl-N-acetylglucosamine phosphorylase	0	-0.97291	0.814504	6.55611	-2.23825	6.63361	108.033	1.91142e-22	7.86465e-20
pseudouridine kinase	0	1.5367	7.70333	7.04637	-0.361494	8.06372	107.724	2.22494e-22	7.86465e-20
PTS system, beta-glucoside-specific IIB component	0	-4.31703	-8.6571	-10.3968	-7.7856	6.51377	107.59	2.37601e-22	7.86465e-20
FKBP-type peptidyl-prolyl cis-trans isomerase FklB	0	-1.13478	0.759059	5.83368	1.34428	8.94021	107.475	2.51443e-22	7.86465e-20
pyruvate carboxylase subunit B	0	-0.92102	0.875756	5.87976	0.736128	6.95917	107.457	2.53692e-22	7.86465e-20
MFS transporter, PAT family, beta-lactamase induction signal transducer AmpG	0	-1.13914	0.919538	6.02812	1.49035	8.49087	107.247	2.81115e-22	7.86465e-20
carboxynorspermidine decarboxylase	0	-0.666954	1.23971	6.33891	0.876008	7.06802	107.186	2.89682e-22	7.86465e-20
Na+-transporting NADH:ubiquinone oxidoreductase subunit B	0	-0.788186	1.25466	6.28729	1.03692	6.96534	106.946	3.25936e-22	7.86465e-20
Na+-transporting NADH:ubiquinone oxidoreductase subunit C	0	-0.788186	1.25466	6.28729	1.03692	6.96534	106.946	3.25936e-22	7.86465e-20
Na+-transporting NADH:ubiquinone oxidoreductase subunit D	0	-0.788186	1.25466	6.28729	1.03692	6.96534	106.946	3.25936e-22	7.86465e-20
Na+-transporting NADH:ubiquinone oxidoreductase subunit E	0	-0.788186	1.25466	6.28729	1.03692	6.96534	106.946	3.25936e-22	7.86465e-20
Na+-transporting NADH:ubiquinone oxidoreductase subunit F	0	-0.788186	1.25466	6.28729	1.03692	6.96534	106.946	3.25936e-22	7.86465e-20
saccharopine dehydrogenase (NAD+, L-lysine forming)	0	-0.898106	1.14889	6.41864	-0.901196	7.05445	106.796	3.5081e-22	7.99457e-20
hexosaminidase	0	-0.589248	1.3098	6.52932	1.71923	8.21054	106.063	5.02762e-22	1.08544e-19
Na+-transporting NADH:ubiquinone oxidoreductase subunit A	0	-0.822198	1.23146	6.29694	0.923997	6.95605	105.901	5.44241e-22	1.11624e-19
malate dehydrogenase (oxaloacetate-decarboxylating)(NADP+)	0	-1.0065	0.701931	5.84076	2.57197	7.38043	105.539	6.50326e-22	1.18866e-19
endonuclease G, mitochondrial	0	-1.06335	1.25282	5.92142	-0.190217	7.87669	105.336	7.18433e-22	1.18866e-19
peptidyl-prolyl cis-trans isomerase SurA	0	-1.24307	0.778184	5.6586	2.06592	7.71457	105.307	7.28535e-22	1.18866e-19
S-adenosylmethionine:tRNA ribosyltransferase-isomerase	0	-0.246629	3.66369	6.3771	4.97147	8.97033	105.16	7.8306e-22	1.18866e-19
uridine phosphorylase	0	-0.944169	1.26499	6.216	3.03397	7.06094	105.145	7.88989e-22	1.18866e-19
UDP-2,3-diacylglucosamine hydrolase	0	-1.19913	0.607869	5.62317	2.6297	7.00417	105.003	8.45683e-22	1.18866e-19
FKBP-type peptidyl-prolyl cis-trans isomerase SlyD	0	-1.19941	0.607572	5.62281	2.62965	7.00394	104.996	8.48596e-22	1.18866e-19
octaprenyl-diphosphate synthase	0	-1.15837	0.63564	5.58131	2.67713	7.0069	104.955	8.65918e-22	1.18866e-19
outer membrane protein assembly factor BamD	0	-1.15691	0.63702	5.58204	2.67802	7.00628	104.947	8.69325e-22	1.18866e-19
DnaJ like chaperone protein	0	-1.09322	0.718473	5.64592	2.6998	6.95028	104.947	8.69326e-22	1.18866e-19
outer membrane protein	0	-0.812305	1.7318	6.05789	2.65153	9.51873	104.638	1.01177e-21	1.31902e-19
zinc protease	0	-0.92374	1.19714	5.88245	1.95853	8.26419	104.574	1.04375e-21	1.31902e-19
sialate O-acetylesterase	0	0.177313	1.28785	7.55614	2.20383	6.84065	104.459	1.10468e-21	1.31902e-19
peptidyl-dipeptidase Dcp	0	-1.13831	1.0004	5.90218	2.06531	7.74151	104.435	1.11763e-21	1.31902e-19
2-oxoglutarate ferredoxin oxidoreductase subunit gamma	0	-0.467714	1.75209	7.03805	1.14326	7.25134	104.421	1.12544e-21	1.31902e-19
phosphoglycolate phosphatase	0	0.380995	5.41443	6.39689	5.18443	9.83431	104.311	1.18751e-21	1.33803e-19
oxygen-independent coproporphyrinogen III oxidase	0	0.416798	5.33185	6.27229	5.05993	9.80842	104.223	1.24009e-21	1.33803e-19
Lrp/AsnC family transcriptional regulator, regulator for asnA, asnC and gidA	0	-1.18695	1.18132	6.02108	2.0961	7.92977	104.206	1.25073e-21	1.33803e-19
arginine decarboxylase	0	-1.15454	0.6121	5.52494	3.52431	7.10333	104.102	1.31586e-21	1.33803e-19
dipeptidyl-peptidase III	0	-1.13618	1.05177	6.24561	-0.85673	6.89896	104.076	1.33298e-21	1.33803e-19
phosphoribosyl 1,2-cyclic phosphate phosphodiesterase	0	-1.25934	0.622681	5.54336	2.54526	6.95366	104.069	1.33738e-21	1.33803e-19
2-oxoglutarate ferredoxin oxidoreductase subunit delta	0	-0.433372	1.77721	7.04581	1.24794	7.24461	103.962	1.40967e-21	1.3663e-19
putative sigma-54 modulation protein	0	-0.163724	3.9821	6.47225	5.63996	8.51738	103.92	1.43895e-21	1.3663e-19
two-component system, LytTR family, sensor histidine kinase AgrC	0	-4.47482	-7.49198	-10.1907	-3.48102	7.62474	103.837	1.49881e-21	1.3663e-19
regulator of cell morphogenesis and NO signaling	0	-1.0521	1.20291	6.09495	2.93446	7.04528	103.805	1.52265e-21	1.3663e-19
4-hydroxybutyrate dehydrogenase	0	1.64858	8.01644	7.00139	-1.67545	7.78956	103.771	1.54794e-21	1.3663e-19
xanthine permease XanP	0	-1.15984	0.678614	5.70663	2.79674	6.92299	103.748	1.56548e-21	1.3663e-19
NADH-quinone oxidoreductase subunit C/D	0	-1.16039	0.707676	5.7356	2.43502	6.94587	103.644	1.64739e-21	1.40783e-19
UDP-3-O-[3-hydroxymyristoyl] N-acetylglucosamine deacetylase / 3-hydroxyacyl-[acyl-carrier-protein] dehydratase	0	-0.277622	2.19393	6.81768	1.24218	7.17597	103.225	2.02286e-21	1.69343e-19
thiol:disulfide interchange protein DsbD	0	-1.24359	0.492449	5.38659	2.74881	7.02116	102.998	2.26139e-21	1.80975e-19
N-acylglucosamine 2-epimerase	0	0.112326	1.68664	7.59114	1.51837	5.8308	102.998	2.26145e-21	1.80975e-19
two-component system, LytTR family, response regulator AgrA	0	-4.41003	-7.2674	-10.1964	-3.47777	7.63823	102.969	2.29418e-21	1.80975e-19
iron complex outermembrane recepter protein	0	-1.13214	0.920268	5.45823	2.52835	9.70938	102.753	2.55089e-21	1.97429e-19
NAD(P)H-hydrate epimerase	0	-0.138155	4.13122	6.5943	5.54087	8.54994	102.623	2.71768e-21	2.06443e-19
MFS transporter, DHA2 family, metal-tetracycline-proton antiporter	0	2.2345	8.1855	6.73911	-1.25314	8.33999	102.528	2.84725e-21	2.12353e-19
two-component system, OmpR family, phosphate regulon sensor histidine kinase PhoR	0	-0.429443	3.73372	6.06944	5.34829	8.33784	102.397	3.03763e-21	2.22506e-19
aryl-alcohol dehydrogenase	0	-4.26544	-6.58934	-10.0069	-6.37321	6.5677	102.33	3.13908e-21	2.25904e-19
ribose 5-phosphate isomerase B	0	-0.180203	3.75791	6.23197	5.0741	8.58106	102.198	3.34755e-21	2.32745e-19
LysR family transcriptional regulator, cyn operon transcriptional activator	0	-1.10425	-0.26407	5.55566	-0.185239	6.02105	102.198	3.34762e-21	2.32745e-19
transposase, IS5 family	0	-0.92738	0.741323	6.38738	0.811977	7.91539	101.994	3.70082e-21	2.53013e-19
HlyD family secretion protein	0	-0.180661	3.25511	6.46721	4.595	9.11191	101.677	4.32382e-21	2.90759e-19
formyl-CoA transferase	0	-3.96802	-4.87063	-9.74614	-3.61819	6.81468	101.643	4.39481e-21	2.90766e-19
glutaminyl-tRNA synthetase	0	-0.579164	2.59462	6.10556	3.05239	7.61419	101.418	4.90731e-21	3.16313e-19
type II pantothenate kinase	0	-0.796982	0.963098	6.22209	-1.18076	6.89808	101.407	4.93516e-21	3.16313e-19
electron transfer flavoprotein alpha subunit	0	-0.433499	2.16464	5.82536	4.21578	8.00874	101.106	5.72037e-21	3.60999e-19
Ca-activated chloride channel homolog	0	0.304015	5.29596	6.13461	2.14318	9.27806	101.053	5.87039e-21	3.64854e-19
cell division transport system permease protein	0	0.694269	5.9187	6.28645	5.11918	9.15794	100.929	6.23843e-21	3.81941e-19
polyribonucleotide nucleotidyltransferase	0	0.78115	5.93449	6.30953	5.31029	9.22722	100.861	6.45001e-21	3.89088e-19
MFS transporter, NHS family, nucleoside permease	0	-1.10709	1.11272	6.26841	2.7635	6.93913	100.808	6.61934e-21	3.93515e-19
lipoprotein-releasing system permease protein	0	-0.745484	1.816	5.86949	2.9557	8.30119	100.688	7.01994e-21	4.11369e-19
alpha-L-fucosidase 2	0	-0.286833	1.34826	6.67445	1.94253	6.80111	100.653	7.14362e-21	4.1272e-19
chloride channel protein, CIC family	0	-1.1448	0.690657	5.43881	3.39886	7.04323	100.595	7.34718e-21	4.18585e-19
lipopolysaccharide export system permease protein	0	-0.837242	1.99519	5.86134	3.43427	8.24402	100.504	7.68182e-21	4.31655e-19
pyruvate-ferredoxin/flavodoxin oxidoreductase	0	0.0268807	4.31484	7.09761	5.58228	8.75101	100.418	8.015e-21	4.44291e-19
putative protease	0	0.37975	4.20914	6.59567	5.48614	9.40785	100.288	8.54271e-21	4.67229e-19
protease IV	0	0.00508051	3.73196	6.60153	4.46672	8.26782	100.233	8.77692e-21	4.71661e-19
ATP-dependent Lon protease	0	-0.273647	2.92821	5.96116	4.04942	8.37837	100.182	8.99699e-21	4.71661e-19
CRISPR system Cascade subunit CasC	0	1.79687	8.09716	6.69383	-1.23584	7.66739	100.178	9.01463e-21	4.71661e-19
glycyl-tRNA synthetase	0	0.965358	6.27602	6.12983	1.22027	8.54205	100.148	9.14843e-21	4.71661e-19
CRISPR system Cascade subunit CasD	0	1.79327	8.09172	6.68531	-1.24065	7.6662	100.137	9.19866e-21	4.71661e-19
penicillin-binding protein 2	0	-0.499005	3.70971	6.22394	4.92243	8.48753	100.089	9.41544e-21	4.76816e-19
fumarate hydratase, class I	0	-0.981578	0.65347	5.29196	3.37184	7.09194	100.041	9.63986e-21	4.82228e-19
CRISPR system Cascade subunit CasA	0	1.78607	8.09174	6.67796	-1.26031	7.66284	99.9283	1.01885e-20	4.84289e-19
CRISPR system Cascade subunit CasB	0	1.78607	8.09174	6.67796	-1.26031	7.66284	99.9283	1.01885e-20	4.84289e-19
4-alpha-glucanotransferase	0	1.22986	6.68881	6.73799	5.10577	9.80923	99.9254	1.02031e-20	4.84289e-19
polyphenol oxidase	0	-0.0597317	3.81978	6.10162	4.58321	8.38673	99.9147	1.02569e-20	4.84289e-19
solute carrier family 13 (sodium-dependent dicarboxylate transporter), member 2/3/5	0	-0.738006	1.19509	6.03603	-0.240276	6.59283	99.899	1.03357e-20	4.84289e-19
3-dehydroquinate synthase	0	-0.249409	3.35811	5.94852	5.29205	8.41706	99.8885	1.03894e-20	4.84289e-19
ATP-dependent Clp protease ATP-binding subunit ClpB	0	0.699593	5.91162	6.24156	4.85193	9.1347	99.7747	1.09851e-20	4.99139e-19
phosphate:Na+ symporter	0	-0.368596	2.86236	6.13767	4.75517	8.04443	99.7606	1.10614e-20	4.99139e-19
molecular chaperone HtpG	0	-0.813864	3.04457	5.66224	4.80637	7.96362	99.7497	1.11207e-20	4.99139e-19
immune inhibitor A	0	-0.753424	1.48426	6.38828	0.00356928	6.23433	99.7313	1.12214e-20	4.99139e-19
zinc D-Ala-D-Ala dipeptidase	0	-0.893714	1.54412	6.09441	0.915497	6.21046	99.6982	1.14047e-20	4.99139e-19
crossover junction endodeoxyribonuclease RuvC	0	0.685647	6.01294	6.36631	5.0089	9.13896	99.6794	1.15107e-20	4.99139e-19
urea transporter	0	0.235185	0.205477	6.43936	1.5965	6.59299	99.6608	1.16159e-20	4.99139e-19
lipoprotein-releasing system ATP-binding protein	0	-0.36222	2.34501	6.22796	3.20551	7.82299	99.6493	1.16815e-20	4.99139e-19
ribosomal protein S12 methylthiotransferase	0	-0.521201	3.73445	6.32557	4.74267	8.1192	99.5457	1.229e-20	5.19726e-19
phosphatidylglycerophosphatase A	0	0.014813	1.11646	7.09488	4.97559	5.84159	99.4767	1.27132e-20	5.32139e-19
iron(III) transport system substrate-binding protein	0	0.9149	5.23003	7.18183	5.80552	8.21215	99.434	1.2982e-20	5.37901e-19
Fur family transcriptional regulator, ferric uptake regulator	0	0.259044	5.24073	5.95771	4.60406	9.4852	99.3921	1.32512e-20	5.43565e-19
N-carbamoylputrescine amidase	0	-0.653403	1.04684	5.4282	1.09402	7.01542	99.3467	1.35495e-20	5.50298e-19
HTH-type transcriptional regulator / antitoxin HigA	0	0.617781	2.04822	8.05164	6.15818	5.91334	99.2099	1.4489e-20	5.82686e-19
transcription termination factor Rho	0	0.733474	5.98664	6.25834	4.7894	9.07668	99.1127	1.51956e-20	6.05168e-19
multidrug/hemolysin transport system ATP-binding protein	0	-4.5112	-7.50554	-9.63846	-2.26045	6.78527	99.0148	1.59431e-20	6.20192e-19
DNA recombination protein RmuC	0	0.756033	6.08723	6.21975	5.17133	8.92901	99.0078	1.59979e-20	6.20192e-19
biopolymer transport protein ExbB	0	-0.662186	2.18669	5.84191	2.94111	8.5652	99.0041	1.60264e-20	6.20192e-19
cation:H+ antiporter	0	-0.918604	1.75988	5.5809	3.2652	7.21518	98.9567	1.64036e-20	6.28856e-19
2-oxoglutarate/2-oxoacid ferredoxin oxidoreductase subunit alpha	0	-0.448711	2.12732	6.78543	2.75279	8.41035	98.8719	1.70997e-20	6.49345e-19
3-deoxy-manno-octulosonate cytidylyltransferase (CMP-KDO synthetase)	0	-0.673507	2.38298	6.01996	3.23269	7.3622	98.8348	1.7413e-20	6.49345e-19
arabinose-5-phosphate isomerase	0	-0.673507	2.38298	6.01996	3.23269	7.3622	98.8348	1.7413e-20	6.49345e-19
4-hydroxythreonine-4-phosphate dehydrogenase	0	-0.954309	0.265337	4.97701	2.96118	7.06664	98.782	1.787e-20	6.53785e-19
pyruvate, orthophosphate dikinase	0	-0.242077	3.94487	6.52052	5.35407	8.26197	98.7588	1.80738e-20	6.53785e-19
cell division transport system ATP-binding protein	0	0.660055	5.95489	6.15494	5.22413	9.00437	98.708	1.85292e-20	6.53785e-19
NADH-quinone oxidoreductase subunit L	0	-1.06686	0.714733	5.09728	2.40868	7.02027	98.6952	1.86458e-20	6.53785e-19
NADH-quinone oxidoreductase subunit B	0	-1.0668	0.714776	5.09702	2.4087	7.02001	98.6917	1.86778e-20	6.53785e-19
NADH-quinone oxidoreductase subunit K	0	-1.0668	0.714776	5.09702	2.4087	7.02001	98.6917	1.86778e-20	6.53785e-19
NADH-quinone oxidoreductase subunit N	0	-1.0668	0.714776	5.09702	2.4087	7.02001	98.6917	1.86778e-20	6.53785e-19
electron transfer flavoprotein beta subunit	0	-0.387319	2.63636	5.84145	4.32846	8.04079	98.6615	1.8957e-20	6.53785e-19
3-phosphoshikimate 1-carboxyvinyltransferase	0	0.647952	5.81648	6.01182	5.34744	9.03717	98.6604	1.89665e-20	6.53785e-19
peptidyl-prolyl cis-trans isomerase D	0	-0.511446	2.38342	6.07375	2.93348	7.55306	98.6071	1.94684e-20	6.61465e-19
chorismate synthase	0	0.702507	5.90648	6.10488	5.3726	9.03268	98.6026	1.95118e-20	6.61465e-19
oxalyl-CoA decarboxylase	0	-3.94261	-5.43422	-10.114	-4.45	6.86543	98.5643	1.98812e-20	6.63094e-19
copper chaperone	0	-0.234857	0.630641	5.66573	1.32703	6.87006	98.5641	1.98831e-20	6.63094e-19
UDP-N-acetylglucosamine acyltransferase	0	-0.839782	1.99945	5.70872	3.02702	8.00415	98.5318	2.02004e-20	6.65187e-19
PTS system, ascorbate-specific IIC component	0	1.55282	7.59437	7.3224	6.45159	9.1953	98.5248	2.02702e-20	6.65187e-19
septum formation protein	0	0.549296	5.92266	6.10951	4.88967	8.98916	98.4951	2.05672e-20	6.69578e-19
outer membrane protein insertion porin family	0	-0.369571	2.85813	6.13758	3.01261	7.82194	98.4749	2.07719e-20	6.70916e-19
2,3-bisphosphoglycerate-independent phosphoglycerate mutase	0	-0.611344	3.65011	5.93176	4.60368	8.022	98.3828	2.17307e-20	6.96402e-19
membrane-bound lytic murein transglycosylase F	0	-0.157939	0.379986	6.38983	4.26639	6.00737	98.3597	2.19778e-20	6.9886e-19
outer membrane protein X	0	0.672006	2.64441	8.28121	5.78849	5.87308	98.21	2.36515e-20	7.41458e-19
monofunctional glycosyltransferase	0	-0.761586	0.454242	5.4634	2.19647	6.97232	98.2076	2.36789e-20	7.41458e-19
alkyl hydroperoxide reductase subunit F	0	0.390099	5.7879	6.20073	4.48564	8.91356	98.1917	2.38646e-20	7.41612e-19
epoxyqueuosine reductase	0	-0.125365	3.73233	6.26222	5.36196	8.33897	98.1336	2.45534e-20	7.49419e-19
ribosome-associated heat shock protein Hsp15	0	-0.872303	0.853591	5.1884	2.70616	7.07647	98.1272	2.46303e-20	7.49419e-19
magnesium chelatase family protein	0	0.643557	6.04819	6.27312	5.0916	9.0246	98.1244	2.46639e-20	7.49419e-19
cell division protein FtsI (penicillin-binding protein 3)	0	0.662152	5.98136	6.27458	4.6552	9.02961	98.0259	2.58835e-20	7.80691e-19
tRNA threonylcarbamoyladenosine biosynthesis protein TsaB	0	-0.538995	3.36578	6.24773	4.04725	7.74684	97.8109	2.8759e-20	8.61092e-19
ribonuclease G	0	-0.56204	2.97215	6.26424	4.31658	7.67872	97.6337	3.13677e-20	9.18593e-19
lipid-A-disaccharide synthase	0	-0.634864	2.6794	6.09302	3.89016	7.44748	97.6138	3.16753e-20	9.18593e-19
lipopolysaccharide export system ATP-binding protein	0	-0.634864	2.6794	6.09302	3.89016	7.44748	97.6138	3.16753e-20	9.18593e-19
tetraacyldisaccharide 4'-kinase	0	-0.634864	2.6794	6.09302	3.89016	7.44748	97.6138	3.16753e-20	9.18593e-19
cysteine desulfuration protein SufE	0	-0.991335	0.848337	5.16119	3.42011	7.06278	97.5977	3.19256e-20	9.18593e-19
multidrug/hemolysin transport system permease protein	0	-4.51388	-7.07609	-9.54062	-2.29778	6.79291	97.5915	3.20231e-20	9.18593e-19
UDP-3-O-[3-hydroxymyristoyl] glucosamine N-acyltransferase	0	-0.653011	2.6606	6.0742	3.87338	7.44762	97.5674	3.24035e-20	9.2305e-19
formate C-acetyltransferase	0	1.37762	6.83589	7.11694	7.03094	9.32811	97.5296	3.30099e-20	9.3384e-19
uroporphyrinogen-III synthase	0	-0.623507	0.807732	5.29226	2.40692	7.5618	97.3688	3.57158e-20	1.00347e-18
glutamate formiminotransferase / formiminotetrahydrofolate cyclodeaminase	0	-0.949289	2.7459	6.19994	-1.62144	6.94437	97.3349	3.63125e-20	1.00815e-18
3-deoxy-D-manno-octulosonate 8-phosphate phosphatase (KDO 8-P phosphatase)	0	-0.664556	2.70757	6.11126	3.87788	7.41574	97.3315	3.63741e-20	1.00815e-18
two-component system, LytTR family, response regulator	0	0.0561648	5.77648	7.91547	8.01972	6.82911	97.2617	3.76397e-20	1.02103e-18
shikimate kinase	0	-0.175383	3.60621	6.00679	5.22494	8.394	97.2611	3.76508e-20	1.02103e-18
virulence factor	0	1.0261	3.15589	8.34458	5.97442	5.94134	97.2455	3.79392e-20	1.02103e-18
2-dehydro-3-deoxyphosphooctonate aldolase (KDO 8-P synthase)	0	-0.653807	2.66695	6.05512	3.87611	7.41603	97.2406	3.80308e-20	1.02103e-18
3-deoxy-D-manno-octulosonic-acid transferase	0	-0.653837	2.66699	6.05463	3.87598	7.4156	97.2378	3.80833e-20	1.02103e-18
putative peptidoglycan lipid II flippase	0	1.1235	6.47549	6.22741	5.84159	8.74324	97.0267	4.22318e-20	1.1249e-18
chromate transporter	0	0.246736	3.80111	6.88393	5.00654	8.90317	96.8472	4.61149e-20	1.21055e-18
ribosomal protection tetracycline resistance protein	0	0.515923	3.71873	7.50792	2.01656	7.1608	96.8418	4.62352e-20	1.21055e-18
rare lipoprotein A	0	-0.494251	2.16421	5.7659	3.02139	7.52333	96.8376	4.63324e-20	1.21055e-18
23S rRNA (cytosine1962-C5)-methyltransferase	0	-0.487963	2.01834	5.42599	3.88444	7.84765	96.7703	4.78849e-20	1.24319e-18
diamine N-acetyltransferase	0	-0.8168	1.2676	5.93998	1.81052	7.09173	96.749	4.83858e-20	1.24829e-18
ATP-binding cassette, subfamily B, bacterial MsbA	0	-0.355576	2.66932	6.17314	3.70686	7.58387	96.6292	5.13113e-20	1.31549e-18
diaminopimelate dehydrogenase	0	0.074528	3.82479	7.13764	2.36417	7.34396	96.6057	5.1906e-20	1.32247e-18
dGTPase	0	0.530765	5.89563	6.17923	5.08638	9.13792	96.5717	5.27777e-20	1.33638e-18
multidrug resistance protein, MATE family	0	-0.682325	1.99365	5.73188	3.93795	7.99049	96.4881	5.49819e-20	1.37564e-18
pyruvate formate lyase activating enzyme	0	1.01786	6.43634	6.72513	6.40938	9.27469	96.4761	5.5307e-20	1.37564e-18
GDP-L-fucose synthase	0	-0.761776	0.892552	5.28856	1.32925	6.98454	96.4751	5.5334e-20	1.37564e-18
presequence protease	0	1.30936	6.91595	8.46038	8.18773	7.33598	96.3984	5.74527e-20	1.4197e-18
serine-type D-Ala-D-Ala carboxypeptidase/endopeptidase (penicillin-binding protein 4)	0	0.340905	5.54311	5.63119	2.59749	8.68406	96.3821	5.7912e-20	1.42249e-18
glutamyl-tRNA synthetase	0	0.934589	6.41718	6.28032	4.88985	9.72135	96.3331	5.93206e-20	1.44841e-18
tRNA1Val (adenine37-N6)-methyltransferase	0	-0.936424	2.39656	6.3534	4.29742	7.314	96.2578	6.15499e-20	1.49395e-18
pyridoxal 5'-phosphate synthase pdxS subunit	0	0.947399	6.2065	6.42196	4.8127	8.9762	96.2128	6.292e-20	1.51322e-18
RNA polymerase sigma-70 factor, ECF subfamily	0	-0.506213	2.95361	5.11289	3.36048	10.1964	96.2076	6.30817e-20	1.51322e-18
dihydroorotate dehydrogenase electron transfer subunit	0	1.03966	6.58043	6.81503	5.8462	9.03366	96.0867	6.69308e-20	1.59622e-18
glutathione peroxidase	0	-0.912529	2.28	5.23997	4.09997	8.48359	95.9362	7.20487e-20	1.70835e-18
23S rRNA (adenine2503-C2)-methyltransferase	0	0.488417	4.19182	6.17786	5.65796	8.64966	95.8083	7.67093e-20	1.8084e-18
CDP-diacylglycerol---serine O-phosphatidyltransferase	0	-0.72051	2.16378	5.50255	2.75008	7.5257	95.7865	7.75313e-20	1.81733e-18
aspartate 4-decarboxylase	0	-4.31909	-8.86693	-8.28427	-7.58357	6.52838	95.7537	7.87871e-20	1.83628e-18
NAD+ synthase (glutamine-hydrolysing)	0	0.715529	6.25556	6.46273	5.01681	8.95564	95.7234	7.99631e-20	1.85316e-18
cell division protein ZapA	0	-0.706814	1.93111	5.77728	3.89855	7.34987	95.7089	8.05343e-20	1.85591e-18
queuine tRNA-ribosyltransferase	0	0.372799	5.02106	5.40312	4.26192	9.24269	95.6778	8.17683e-20	1.87382e-18
FMN reductase	0	-0.38068	2.23402	5.76959	2.6102	7.53561	95.4959	8.93873e-20	2.03704e-18
serine O-acetyltransferase	0	0.584293	5.62845	5.83994	4.64243	8.9404	95.4685	9.05961e-20	2.04484e-18
chemotaxis protein MotB	0	-1.06031	1.40593	5.25224	3.61521	7.24872	95.4656	9.07268e-20	2.04484e-18
5'-phosphate synthase pdxT subunit	0	0.898584	6.18454	6.34436	4.64795	8.91802	95.4138	9.30568e-20	2.0859e-18
PTS system, ascorbate-specific IIB component	0	1.38818	7.03866	7.68715	6.9116	8.81381	95.3649	9.53137e-20	2.11701e-18
serine/threonine-protein kinase HipA	0	-1.02622	1.31459	5.48184	3.84592	6.69078	95.3614	9.54771e-20	2.11701e-18
soluble lytic murein transglycosylase	0	0.416198	5.19705	6.84482	7.30391	7.12678	95.2745	9.96274e-20	2.19716e-18
integration host factor subunit alpha	0	-0.897458	0.651853	5.45127	3.28693	6.24158	95.2007	1.03294e-19	2.26164e-18
2-iminobutanoate/2-iminopropanoate deaminase	0	-0.128105	3.3928	6.62356	4.84985	7.87943	95.1875	1.03964e-19	2.26164e-18
NADH-quinone oxidoreductase subunit G	0	-0.0815074	4.22615	5.85535	6.53379	7.07874	95.1827	1.04205e-19	2.26164e-18
type III pantothenate kinase	0	1.2917	6.82188	6.51061	5.97869	8.69261	95.1445	1.06174e-19	2.28059e-18
outer membrane receptor for ferrienterochelin and colicins	0	-1.10971	1.29243	5.84503	2.75732	7.34062	95.1442	1.0619e-19	2.28059e-18
heptose-I-phosphate ethanolaminephosphotransferase	0	-0.220065	2.75538	6.99328	2.84632	8.20826	95.1012	1.0845e-19	2.30885e-18
2-succinyl-5-enolpyruvyl-6-hydroxy-3-cyclohexene-1-carboxylate synthase	0	-0.583658	1.06007	5.49184	2.44535	7.04759	95.0978	1.08632e-19	2.30885e-18
chorismate mutase	0	0.623176	5.70057	5.81851	4.11471	8.82145	95.0462	1.11411e-19	2.35211e-18
inner membrane protein	0	-4.38703	-6.9111	-8.17125	-2.48715	6.79308	95.0388	1.11814e-19	2.35211e-18
dolichol-phosphate mannosyltransferase	0	-0.37078	2.58469	5.97629	2.76606	7.54892	95.0232	1.12672e-19	2.35807e-18
purine-nucleoside phosphorylase	0	-0.250497	2.60272	5.16513	4.45598	8.58343	94.9784	1.1517e-19	2.39811e-18
phospholipid/cholesterol/gamma-HCH transport system ATP-binding protein	0	-0.675949	2.28185	5.50436	3.60926	7.47096	94.7739	1.27303e-19	2.63737e-18
flavodoxin I	0	-0.289503	2.94178	6.68596	3.07688	7.52758	94.7474	1.28966e-19	2.65515e-18
membrane-bound lytic murein transglycosylase D	0	-1.02825	0.592424	5.25838	3.09595	6.41071	94.7396	1.29457e-19	2.65515e-18
alanine or glycine:cation symporter, AGCS family	0	1.34219	4.92813	7.19754	6.69515	8.56474	94.6492	1.35321e-19	2.75107e-18
7-cyano-7-deazaguanine reductase	0	-0.384529	2.85042	6.15014	4.29551	7.58186	94.6468	1.35474e-19	2.75107e-18
3-dehydroquinate dehydratase II	0	0.475092	5.75342	5.71392	4.67375	8.80057	94.6284	1.36703e-19	2.76234e-18
polysaccharide biosynthesis/export protein	0	-0.974601	2.05582	5.52643	3.28026	7.10339	94.5943	1.39005e-19	2.79509e-18
mannose-1-phosphate guanylyltransferase	0	-0.970192	1.36112	5.21923	2.42687	7.81426	94.574	1.40391e-19	2.80919e-18
PLP dependent protein	0	0.33458	5.07234	5.28258	4.26002	9.05851	94.5174	1.44337e-19	2.87413e-18
electron transport complex protein RnfA	0	0.230184	3.78463	6.93505	6.47537	6.37654	94.5046	1.45245e-19	2.87824e-18
long-chain acyl-CoA synthetase	0	0.647846	5.7735	5.50934	2.64075	10.1308	94.467	1.47946e-19	2.91767e-18
NADH-quinone oxidoreductase subunit M	0	-0.989832	1.31099	5.16886	3.16692	7.08816	94.362	1.55748e-19	3.02527e-18
NADH-quinone oxidoreductase subunit I	0	-0.989791	1.31102	5.1686	3.16694	7.08791	94.3585	1.56017e-19	3.02527e-18
NADH-quinone oxidoreductase subunit J	0	-0.989791	1.31102	5.1686	3.16694	7.08791	94.3585	1.56017e-19	3.02527e-18
peroxiredoxin (alkyl hydroperoxide reductase subunit C)	0	0.303607	4.89213	5.2551	4.17168	9.19044	94.3541	1.56352e-19	3.02527e-18
bifunctional aspartokinase / homoserine dehydrogenase 1	0	-1.81314	0.773746	5.48392	2.70767	6.30338	94.3297	1.58234e-19	3.03989e-18
tRNA-2-methylthio-N6-dimethylallyladenosine synthase	0	0.469127	4.24926	6.23827	5.25566	8.59035	94.3177	1.59161e-19	3.03989e-18
2-oxoglutarate/2-oxoacid ferredoxin oxidoreductase subunit beta	0	-0.453074	2.79558	6.6412	2.94682	8.26677	94.3121	1.59599e-19	3.03989e-18
5'-nucleotidase	0	-0.566246	1.70013	5.08656	2.81213	8.55443	94.3004	1.60522e-19	3.03989e-18
isochorismate synthase	0	-0.80616	0.857248	5.12073	2.63195	6.98061	94.2806	1.6208e-19	3.03989e-18
fructan beta-fructosidase	0	-1.06794	1.28192	6.15493	4.21374	6.35378	94.2766	1.62398e-19	3.03989e-18
Cu2+-exporting ATPase	0	-0.324537	3.45346	5.80721	4.54783	8.00507	94.2749	1.62538e-19	3.03989e-18
thiamine-monophosphate kinase	0	-0.524123	2.39305	5.64644	3.64823	7.47026	94.2686	1.63037e-19	3.03989e-18
periplasmic iron binding protein	0	2.05885	7.94055	6.79784	2.81324	7.93016	94.2408	1.65271e-19	3.06762e-18
threonylcarbamoyladenosine tRNA methylthiotransferase MtaB	0	-0.173015	4.00536	6.61094	5.04349	8.17673	94.1976	1.68808e-19	3.09947e-18
glycine C-acetyltransferase	0	-0.762737	2.20978	6.1005	2.56072	7.49482	94.1867	1.69712e-19	3.09947e-18
Na+:H+ antiporter, NhaA family	0	0.568495	6.01632	5.98208	4.5157	8.77829	94.1861	1.69756e-19	3.09947e-18
NADH-quinone oxidoreductase subunit A	0	-0.974587	1.29315	5.16317	3.13091	7.09502	94.1831	1.7001e-19	3.09947e-18
electron transport complex protein RnfC	0	0.201551	3.99088	7.02372	6.57053	6.61317	94.1522	1.72603e-19	3.11928e-18
ribonuclease PH	0	1.34563	6.84446	6.34271	5.53702	8.5452	94.1433	1.7335e-19	3.11928e-18
PTS system, ascorbate-specific IIA component	0	1.47431	7.21364	7.49946	6.92453	8.33257	94.1404	1.73599e-19	3.11928e-18
type IV pilus assembly protein PilC	0	0.375747	4.54276	6.60666	5.53067	7.09128	94.1341	1.74138e-19	3.11928e-18
NADH-quinone oxidoreductase subunit H	0	-0.981238	1.30341	5.14412	3.09792	7.08964	94.0491	1.81537e-19	3.23767e-18
adenine deaminase	0	0.344993	5.39157	7.19535	7.38783	6.61646	93.99	1.86866e-19	3.30413e-18
two-component system, response regulator / RNA-binding antiterminator	0	1.25162	6.82684	5.8976	2.30782	8.10311	93.9898	1.86884e-19	3.30413e-18
Kdo2-lipid IVA lauroyltransferase	0	-0.423268	2.51892	5.65085	3.15395	7.72939	93.9811	1.8768e-19	3.30413e-18
inhibitor of the pro-sigma K processing machinery	0	-0.130282	1.46058	8.22634	1.99669	4.73124	93.864	1.98755e-19	3.48415e-18
succinate dehydrogenase / fumarate reductase, flavoprotein subunit	0	0.551414	5.75227	5.64131	3.40287	8.61481	93.8105	2.04027e-19	3.56135e-18
alpha-ribazole phosphatase	0	0.445508	4.15918	6.70751	6.07516	6.78905	93.7328	2.11942e-19	3.68384e-18
7-cyano-7-deazaguanine synthase	0	-0.521016	2.57136	5.86639	4.11726	7.58524	93.6099	2.25078e-19	3.89565e-18
nicotinamide-nucleotide amidase	0	0.281852	4.90641	5.17263	4.30383	9.15773	93.5095	2.3642e-19	4.07478e-18
aspartate aminotransferase	0	0.111839	4.00457	6.54206	4.7475	8.77936	93.4767	2.40243e-19	4.12333e-18
4-hydroxy-3-methylbut-2-en-1-yl diphosphate reductase	0	0.278501	4.18717	6.13021	5.50977	8.38094	93.4306	2.45732e-19	4.19997e-18
prephenate dehydrogenase	0	1.38435	6.67082	6.12908	5.88256	8.54141	93.3945	2.50114e-19	4.25713e-18
hydrophobic/amphiphilic exporter-1 (mainly G- bacteria), HAE1 family	0	-0.878593	1.97844	5.5186	2.36812	7.50723	93.3221	2.59136e-19	4.37999e-18
thiazole synthase	0	1.47563	7.13795	6.20712	4.83168	8.76743	93.3131	2.60279e-19	4.37999e-18
periplasmic protein TonB	0	-1.04723	1.72568	5.1796	2.21924	8.06055	93.3111	2.60536e-19	4.37999e-18
(E)-4-hydroxy-3-methylbut-2-enyl-diphosphate synthase	0	0.268411	4.19044	6.106	5.518	8.35435	93.1249	2.85403e-19	4.77847e-18
ATP-binding protein involved in chromosome partitioning	0	0.700775	5.98136	5.7197	3.45745	8.47744	93.1061	2.88038e-19	4.80297e-18
large subunit ribosomal protein L25	0	0.710042	5.97914	5.78106	4.19085	8.56286	93.0845	2.91099e-19	4.83436e-18
electron transport complex protein RnfD	0	0.233404	3.77943	6.91024	6.47773	6.35218	93.048	2.96343e-19	4.9016e-18
transaldolase	0	1.18301	6.35458	5.72743	6.04296	8.61843	92.9845	3.05693e-19	5.0266e-18
alpha-amylase	0	0.591148	5.91332	6.29437	5.09347	8.97372	92.9802	3.06351e-19	5.0266e-18
miniconductance mechanosensitive channel	0	-1.09086	0.529617	5.12683	3.06745	6.31068	92.9608	3.09261e-19	5.05414e-18
curved DNA-binding protein	0	-1.23444	3.54061	5.65028	5.52098	7.44388	92.9233	3.15e-19	5.1083e-18
sulfur carrier protein	0	1.45447	7.10522	6.01903	4.81865	8.65217	92.9228	3.15066e-19	5.1083e-18
succinate dehydrogenase / fumarate reductase, iron-sulfur subunit	0	0.568236	5.76585	5.49413	3.37572	8.51968	92.7678	3.39909e-19	5.4894e-18
peptidylprolyl isomerase	0	1.1117	6.83573	5.4793	1.75293	8.84983	92.7237	3.4732e-19	5.58709e-18
triphosphoribosyl-dephospho-CoA synthase	0	-3.91343	-5.01298	-10.0165	-5.87752	6.91868	92.6147	3.66359e-19	5.87033e-18
electron transport complex protein RnfE	0	0.214624	3.78156	6.76994	6.52981	6.22269	92.5589	3.76504e-19	6.00942e-18
chorismate mutase / prephenate dehydratase	0	1.61925	7.31993	6.68456	6.00992	8.42023	92.4883	3.89737e-19	6.19652e-18
glutamate synthase (NADPH/NADH) small chain	0	0.149427	3.88932	5.74348	5.32312	8.38727	92.4254	4.0192e-19	6.36554e-18
superoxide reductase	0	-0.740947	3.94399	6.2802	5.11902	7.86597	92.3429	4.18477e-19	6.60228e-18
alpha-mannosidase	0	2.78978	8.36643	6.81627	0.774333	7.87222	92.2633	4.35099e-19	6.83823e-18
2-dehydro-3-deoxyphosphogluconate aldolase / (4S)-4-hydroxy-2-oxoglutarate aldolase	0	0.433613	3.66732	6.38891	4.48665	7.35225	92.1311	4.64181e-19	7.26745e-18
16S rRNA (uracil1498-N3)-methyltransferase	0	0.325052	4.89253	5.14465	3.35206	8.95762	92.1221	4.66228e-19	7.27174e-18
fructooligosaccharide transport system substrate-binding protein	0	-3.87816	-4.74383	-10.331	-7.93433	6.89901	92.0249	4.88939e-19	7.59708e-18
3-deoxy-7-phosphoheptulonate synthase	0	1.18591	6.18309	5.58007	6.21498	8.74159	92.0012	4.94648e-19	7.65678e-18
high-affinity iron transporter	0	1.30544	6.7377	5.58494	2.12776	7.94582	91.9763	5.00718e-19	7.7216e-18
nitrogenase iron protein NifH	0	1.21475	3.37037	9.8953	0.277498	6.06042	91.9636	5.03844e-19	7.7407e-18
fructooligosaccharide transport system permease protein	0	-3.87807	-4.74318	-10.3325	-7.93541	7.89883	91.8557	5.31161e-19	8.12993e-18
ferredoxin/flavodoxin---NADP+ reductase	0	0.655864	5.84342	5.1715	5.05033	8.46956	91.834	5.36813e-19	8.18591e-18
polyphosphate glucokinase	0	1.65164	7.41126	5.94786	1.96163	7.79291	91.8253	5.3911e-19	8.19047e-18
ferritin	0	-0.375631	3.63437	6.32966	5.30376	7.85852	91.8081	5.43678e-19	8.22939e-18
ATP-dependent RNA helicase HelY	0	1.62288	7.39149	5.91651	1.96279	7.78882	91.7303	5.64768e-19	8.51721e-18
endonuclease	0	1.62415	7.39292	5.91795	1.96147	7.78881	91.6936	5.74996e-19	8.60815e-18
tRNA (adenine57-N1/adenine58-N1)-methyltransferase catalytic subunit	0	1.62415	7.39292	5.91795	1.96147	7.78881	91.6936	5.74996e-19	8.60815e-18
16S rRNA (guanine966-N2)-methyltransferase	0	1.43943	6.91267	6.08655	5.89344	8.32192	91.5872	6.05737e-19	9.03539e-18
glutamate:Na+ symporter, ESS family	0	1.98194	5.43045	8.3162	6.58879	6.94662	91.5588	6.14218e-19	9.1287e-18
2-C-methyl-D-erythritol 2,4-cyclodiphosphate synthase	0	0.157969	4.03361	5.89822	5.49052	8.16529	91.5215	6.25531e-19	9.26328e-18
fructose-1,6-bisphosphatase III	0	-0.39164	4.09717	6.59745	5.45668	8.05222	91.3527	6.79367e-19	1.00243e-17
2-C-methyl-D-erythritol 4-phosphate cytidylyltransferase	0	-0.0365703	3.73483	5.73984	4.91155	8.52123	91.2905	7.00355e-19	1.0297e-17
glutamate dehydrogenase (NADP+)	0	0.30976	4.09451	5.96451	5.53118	8.19222	91.2043	7.30556e-19	1.07026e-17
serine/threonine transporter	0	1.58	7.72659	6.6142	6.12312	7.92129	91.1792	7.39579e-19	1.07963e-17
2-iminoacetate synthase	0	0.47871	5.67048	7.98511	8.10802	6.75406	91.1395	7.5408e-19	1.09689e-17
protoporphyrinogen/coproporphyrinogen III oxidase	0	-0.474239	1.59096	5.56997	2.26087	7.08077	91.1217	7.60684e-19	1.10259e-17
sigma-E factor negative regulatory protein RseC	0	0.168268	3.7451	8.16296	7.46872	6.74314	91.0666	7.81459e-19	1.12871e-17
phosphomethylpyrimidine synthase	0	0.88101	6.44587	5.71399	4.69415	8.29048	90.9672	8.2039e-19	1.18079e-17
23S rRNA pseudouridine955/2504/2580 synthase	0	0.481726	3.83803	6.27584	5.20837	7.03235	90.9432	8.30071e-19	1.19054e-17
histidinol-phosphate aminotransferase	0	0.422224	5.25867	5.19082	4.07261	8.69983	90.8665	8.61808e-19	1.23176e-17
1-deoxy-D-xylulose-5-phosphate reductoisomerase	0	0.242111	4.14747	6.05577	5.21054	8.25032	90.8215	8.81015e-19	1.25483e-17
electron transport complex protein RnfG	0	-0.621335	2.92191	5.98603	5.09382	6.60178	90.8086	8.86602e-19	1.25842e-17
maltose alpha-D-glucosyltransferase / alpha-amylase	0	1.61749	7.39256	6.05252	2.24374	7.84479	90.7643	9.06029e-19	1.28156e-17
pantoate--beta-alanine ligase	0	-0.617986	3.39409	5.41495	5.28749	7.8136	90.6734	9.47188e-19	1.33518e-17
pilus assembly protein CpaF	0	1.38362	6.96113	6.55059	6.09452	8.67444	90.633	9.66106e-19	1.35718e-17
PTS system, N-acetylgalactosamine-specific IID component	0	1.2834	5.33468	7.91689	-1.28541	5.99171	90.6077	9.78172e-19	1.36739e-17
nitrogenase molybdenum-cofactor synthesis protein NifE	0	1.38023	3.90877	9.88243	0.554071	5.39007	90.6037	9.80042e-19	1.36739e-17
type IV pilus assembly protein PilB	0	0.386701	4.09755	6.29082	5.38665	7.06779	90.5794	9.91795e-19	1.3791e-17
spoIIIJ-associated protein	0	0.743147	5.55787	5.41212	4.68466	8.87821	90.5527	1.00482e-18	1.39134e-17
D-3-phosphoglycerate dehydrogenase / 2-oxoglutarate reductase	0	-0.063983	2.91455	4.96742	4.36722	8.59125	90.5475	1.00738e-18	1.39134e-17
PTS system, N-acetylgalactosamine-specific IIC component	0	1.2762	5.33497	7.91664	-1.28828	5.99142	90.4948	1.0337e-18	1.4229e-17
malate dehydrogenase	0	0.350096	5.9628	5.85846	3.90827	8.4054	90.4338	1.06502e-18	1.45948e-17
phosphohistidine phosphatase	0	1.28953	6.83564	5.85692	3.98405	8.04426	90.4292	1.06739e-18	1.45948e-17
fatty acid synthase, bacteria type	0	1.63459	7.45929	5.91358	1.75369	7.75899	90.3662	1.10083e-18	1.49772e-17
shikimate kinase / 3-dehydroquinate synthase	0	2.22268	8.25493	6.7964	1.87358	7.77287	90.3628	1.10266e-18	1.49772e-17
5-methyltetrahydrofolate--homocysteine methyltransferase	0	-0.0495974	3.19754	5.83404	4.35696	6.93129	90.3097	1.13167e-18	1.53205e-17
aspartyl aminopeptidase	0	0.544841	4.2102	6.14275	4.61996	7.30395	90.2999	1.1371e-18	1.53424e-17
stage V sporulation protein D (sporulation-specific penicillin-binding protein)	0	0.950848	5.0468	7.48479	2.37052	6.1592	90.2933	1.14077e-18	1.53424e-17
myo-inositol-1-phosphate synthase	0	0.534703	6.58426	5.43992	0.752692	7.77718	90.1839	1.20348e-18	1.61329e-17
lipopolysaccharide cholinephosphotransferase	0	0.780806	6.22416	6.81207	1.40991	8.1964	90.0783	1.26727e-18	1.69327e-17
CRISPR-associated endonuclease/helicase Cas3	0	1.54297	7.72966	6.49644	4.27743	7.80553	90.0615	1.27774e-18	1.70171e-17
glucuronate isomerase	0	0.936202	4.60011	7.48148	5.17987	7.15248	90.0369	1.29322e-18	1.71676e-17
para-aminobenzoate synthetase component I	0	-0.950261	0.324708	4.8518	2.76485	6.65516	89.9885	1.32419e-18	1.75221e-17
NitT/TauT family transport system substrate-binding protein	0	-0.659859	2.70291	4.86543	4.69591	8.12936	89.8641	1.40728e-18	1.85616e-17
3',5'-nucleoside bisphosphate phosphatase	0	1.31487	6.8574	5.89621	4.38485	8.10944	89.7982	1.45339e-18	1.91083e-17
arginase	0	-4.3798	-8.45321	-7.03764	-7.08411	7.56126	89.7237	1.50732e-18	1.97541e-17
MoxR-like ATPase	0	0.675073	5.79388	5.43327	3.70451	8.58787	89.7142	1.51433e-18	1.97828e-17
tight adherence protein B	0	1.38564	6.96275	6.44331	6.12123	8.6026	89.6875	1.53421e-18	1.99788e-17
CarD family transcriptional regulator	0	1.52048	7.07509	6.04202	4.48864	8.06347	89.6549	1.55889e-18	2.0236e-17
pseudouridylate synthase	0	1.24498	4.74891	7.39477	1.53087	6.00138	89.577	1.61942e-18	2.09554e-17
GDPmannose 4,6-dehydratase	0	-0.87156	1.13899	4.97467	2.63221	7.0643	89.5676	1.6269e-18	2.0986e-17
LysR family transcriptional regulator, hydrogen peroxide-inducible genes activator	0	0.0991815	5.87448	5.26184	2.72021	8.07921	89.5405	1.64862e-18	2.11995e-17
iron(III) transport system permease protein	0	1.507	5.62145	7.08706	6.13211	8.09093	89.5276	1.65904e-18	2.12669e-17
ferrous iron transport protein B	0	-0.442804	2.61871	5.04949	4.18005	8.2998	89.4609	1.71405e-18	2.19035e-17
ribonuclease D	0	1.34221	6.90555	5.98573	5.73114	8.26504	89.436	1.73505e-18	2.20713e-17
imidazolonepropionase	0	-0.592028	0.432371	4.93608	0.417659	6.55206	89.4326	1.73794e-18	2.20713e-17
phosphomannomutase	0	-0.50114	1.66267	5.25652	3.42893	7.26332	89.279	1.87352e-18	2.37197e-17
urocanate hydratase	0	-0.596417	0.412554	4.91745	0.473108	6.55357	89.267	1.88451e-18	2.37854e-17
methylenetetrahydrofolate reductase (NADPH)	0	1.41993	6.84805	5.90748	5.36749	8.17555	89.2426	1.90711e-18	2.39791e-17
carbonic anhydrase	0	0.74918	5.88344	5.30278	4.37333	8.36661	89.2341	1.91513e-18	2.39791e-17
3-oxoacyl-[acyl-carrier-protein] synthase III	0	-0.733086	1.12445	4.39592	2.66031	8.19283	89.2316	1.91739e-18	2.39791e-17
hippurate hydrolase	0	0.236236	5.60652	5.49785	4.47911	8.55698	89.1884	1.95841e-18	2.44176e-17
phosphoribosylglycinamide formyltransferase 2	0	0.653114	6.2042	5.41955	3.14309	8.15636	89.0396	2.10616e-18	2.61802e-17
putative amino acid transporter	0	1.59021	7.68371	6.37861	1.62932	7.66986	88.9064	2.24797e-18	2.78585e-17
dihydroorotate dehydrogenase (NAD+) catalytic subunit	0	0.400839	5.24709	5.4973	4.44028	9.05537	88.841	2.32101e-18	2.86771e-17
PTS system, fructose-specific IIA component	0	1.10745	6.35175	8.13714	7.20035	7.03962	88.812	2.35411e-18	2.89986e-17
putative pyruvate formate lyase activating enzyme	0	1.28923	6.78924	8.86017	8.04606	7.03079	88.798	2.37029e-18	2.91106e-17
BirA family transcriptional regulator, biotin operon repressor / biotin---[acetyl-CoA-carboxylase] ligase	0	0.355391	4.89528	4.97592	3.49886	8.81441	88.7404	2.43803e-18	2.98532e-17
membrane fusion protein, multidrug efflux system	0	-1.0613	1.03632	4.53784	3.85214	7.5746	88.7028	2.48324e-18	3.03162e-17
lipoyl synthase	0	-0.616691	1.2737	5.3034	3.02387	7.30315	88.6798	2.51136e-18	3.05685e-17
iron(III) transport system ATP-binding protein	0	1.42751	5.49037	6.88414	6.01782	8.04078	88.6228	2.58237e-18	3.13399e-17
SecD/SecF fusion protein	0	-0.803852	3.98515	6.36	5.0173	8.21183	88.4717	2.7803e-18	3.36424e-17
putative DNA primase/helicase	0	-4.43984	-7.12405	-7.38902	-5.28489	6.60052	88.4308	2.83653e-18	3.4222e-17
K(+)-stimulated pyrophosphate-energized sodium pump	0	-0.971987	2.6286	5.98548	4.49301	6.81405	88.416	2.85714e-18	3.43695e-17
tagatose 1,6-diphosphate aldolase GatY/KbaY	0	1.01955	7.29242	8.42778	8.90428	6.41195	88.3999	2.87967e-18	3.45392e-17
putative aldouronate transport system permease protein	0	1.57965	5.52717	8.0197	2.06054	7.29001	88.3435	2.96014e-18	3.54008e-17
carboxypeptidase Taq	0	0.989126	6.33526	8.1601	7.13453	7.05747	88.3091	3.01042e-18	3.58975e-17
stage II sporulation protein D	0	1.19918	5.29788	7.51896	4.80532	6.79219	88.2558	3.08996e-18	3.67391e-17
V/A-type H+/Na+-transporting ATPase subunit I	0	1.10242	5.58748	7.30825	7.5635	7.18483	88.2379	3.11703e-18	3.69288e-17
V/A-type H+/Na+-transporting ATPase subunit B	0	1.09988	5.58717	7.30608	7.56175	7.18349	88.2216	3.14192e-18	3.69288e-17
V/A-type H+/Na+-transporting ATPase subunit D	0	1.09988	5.58717	7.30608	7.56175	7.18349	88.2216	3.14192e-18	3.69288e-17
V/A-type H+/Na+-transporting ATPase subunit K	0	1.09988	5.58717	7.30608	7.56175	7.18349	88.2216	3.14192e-18	3.69288e-17
V/A-type H+/Na+-transporting ATPase subunit A	0	1.09996	5.587	7.30607	7.5614	7.18336	88.2039	3.16933e-18	3.70658e-17
two-component system, OmpR family, sensor kinase	0	1.60204	7.19055	5.73882	4.10583	7.82272	88.2024	3.17165e-18	3.70658e-17
hyaluronate lyase	0	1.43648	5.38296	7.77189	-1.217	5.85824	88.186	3.19716e-18	3.72579e-17
dCTP deaminase	0	1.0484	6.49091	5.51726	4.28877	8.09141	88.1793	3.20758e-18	3.72734e-17
putative thioredoxin	0	1.38643	6.92301	5.45885	4.02972	7.83094	88.1638	3.23208e-18	3.7452e-17
threonine-phosphate decarboxylase	0	1.385	6.35071	8.88416	3.94409	6.12411	88.138	3.27308e-18	3.78202e-17
phosphoserine phosphatase	0	0.968503	6.41332	5.27656	4.98606	8.04445	88.1249	3.29413e-18	3.79565e-17
alanine-synthesizing transaminase	0	1.09947	6.42366	5.44335	5.89907	8.29348	88.0393	3.4349e-18	3.94677e-17
putative aldouronate transport system substrate-binding protein	0	1.60166	5.54766	8.03647	2.10555	6.29243	87.9547	3.57994e-18	4.10193e-17
penicillin-binding protein A	0	1.11326	6.6043	5.93062	5.41758	8.40835	87.9195	3.64204e-18	4.16147e-17
thiamine-phosphate pyrophosphorylase	0	-0.468664	1.66655	4.55811	3.18369	7.97941	87.9085	3.66164e-18	4.17224e-17
poly(A) polymerase	0	1.36225	6.91873	5.52561	4.53654	7.88807	87.7863	3.88714e-18	4.41234e-17
type IV secretion system protein VirD4	0	1.51777	6.83408	7.02146	7.44941	8.39675	87.7827	3.89387e-18	4.41234e-17
tetrapyrrole methylase family protein / MazG family protein	0	1.97311	7.11208	8.84812	8.15079	7.04128	87.7759	3.90687e-18	4.41487e-17
type IV pilus assembly protein PilQ	0	-0.209625	1.40589	5.89339	2.77586	5.15376	87.7506	3.95558e-18	4.45763e-17
NitT/TauT family transport system permease protein	0	0.162377	5.54001	4.97473	4.72627	8.47442	87.7311	3.9935e-18	4.48804e-17
L-aspartate oxidase	0	0.0408541	3.99923	5.75597	5.59724	7.97194	87.7156	4.02383e-18	4.50977e-17
aromatic-amino-acid transaminase	0	0.0940729	3.44649	6.03576	6.09428	6.43788	87.7008	4.05302e-18	4.53011e-17
dipeptidyl-peptidase 4	0	0.332699	3.601	6.48162	1.56897	8.06201	87.6556	4.14349e-18	4.61864e-17
peptidyl-prolyl cis-trans isomerase A (cyclophilin A)	0	1.49386	6.92796	5.80175	5.51087	8.06633	87.6234	4.20939e-18	4.67938e-17
manganese/iron transport system ATP-binding protein	0	1.74971	8.00308	6.56404	3.2281	8.61634	87.4241	4.64013e-18	5.14427e-17
A/G-specific adenine glycosylase	0	0.586812	5.43112	5.74725	5.13608	8.50676	87.3857	4.72787e-18	5.22741e-17
hexokinase	0	0.362602	2.53573	10.0452	-0.53255	4.99692	87.2768	4.98638e-18	5.49843e-17
V/A-type H+/Na+-transporting ATPase subunit C	0	1.09795	5.61336	7.21353	7.59009	7.09395	87.2607	5.02591e-18	5.52715e-17
4-diphosphocytidyl-2-C-methyl-D-erythritol kinase	0	0.0592217	3.23116	4.94674	4.27929	8.4297	87.2494	5.05368e-18	5.54283e-17
manganese/iron transport system permease protein	0	1.66997	7.95166	6.52653	3.5951	9.21319	87.2368	5.08484e-18	5.56214e-17
V/A-type H+/Na+-transporting ATPase subunit F	0	1.06637	5.51315	7.18599	7.2071	6.94804	87.1852	5.21469e-18	5.689e-17
butyryl-CoA dehydrogenase	0	0.0574745	3.52934	6.30997	5.37599	6.34905	87.1604	5.27842e-18	5.74325e-17
glnE;	0	1.35695	6.91014	5.43662	3.99539	7.82241	87.0974	5.4435e-18	5.89162e-17
ribonuclease E	0	1.35695	6.91014	5.43662	3.99539	7.82241	87.0974	5.4435e-18	5.89162e-17
processive 1,2-diacylglycerol beta-glucosyltransferase	0	1.59007	5.06721	7.46867	2.701	6.75695	87.0758	5.50121e-18	5.92663e-17
ATP-dependent helicase HrpA	0	1.387	6.95015	5.47747	4.00491	7.82076	87.0745	5.50474e-18	5.92663e-17
putative serine protease PepD	0	1.66468	7.30505	6.39784	5.55008	8.21715	86.9706	5.79157e-18	6.21912e-17
glutamate synthase (ferredoxin)	0	0.230002	4.14776	9.13031	-0.381719	5.126	86.953	5.84156e-18	6.25642e-17
V/A-type H+/Na+-transporting ATPase subunit E	0	1.31701	5.98789	7.88974	8.24372	6.98072	86.9386	5.88286e-18	6.28424e-17
cardiolipin synthase (CMP-forming)	0	1.58908	7.2983	6.42939	5.56943	8.23536	86.9155	5.94951e-18	6.33893e-17
stage V sporulation protein B	0	0.917773	5.14145	7.84843	3.25963	6.39765	86.816	6.24603e-18	6.63762e-17
pilus assembly protein CpaB	0	-0.0614618	5.30317	6.5553	7.01497	6.3556	86.7988	6.29876e-18	6.67636e-17
3-oxoacyl-[acyl-carrier-protein] synthase II	0	-0.430413	1.55832	4.51468	3.35484	7.8146	86.6937	6.63065e-18	7.01003e-17
geranylgeranyl diphosphate synthase, type I	0	1.66208	7.31374	6.3921	5.56113	8.20972	86.6007	6.93897e-18	7.31713e-17
glutamate 5-kinase	0	0.670938	5.42272	4.87464	4.61452	8.60678	86.5926	6.96665e-18	7.32749e-17
sialidase-1	0	0.768376	6.60404	7.16048	1.86134	7.72124	86.5679	7.0511e-18	7.39734e-17
MerR family transcriptional regulator, heat shock protein HspR	0	1.67288	7.33388	6.41311	5.58562	8.20907	86.5468	7.12447e-18	7.45524e-17
3-hydroxybutyryl-CoA dehydratase	0	0.593395	1.6754	9.56318	4.02114	4.79678	86.5041	7.27459e-18	7.58014e-17
cytochrome c-type biogenesis protein	0	0.585459	4.20143	5.94245	5.79119	7.45272	86.5024	7.28078e-18	7.58014e-17
tight adherence protein C	0	0.0201999	5.1126	6.47218	6.7959	6.43663	86.491	7.3213e-18	7.60303e-17
fabD;	0	-0.404031	1.54336	4.50297	3.12609	7.78701	86.4807	7.3583e-18	7.62216e-17
zinc transporter, ZIP family	0	0.368661	2.664	6.1066	5.54618	6.81603	86.4389	7.51013e-18	7.75983e-17
glutamate-5-semialdehyde dehydrogenase	0	0.696811	5.42276	4.88318	4.60476	8.61099	86.4216	7.57388e-18	7.80604e-17
CRISP-associated protein Cas1	0	1.13974	6.75217	6.18274	4.9334	8.36	86.3599	7.80558e-18	8.02469e-17
stage V sporulation protein S	0	0.440789	6.96138	8.59467	8.51883	6.24023	86.3517	7.83684e-18	8.03668e-17
putative hydrolase	0	-0.0116294	4.38383	5.82984	6.5468	6.47416	86.2717	8.14948e-18	8.33645e-17
PTS system, fructoselysine/glucoselysine-specific IID component	0	0.465114	6.98292	8.56386	8.57766	6.19813	86.2339	8.30153e-18	8.47086e-17
branched-chain amino acid transport system substrate-binding protein	0	0.502725	4.15878	5.11438	6.01568	7.90584	86.1618	8.59899e-18	8.75262e-17
RNA-binding protein	0	0.804672	5.52692	5.19133	4.16949	8.62371	86.0552	9.05874e-18	9.19776e-17
lichenan operon transcriptional antiterminator	0	1.07696	5.42693	7.02835	6.92149	6.44751	86.0102	9.26028e-18	9.37917e-17
stage V sporulation protein G	0	1.67239	5.15251	7.6747	1.18285	6.253	85.9692	9.44773e-18	9.54546e-17
kanamycin kinase	0	-4.08378	-8.48686	-8.17441	-5.01543	6.58466	85.8687	9.9232e-18	1.00012e-16
sortase B	0	1.56822	6.74884	8.70216	8.13131	7.05906	85.8008	1.02581e-17	1.03134e-16
phosphoserine aminotransferase	0	0.157658	3.31183	5.60872	4.33662	7.7211	85.7491	1.05206e-17	1.05515e-16
elongator complex protein 3	0	0.449892	6.97774	8.58868	8.52975	6.22496	85.7389	1.05729e-17	1.05781e-16
5-methyltetrahydropteroyltriglutamate--homocysteine methyltransferase	0	1.35089	6.53962	5.19363	5.2866	8.01184	85.6007	1.13117e-17	1.12837e-16
histidine ammonia-lyase	0	-0.655904	0.130876	4.54848	0.798581	6.57479	85.5968	1.13332e-17	1.12837e-16
oligopeptidase B	0	1.29075	6.8442	5.31395	3.95241	7.80122	85.5446	1.16258e-17	1.1547e-16
preprotein translocase subunit SecF	0	0.278303	4.56664	6.09838	6.46336	7.03981	85.5379	1.1664e-17	1.1557e-16
preprotein translocase subunit SecD	0	0.280339	4.56702	6.0986	6.46402	7.03985	85.5205	1.17635e-17	1.16274e-16
cob(I)alamin adenosyltransferase	0	-0.407851	3.20519	5.17242	3.37873	7.62955	85.4843	1.19736e-17	1.18067e-16
sirohydrochlorin cobaltochelatase	0	1.22897	6.8247	8.64536	4.18249	6.15465	85.3717	1.26509e-17	1.24446e-16
precorrin-6Y C5,15-methyltransferase (decarboxylating)	0	-0.347818	2.06318	5.80173	1.44506	6.06109	85.3383	1.28585e-17	1.26185e-16
mRNA interferase RelE/StbE	0	1.27489	5.90824	7.26713	3.68204	6.57773	85.2849	1.31986e-17	1.29214e-16
ferrous iron transport protein A	0	0.101498	3.71112	5.52919	5.6055	8.2537	85.2425	1.34747e-17	1.31602e-16
acetyl-CoA/propionyl-CoA carboxylase, biotin carboxylase, biotin carboxyl carrier protein	0	0.975249	6.41425	4.86439	1.94131	7.79035	85.1788	1.39009e-17	1.35443e-16
cobalt-precorrin-5B (C1)-methyltransferase	0	0.181235	4.69584	7.02846	2.66334	5.94159	85.1666	1.39839e-17	1.35929e-16
general secretion pathway protein G	0	-0.349114	0.890783	5.20295	4.49799	5.35219	85.1523	1.40821e-17	1.3656e-16
precorrin-3B C17-methyltransferase	0	1.35715	6.6699	8.97578	3.95731	5.83859	85.143	1.41464e-17	1.36859e-16
succinate dehydrogenase / fumarate reductase, cytochrome b subunit	0	-0.59031	1.58481	4.8802	2.65795	7.14802	85.1328	1.42166e-17	1.37216e-16
glycine oxidase	0	0.932051	6.69332	5.07767	1.40581	7.56935	85.0977	1.44623e-17	1.39259e-16
lactoylglutathione lyase	0	0.515897	3.49162	5.66293	6.90643	6.53809	85.0552	1.47661e-17	1.41851e-16
enoyl-[acyl-carrier protein] reductase I	0	-0.612274	-0.107548	4.1677	0.877111	7.0462	84.9169	1.57979e-17	1.51409e-16
two-component system, OmpR family, response regulator	0	0.916113	6.27655	4.80203	3.60243	7.84022	84.6601	1.79091e-17	1.71243e-16
peptidyl-tRNA hydrolase, PTH2 family	0	0.477955	6.98171	8.56632	8.54823	6.19489	84.542	1.89732e-17	1.80995e-16
glutamate transport system permease protein	0	1.68532	7.36878	6.39212	5.61364	9.18074	84.4993	1.9373e-17	1.84381e-16
alpha-L-fucosidase	0	0.176583	5.14696	6.01626	1.36488	8.29491	84.4942	1.9421e-17	1.8441e-16
glutamate transport system ATP-binding protein	0	1.68653	7.37014	6.39353	5.61382	8.18075	84.4631	1.97183e-17	1.868e-16
CRISPR system Cascade subunit CasE	0	1.83485	8.0829	6.6837	4.23286	7.69069	84.3776	2.05595e-17	1.94321e-16
glutamate transport system substrate-binding protein	0	1.69435	7.36024	6.38482	5.59642	8.181	84.3555	2.07827e-17	1.95978e-16
ABC transport system ATP-binding/permease protein	0	-0.495243	1.63947	4.29674	2.80122	7.63159	84.3388	2.09524e-17	1.97125e-16
two-component system, LytTR family, response regulator LytT	0	1.42514	7.19094	8.70706	8.63761	6.60258	84.2974	2.13809e-17	2.00697e-16
glucan 1,3-beta-glucosidase	0	0.480058	6.9814	8.56627	8.54842	6.1947	84.2769	2.15953e-17	2.02246e-16
glycosyltransferase EpsJ	0	0.463953	6.98142	8.56494	8.54143	6.19452	84.2506	2.18751e-17	2.044e-16
glycerol-3-phosphate dehydrogenase	0	-0.340888	2.22639	4.81391	5.09717	7.35636	84.0778	2.38011e-17	2.21891e-16
inner membrane transporter RhtA	0	1.25248	6.72196	5.24066	3.33183	7.80812	84.0493	2.41347e-17	2.24491e-16
pyrimidine/purine-5'-nucleotide nucleosidase	0	0.29059	4.73982	4.46008	3.67377	8.7192	83.833	2.68232e-17	2.48934e-16
type II restriction enzyme	0	-0.339135	1.1665	6.93471	3.40341	7.15084	83.8067	2.717e-17	2.51583e-16
glycogen debranching enzyme	0	1.41331	6.71009	5.39311	4.47369	8.09406	83.7987	2.72774e-17	2.52008e-16
aquaporin Z	0	1.64134	7.19702	5.72326	5.0087	7.84121	83.7677	2.76933e-17	2.55276e-16
anthranilate synthase component II	0	-0.708363	2.54968	5.45458	3.63064	7.06542	83.7344	2.81463e-17	2.58871e-16
indole-3-glycerol phosphate synthase	0	-0.426491	1.76936	5.30369	3.66654	6.9458	83.7211	2.83299e-17	2.59976e-16
hydroxyethylthiazole kinase	0	0.887425	5.89501	4.95365	3.66763	8.68413	83.7133	2.84391e-17	2.60396e-16
branched-chain amino acid transport system ATP-binding protein	0	0.408138	3.92291	4.9283	5.83345	8.78958	83.7065	2.85335e-17	2.60678e-16
phosphocarrier protein HPr	0	1.0932	5.35256	7.57795	7.03594	6.3114	83.69	2.87635e-17	2.62196e-16
branched-chain amino acid transport system permease protein	0	0.434591	3.8743	4.92187	5.80288	8.7765	83.6527	2.92928e-17	2.66428e-16
nicotinamide phosphoribosyltransferase	0	0.612718	4.37408	6.88478	1.00758	5.86011	83.6284	2.96419e-17	2.69006e-16
inorganic pyrophosphatase	0	1.00923	6.3824	4.91993	5.26361	7.93658	83.5884	3.02267e-17	2.73708e-16
4-hydroxybutyryl-CoA dehydratase / vinylacetyl-CoA-Delta-isomerase	0	0.565804	2.15006	10.3503	-0.24602	4.87595	83.561	3.06346e-17	2.76791e-16
acyl-CoA thioester hydrolase	0	-0.341814	1.91892	4.96605	2.77741	7.97753	83.5521	3.07674e-17	2.7738e-16
aspartate ammonia-lyase	0	0.339445	3.77562	5.67593	4.93416	7.67006	83.5404	3.09435e-17	2.78356e-16
dTDP-4-dehydrorhamnose reductase	0	-0.434479	1.98668	4.48706	3.92479	7.99958	83.4402	3.2495e-17	2.91672e-16
nicotinate-nucleotide--dimethylbenzimidazole phosphoribosyltransferase	0	0.358665	3.89921	6.09982	4.6571	6.7561	83.4074	3.30203e-17	2.95741e-16
type IV pilus assembly protein PilA	0	0.695121	4.52418	6.87687	5.81126	6.37489	83.3586	3.38163e-17	3.0221e-16
allantoate deiminase	0	1.61943	8.0608	6.41887	-1.40389	6.74986	83.3225	3.44176e-17	3.06363e-16
oligoribonuclease	0	1.75546	7.12083	5.60389	4.13995	7.93965	83.3218	3.44304e-17	3.06363e-16
oxaloacetate decarboxylase, alpha subunit	0	0.147297	5.40673	7.76805	4.35524	5.7801	83.314	3.45603e-17	3.06853e-16
ATP-binding cassette, subfamily C, bacterial, competence factor transporting protein	0	-3.99103	-8.06872	-8.31999	-5.14309	6.59203	83.2604	3.54777e-17	3.14319e-16
hyaluronoglucosaminidase	0	-1.07434	2.42399	6.15212	4.76379	6.29399	83.1019	3.83328e-17	3.38881e-16
transcriptional regulator of arginine metabolism	0	0.252241	4.52827	4.72591	4.13551	9.0783	83.0559	3.92022e-17	3.45822e-16
N-glycosylase/DNA lyase	0	1.46242	5.28583	7.83191	6.42701	6.62874	83.0186	3.99222e-17	3.51418e-16
3-methyl-2-oxobutanoate hydroxymethyltransferase	0	-0.766747	2.33403	5.01268	4.09259	7.10727	83.0027	4.02339e-17	3.53404e-16
dimethylargininase	0	0.409519	6.87107	8.33766	8.44541	6.12443	82.962	4.1042e-17	3.59732e-16
glycine dehydrogenase subunit 1	0	-0.802262	1.99022	5.90369	2.42793	6.49298	82.8469	4.34146e-17	3.78908e-16
glycine dehydrogenase subunit 2	0	-0.802262	1.99022	5.90369	2.42793	6.49298	82.8469	4.34146e-17	3.78908e-16
biotin synthase	0	0.497719	4.20679	6.28188	5.71131	7.21281	82.7119	4.63708e-17	4.03849e-16
solute:Na+ symporter, SSS family	0	-0.0410677	2.20373	5.46351	5.91312	6.05466	82.6638	4.74746e-17	4.12586e-16
aminomethyltransferase	0	-0.772505	2.74271	4.9835	4.38045	7.45575	82.6176	4.85574e-17	4.21104e-16
putative glutamine transport system substrate-binding protein	0	0.0613787	-2.35291	-5.64662	-4.20539	9.75848	82.6055	4.88444e-17	4.227e-16
argininosuccinate synthase	0	0.688074	5.34291	4.55418	3.88168	8.3584	82.5747	4.95845e-17	4.28201e-16
polyphosphate kinase	0	0.617718	5.32281	4.58439	3.23068	8.28953	82.5152	5.10447e-17	4.39886e-16
argininosuccinate lyase	0	0.694827	5.34531	4.56382	3.89144	8.35591	82.3462	5.5436e-17	4.76726e-16
aspartate 1-decarboxylase	0	-0.733	2.6425	5.21696	4.41582	7.08807	82.3367	5.56927e-17	4.77476e-16
unsaturated chondroitin disaccharide hydrolase	0	1.4093	5.21467	7.655	1.31688	5.86242	82.3344	5.57559e-17	4.77476e-16
aminobenzoyl-glutamate transport protein	0	1.89532	3.27178	7.76724	4.97003	5.97648	82.282	5.72013e-17	4.88833e-16
mannonate dehydratase	0	1.04358	4.92168	6.8542	6.11815	6.58046	82.2719	5.74836e-17	4.90224e-16
L-ascorbate 6-phosphate lactonase	0	1.61224	6.14237	7.94186	8.05659	6.37591	82.2488	5.81343e-17	4.94745e-16
allantoin permease	0	1.76052	8.15358	6.51876	-1.74263	6.74762	82.2323	5.86035e-17	4.97116e-16
O-acetylhomoserine (thiol)-lyase	0	0.450976	5.30417	5.4863	3.90146	8.16664	82.2305	5.86553e-17	4.97116e-16
4-hydroxybutyrate CoA-transferase	0	0.956859	2.62012	10.4871	-0.0179665	4.97382	82.2166	5.90549e-17	4.99471e-16
anti-sigma B factor antagonist	0	1.0675	5.92305	7.52205	7.77292	6.67152	82.1597	6.0718e-17	5.1248e-16
N-acetylneuraminate lyase	0	0.752262	4.51204	6.96707	6.35835	6.32505	82.0721	6.33702e-17	5.33767e-16
septum site-determining protein MinD	0	0.0924385	3.83227	5.6363	5.59863	5.72654	81.9695	6.66255e-17	5.60036e-16
allantoinase	0	1.54251	7.93604	6.27041	0.823059	6.81749	81.6894	7.63865e-17	6.40772e-16
O-succinylbenzoic acid---CoA ligase	0	-0.472072	1.15108	4.60274	1.03447	7.51296	81.6427	7.81465e-17	6.54198e-16
methionine-gamma-lyase	0	0.741981	4.21384	6.91352	3.68588	6.1159	81.616	7.91715e-17	6.61429e-16
glucose-1-phosphatase	0	1.09457	4.87305	7.95648	5.21511	6.66576	81.5125	8.32723e-17	6.94274e-16
cyclic-di-GMP-binding protein	0	0.11364	4.62358	5.68447	6.53573	6.7138	81.4987	8.38347e-17	6.97546e-16
cytosine permease	0	6.69712	4.15505	0.526751	0.36341	9.13119	81.4232	8.69812e-17	7.22261e-16
23S rRNA (guanine2445-N2)-methyltransferase / 23S rRNA (guanine2069-N7)-methyltransferase	0	-0.326717	4.53495	6.00577	6.86246	6.32115	81.2892	9.28626e-17	7.6954e-16
riboflavin biosynthesis RibT protein	0	0.954852	-1.47625	-5.07444	-5.13714	9.57946	81.2454	9.48664e-17	7.8456e-16
fructose-1,6-bisphosphatase II	0	0.34616	2.27033	5.68572	6.0055	5.68652	81.2034	9.68303e-17	7.99191e-16
PTS system, fructoselysine/glucoselysine-specific IIC component	0	0.495985	6.9584	8.36778	8.55191	6.0811	81.1506	9.93602e-17	8.17101e-16
cobaltochelatase CobN	0	-0.105286	1.04643	5.42305	1.88678	5.89593	81.1498	9.93987e-17	8.17101e-16
2-C-methyl-D-erythritol 4-phosphate cytidylyltransferase / 2-C-methyl-D-erythritol 2,4-cyclodiphosphate synthase	0	1.28853	5.64469	8.18946	4.12685	5.59419	81.0562	1.04042e-16	8.53561e-16
biotin transport system substrate-specific component	0	0.774919	5.4849	5.01962	4.24445	8.49968	81.0488	1.04418e-16	8.54936e-16
protein transport protein HofQ	0	1.4934	4.82148	9.63033	8.4809	5.23361	81.0263	1.05571e-16	8.62653e-16
sulfonate transport system permease protein	0	0.635017	6.42338	4.96028	4.42384	7.70603	80.9334	1.10466e-16	9.00856e-16
sulfonate transport system ATP-binding protein	0	0.641615	6.42451	4.96105	4.42293	7.7065	80.9122	1.11614e-16	9.08415e-16
sugar fermentation stimulation protein A	0	0.103485	4.18604	6.25859	6.19162	5.81423	80.8993	1.12318e-16	9.12337e-16
two-component system, chemotaxis family, chemotaxis protein CheY	0	-0.0400377	3.66342	5.914	3.6825	6.68712	80.8122	1.17195e-16	9.50068e-16
phospholipase/carboxylesterase	0	1.82915	7.2663	5.69319	5.28518	7.94794	80.7389	1.21464e-16	9.82736e-16
amidase	0	5.7098	3.24605	0.200829	0.83719	9.1852	80.6733	1.25414e-16	1.01269e-15
glycoside/pentoside/hexuronide:cation symporter, GPH family	0	0.871611	4.78354	6.96305	6.16218	6.52958	80.5477	1.33344e-16	1.07461e-15
PTS system, N-acetylgalactosamine-specific IIB component	0	1.29157	5.69006	7.99337	6.21696	6.27747	80.5407	1.33796e-16	1.07614e-15
quinolinate synthase	0	0.126771	3.53588	5.5277	4.88721	7.52024	80.4773	1.38003e-16	1.10781e-15
6-phosphofructokinase 2	0	0.120852	5.86525	7.07778	7.90987	6.17306	80.4071	1.4281e-16	1.14416e-15
tryptophan synthase beta chain	0	1.24564	5.76454	5.94002	5.56931	8.1767	80.3536	1.46585e-16	1.1721e-15
nucleoside deoxyribosyltransferase	0	0.941608	-1.54402	-5.26129	-5.20013	9.56989	80.3456	1.47161e-16	1.17442e-15
CoA:oxalate CoA-transferase	0	-4.33635	-8.13089	-6.55239	-3.74562	6.65509	80.319	1.49082e-16	1.18744e-15
NAD+ diphosphatase	0	0.174225	3.36622	5.34706	4.42976	7.39551	80.2764	1.52212e-16	1.21002e-15
FMN-dependent NADH-azoreductase	0	-4.42711	-6.38926	-6.28926	-3.09157	6.74435	80.2648	1.53074e-16	1.21453e-15
L-malate glycosyltransferase	0	0.665607	-1.61429	-5.56635	-5.20648	9.66587	80.2142	1.56899e-16	1.24247e-15
UDPglucose 6-dehydrogenase	0	0.000395486	3.21376	4.99203	4.97214	7.58545	80.1449	1.62299e-16	1.28276e-15
5-methylthioadenosine/S-adenosylhomocysteine deaminase	0	0.457176	3.25169	5.68769	5.94934	6.45589	80.0643	1.68803e-16	1.33159e-15
phosphoribosylanthranilate isomerase	0	0.354047	3.23068	5.52028	3.96791	7.79175	80.0148	1.72931e-16	1.35932e-15
lysine-specific permease	0	0.56075	5.52888	4.65115	1.58298	7.96599	80.0142	1.72981e-16	1.35932e-15
peptide methionine sulfoxide reductase msrA/msrB	0	0.960733	4.55925	6.62032	6.0037	8.13702	79.9106	1.81945e-16	1.42703e-15
maltose phosphorylase	0	1.02739	-1.51457	-4.70189	-4.69349	9.5788	79.6624	2.05359e-16	1.6076e-15
glycerol-3-phosphate dehydrogenase subunit B	0	-1.56885	0.913131	6.07544	3.663	5.75129	79.5919	2.12546e-16	1.65754e-15
glycerol-3-phosphate dehydrogenase subunit C	0	-1.56885	0.913131	6.07544	3.663	5.75129	79.5919	2.12546e-16	1.65754e-15
PTS system, fructose-specific IIB component	0	0.817765	6.97164	8.39787	8.66564	6.08748	79.565	2.15358e-16	1.67628e-15
pyridinium-3,5-biscarboxylic acid mononucleotide sulfurtransferase	0	1.94401	7.56017	8.96663	8.46226	5.86328	79.552	2.1672e-16	1.6805e-15
pyridinium-3,5-biscarboxylic acid mononucleotide synthase	0	1.94401	7.56017	8.96663	8.46226	5.86328	79.552	2.1672e-16	1.6805e-15
general secretion pathway protein D	0	-0.10982	2.60811	5.46146	3.94863	6.45222	79.5131	2.20872e-16	1.70947e-15
alpha-glycerophosphate oxidase	0	7.1009	4.73101	1.46809	-0.231559	9.15348	79.4993	2.22368e-16	1.71781e-15
putative glutamine transport system ATP-binding protein	0	0.912709	-1.47713	-4.78848	-3.57153	9.59382	79.3484	2.39346e-16	1.84548e-15
ATP-dependent Clp protease ATP-binding subunit ClpE	0	0.148567	-2.17518	-5.03431	-3.62348	9.93838	79.2912	2.46117e-16	1.89413e-15
general secretion pathway protein E	0	-0.0724285	3.39218	5.64149	4.17551	6.54718	79.2849	2.46884e-16	1.89647e-15
deoxyadenosine kinase	0	0.954857	-1.58258	-5.25403	-5.19666	9.55762	79.1426	2.64619e-16	2.02891e-15
lipoteichoic acid synthase	0	0.875857	-1.55518	-5.28965	-3.58431	10.5815	79.1365	2.65409e-16	2.03117e-15
electron transfer flavoprotein-quinone oxidoreductase	0	0.163154	4.25752	9.52707	9.37975	5.17545	79.1098	2.68886e-16	2.05395e-15
DNA topoisomerase III	0	-1.58007	0.740174	3.681	1.36716	9.78715	79.1046	2.6957e-16	2.05534e-15
D-sedoheptulose 7-phosphate isomerase	0	0.331312	3.87878	6.13916	5.54176	5.55822	79.0821	2.72545e-16	2.07418e-15
leucyl aminopeptidase	0	0.536165	3.75013	5.77451	4.60109	6.80787	78.9782	2.86708e-16	2.17389e-15
precorrin-4/cobalt-precorrin-4 C11-methyltransferase	0	-0.0151116	3.5144	5.58678	2.36625	5.89349	78.9744	2.87238e-16	2.17389e-15
precorrin-8X/cobalt-precorrin-8 methylmutase	0	-0.0151116	3.5144	5.58678	2.36625	5.89349	78.9744	2.87238e-16	2.17389e-15
glucose uptake protein	0	-2.49518	-4.92255	-8.00538	-3.75774	8.09433	78.9489	2.90828e-16	2.19701e-15
Lrp/AsnC family transcriptional regulator, leucine-responsive regulatory protein	0	0.394453	5.04387	3.99165	2.43125	8.05905	78.9139	2.95844e-16	2.2308e-15
adenosylcobinamide-phosphate synthase	0	-0.117276	3.31913	5.45836	2.76346	6.00483	78.8608	3.03598e-16	2.28506e-15
methylthioribose-1-phosphate isomerase	0	0.208785	4.3026	6.38985	5.36712	5.74635	78.7381	3.22322e-16	2.42155e-15
LacI family transcriptional regulator, purine nucleotide synthesis repressor	0	-0.173287	2.72552	9.69518	7.88269	4.76158	78.6604	3.34761e-16	2.5104e-15
putative glutamine transport system permease protein	0	0.915016	-1.47716	-4.74553	-3.56504	10.5949	78.6374	3.38541e-16	2.53411e-15
adenosylcobyric acid synthase	0	-0.0994664	3.32528	5.4597	2.81593	6.00841	78.6057	3.4382e-16	2.56894e-15
cobyrinic acid a,c-diamide synthase	0	-0.100598	3.32419	5.45821	2.81293	6.00715	78.5934	3.45891e-16	2.57972e-15
threonine aldolase	0	1.02326	4.60617	5.51495	6.62733	7.30851	78.5373	3.55468e-16	2.64634e-15
DeoR family transcriptional regulator, glycerol-3-phosphate regulon repressor	0	-0.33287	4.40155	5.81938	6.78012	6.29585	78.5152	3.59331e-16	2.67025e-15
myo-inositol-1(or 4)-monophosphatase	0	0.547202	5.09931	3.65972	3.83831	8.07928	78.4928	3.63279e-16	2.6947e-15
sec-independent protein translocase protein TatC	0	0.172532	4.25695	5.66693	5.91745	6.95805	78.4077	3.78655e-16	2.80369e-15
pyridinium-3,5-bisthiocarboxylic acid mononucleotide nickel chelatase	0	1.93244	7.50482	8.91288	8.81921	6.1885	78.3224	3.94744e-16	2.91755e-15
adenosylcobinamide-GDP ribazoletransferase	0	-0.0499119	3.53763	5.45185	5.11479	6.22061	78.246	4.09727e-16	3.02284e-15
non-specific riboncleoside hydrolase	0	0.914858	-1.45016	-4.14486	-4.05602	9.60352	78.1925	4.20558e-16	3.09718e-15
PadR family transcriptional regulator, regulatory protein PadR	0	0.0496459	2.70484	4.87062	4.71344	7.58847	78.1751	4.24133e-16	3.11791e-15
twitching motility protein PilT	0	-0.0693403	3.6149	5.40953	4.80901	6.3286	78.0911	4.41867e-16	3.24247e-15
glycerol-3-phosphate cytidylyltransferase	0	1.01056	-1.5551	-5.12437	-3.81649	9.56535	78.0426	4.52431e-16	3.31405e-15
D-glycero-D-manno-heptose 1,7-bisphosphate phosphatase	0	0.23891	4.26032	6.16625	6.15195	5.71463	78.0166	4.58195e-16	3.3503e-15
pilus assembly protein CpaE	0	-0.0330294	5.02957	6.40754	6.85976	6.13026	77.9666	4.69504e-16	3.42688e-15
sulfur carrier protein ThiS adenylyltransferase	0	1.70693	8.04026	6.89794	6.34435	7.24568	77.9366	4.76433e-16	3.47128e-15
2-dehydro-3-deoxygluconokinase	0	1.75219	5.31456	7.00385	6.07484	7.45095	77.8939	4.8644e-16	3.5379e-15
methyl-galactoside transport system substrate-binding protein	0	1.29029	5.3642	7.88179	5.87573	6.03784	77.8588	4.94853e-16	3.59272e-15
glutaconyl-CoA decarboxylase	0	2.43863	7.8627	9.90635	2.53175	5.9738	77.7921	5.11208e-16	3.70161e-15
serine/threonine protein phosphatase 1	0	-4.53247	-8.00789	-6.32872	-3.13713	6.71121	77.7903	5.11656e-16	3.70161e-15
alpha-glucosidase	0	1.03375	-1.33332	-3.68432	-3.28087	10.5972	77.7757	5.15291e-16	3.72134e-15
1,2-diacylglycerol-3-alpha-glucose alpha-1,2-galactosyltransferase	0	0.957742	-1.54148	-5.03389	-5.17972	9.5742	77.7715	5.16348e-16	3.72242e-15
acetolactate synthase I/II/III large subunit	0	0.75261	5.0171	4.38039	4.31114	8.50164	77.6867	5.38141e-16	3.8678e-15
naphthoate synthase	0	-0.512779	1.15024	4.25761	1.05634	7.19551	77.6857	5.38399e-16	3.8678e-15
penicillin-binding protein 2B	0	0.87789	-1.48089	-4.97003	-2.84879	9.60507	77.6247	5.5465e-16	3.97758e-15
membrane protein required for colicin V production	0	0.249579	3.57426	6.05966	4.67533	6.06382	77.5995	5.61509e-16	4.01058e-15
NitT/TauT family transport system ATP-binding protein	0	0.0330735	5.26688	4.25764	3.62216	8.07558	77.5987	5.6175e-16	4.01058e-15
zinc/manganese transport system ATP-binding protein	0	1.01245	-1.25417	-4.2766	-4.02103	9.62054	77.5937	5.63101e-16	4.01058e-15
protoporphyrin/coproporphyrin ferrochelatase	0	6.13772	3.73617	1.63728	1.88914	9.39464	77.5935	5.63163e-16	4.01058e-15
zinc/manganese transport system permease protein	0	1.01244	-1.25502	-4.27696	-4.02068	9.6204	77.5799	5.6692e-16	4.03034e-15
PTS system, maltose/glucose-specific IIC component	0	1.35113	5.81174	7.82513	4.91656	6.98003	77.5125	5.85845e-16	4.15767e-15
iron complex transport system permease protein	0	-0.021144	1.8665	4.46681	4.71142	8.7105	77.4865	5.93308e-16	4.20337e-15
type I pantothenate kinase	0	0.890527	-1.4514	-4.42297	-2.41786	9.62482	77.4462	6.05084e-16	4.27868e-15
peroxiredoxin Q/BCP	0	0.333326	3.31407	5.2158	4.28002	7.57425	77.443	6.06025e-16	4.27868e-15
bile acid:Na+ symporter, BASS family	0	0.614408	3.57495	5.57129	2.16359	7.40456	77.4326	6.09104e-16	4.29303e-15
histidinol-phosphatase (PHP family)	0	0.46008	4.12321	5.49453	6.57593	6.64968	77.3301	6.40302e-16	4.50518e-15
4-nitrophenyl phosphatase	0	0.897595	-1.48444	-4.97791	-3.61328	9.59227	77.2965	6.50881e-16	4.57177e-15
septation ring formation regulator	0	0.87856	-1.48617	-4.96975	-2.84953	9.60466	77.1409	7.0216e-16	4.92353e-15
thiamine transporter	0	1.51468	7.12205	7.68787	8.86813	5.67664	77.1332	7.04789e-16	4.93353e-15
hydroxylamine reductase	0	-1.09103	3.99389	6.05346	5.63974	6.93199	77.11	7.12806e-16	4.96514e-15
methyl-galactoside transport system ATP-binding protein	0	1.26791	5.37088	7.83132	5.85874	5.98901	77.1097	7.12936e-16	4.96514e-15
methyl-galactoside transport system permease protein	0	1.26791	5.37088	7.83132	5.85874	5.98901	77.1097	7.12936e-16	4.96514e-15
triose/dihydroxyacetone kinase / FAD-AMP lyase (cyclizing)	0	0.0543308	4.75988	6.22607	7.34915	6.40391	77.0633	7.29226e-16	5.06997e-15
acid phosphatase (class B)	0	1.32632	5.4058	7.78481	4.90654	6.8971	76.9748	7.61375e-16	5.28454e-15
heptosyltransferase I	0	0.213054	3.8777	6.12266	5.71722	5.4774	76.9675	7.64072e-16	5.2943e-15
3,4-dihydroxy 2-butanone 4-phosphate synthase	0	-1.33935	0.539534	6.02191	3.65567	5.67399	76.9572	7.67939e-16	5.31199e-15
DNA replication protein	0	0.877343	-1.4883	-4.9973	-2.8489	9.60441	76.9538	7.69215e-16	5.31199e-15
LL-diaminopimelate aminotransferase	0	2.02022	7.20252	9.21585	7.23835	5.97133	76.9218	7.81278e-16	5.38225e-15
PTS system, nitrogen regulatory IIA component	0	0.537419	4.21034	6.62156	5.33733	6.97282	76.9199	7.82014e-16	5.38225e-15
MFS transporter, FHS family, L-fucose permease	0	-0.103696	3.93764	4.8018	1.04026	8.25836	76.9027	7.8861e-16	5.4104e-15
medium-chain acyl-[acyl-carrier-protein] hydrolase	0	0.876907	-1.4898	-4.99783	-2.84827	9.60358	76.8989	7.90061e-16	5.4104e-15
penicillin-binding protein 2A	0	0.876907	-1.4898	-4.99783	-2.84827	9.60358	76.8989	7.90061e-16	5.4104e-15
competence protein ComGF	0	0.876897	-1.48981	-4.99789	-2.84835	9.60358	76.8933	7.92199e-16	5.416e-15
sulfonate transport system substrate-binding protein	0	0.387049	5.91349	4.43504	4.01239	7.71542	76.8546	8.07286e-16	5.50996e-15
iron complex transport system ATP-binding protein	0	0.0834543	2.84743	4.53591	4.83761	8.641	76.787	8.34341e-16	5.68516e-15
amidohydrolase	0	0.14219	3.66447	5.84308	6.34001	5.86487	76.7319	8.5703e-16	5.83008e-15
UDP-3-O-[3-hydroxymyristoyl] N-acetylglucosamine deacetylase	0	0.129897	4.12753	5.9963	6.19683	5.67776	76.7278	8.58772e-16	5.83225e-15
LPS-assembly protein	0	0.0572645	3.63001	5.9585	5.63709	5.43925	76.6149	9.0731e-16	6.15171e-15
5'-deoxynucleotidase	0	2.19292	7.21558	9.74268	8.56396	5.75339	76.5848	9.2071e-16	6.23226e-15
phosphate butyryltransferase	0	0.0352322	4.19418	6.81104	1.56461	6.30701	76.5629	9.30623e-16	6.28604e-15
butyrate kinase	0	0.0374928	4.19409	6.81081	1.56515	6.30708	76.5604	9.31719e-16	6.28604e-15
replication initiation and membrane attachment protein	0	0.868818	-1.55231	-5.16874	-2.87109	9.59538	76.5331	9.44194e-16	6.35974e-15
NAD+ synthase	0	0.943549	-1.37789	-3.73013	-2.14738	9.64941	76.5225	9.49106e-16	6.38235e-15
bacterial/archaeal transporter family-2 protein	0	1.19587	6.51867	6.2622	3.95643	7.20919	76.4058	1.00462e-15	6.74462e-15
cobalt-precorrin 5A hydrolase	0	-0.0560325	3.66346	5.7235	2.36937	5.83096	76.39	1.01242e-15	6.7828e-15
putative ATP-dependent endonuclease of the OLD family	0	1.58812	6.62428	8.97412	8.09219	5.3858	76.3875	1.01362e-15	6.7828e-15
prolyl oligopeptidase	0	-1.07332	1.28679	4.78398	0.866155	6.06511	76.3829	1.01592e-15	6.78713e-15
2-dehydropantoate 2-reductase	0	0.456131	4.82158	4.38389	3.66978	8.57761	76.3597	1.02748e-15	6.85318e-15
two-component system, OmpR family, sensor histidine kinase VicK	0	0.925111	-1.4418	-4.14719	-2.77494	9.61817	76.2923	1.06176e-15	7.06308e-15
tRNA-binding protein	0	0.899216	-1.45921	-4.65856	-2.47575	9.61554	76.2911	1.06239e-15	7.06308e-15
tryptophan synthase alpha chain	0	1.38908	5.21086	6.16454	6.7221	7.41425	76.1653	1.12955e-15	7.4974e-15
competence protein ComFA	0	0.902477	-1.45734	-4.64795	-2.82146	9.60971	76.1343	1.1467e-15	7.57409e-15
competence protein ComGA	0	0.902477	-1.45734	-4.64795	-2.82146	9.60971	76.1343	1.1467e-15	7.57409e-15
competence protein ComGC	0	0.902477	-1.45734	-4.64795	-2.82146	9.60971	76.1343	1.1467e-15	7.57409e-15
ribosomal-protein-serine acetyltransferase	0	-2.61273	-5.52633	-8.41056	-4.71813	8.02935	76.1311	1.14848e-15	7.57409e-15
NTE family protein	0	-0.531925	1.01423	4.27587	3.34521	6.86814	76.1177	1.15601e-15	7.6115e-15
RNA polymerase sigma-B factor	0	0.229769	4.259	5.65311	6.46936	6.78381	76.0304	1.20627e-15	7.92966e-15
Gnt-I system high-affinity gluconate transporter	0	-0.203636	2.52378	9.68279	7.81043	4.75448	75.973	1.24049e-15	8.14155e-15
X-Pro dipeptidyl-peptidase	0	0.867323	-1.55669	-5.17697	-2.88647	9.59411	75.964	1.24592e-15	8.16392e-15
demethylmenaquinone methyltransferase / 2-methoxy-6-polyprenyl-1,4-benzoquinol methylase	0	-0.350208	1.31114	4.33831	2.07083	7.5004	75.9608	1.24787e-15	8.16392e-15
S-adenosylmethionine decarboxylase	0	0.206953	4.83104	7.10239	6.26043	6.61881	75.8516	1.31603e-15	8.57131e-15
primosomal protein DnaI	0	0.903004	-1.46433	-4.63514	-2.82042	9.60873	75.8503	1.31686e-15	8.57131e-15
precorrin-6A/cobalt-precorrin-6A reductase	0	0.00312197	2.99503	5.38531	2.52387	5.52422	75.8483	1.31814e-15	8.57131e-15
methylglyoxal synthase	0	-0.487552	3.31444	6.86613	5.01291	5.37048	75.8478	1.3185e-15	8.57131e-15
D-beta-D-heptose 7-phosphate kinase / D-beta-D-heptose 1-phosphate adenosyltransferase	0	0.252815	3.93054	6.16902	5.75273	5.47499	75.8156	1.33935e-15	8.69307e-15
GntR family transcriptional regulator / MocR family aminotransferase	0	0.170434	2.63423	4.76221	5.25128	6.55605	75.7543	1.37994e-15	8.94235e-15
colicin import membrane protein	0	0.457519	6.58978	5.97381	4.45491	8.99485	75.7442	1.38671e-15	8.97205e-15
exopolyphosphatase / guanosine-5'-triphosphate,3'-diphosphate pyrophosphatase	0	0.305155	4.255	4.18818	3.30064	8.91508	75.697	1.41901e-15	9.1666e-15
serine/threonine-protein kinase RsbW	0	0.247798	4.15243	5.73858	6.63178	6.99351	75.6902	1.42372e-15	9.18253e-15
DNA repair protein SbcD/Mre11	0	0.0461712	2.96001	4.21898	4.31771	7.30631	75.4473	1.60255e-15	1.03142e-14
competence protein ComGB	0	0.902789	-1.46535	-4.66563	-2.81938	9.60822	75.4451	1.60421e-15	1.03142e-14
aspartate carbamoyltransferase regulatory subunit	0	0.83393	4.59693	6.75743	5.37242	7.59147	75.4394	1.60869e-15	1.03268e-14
glutathione reductase (NADPH)	0	-4.37608	-6.47798	-5.95299	-2.34371	6.86988	75.3485	1.68154e-15	1.07776e-14
murein DD-endopeptidase / murein LD-carboxypeptidase	0	0.239704	4.29701	6.71985	4.99492	5.9548	75.3015	1.72046e-15	1.10099e-14
xanthine permease	0	0.898399	-1.53198	-4.80486	-2.83396	9.5989	75.2611	1.75462e-15	1.11882e-14
D-alanine--poly(phosphoribitol) ligase subunit 2	0	0.9487	-1.50516	-4.25838	-2.61289	9.60981	75.2589	1.75651e-15	1.11882e-14
membrane protein involved in D-alanine export	0	0.9487	-1.50516	-4.25838	-2.61289	9.60981	75.2589	1.75651e-15	1.11882e-14
sec-independent protein translocase protein TatA	0	0.0621175	3.83715	5.24758	5.69205	6.99473	75.1983	1.80916e-15	1.15057e-14
MFS transporter, PPP family, 3-phenylpropionic acid transporter	0	0.269716	3.72745	6.16695	4.70341	6.0144	75.1924	1.81438e-15	1.15183e-14
regulatory protein spx	0	0.910019	-1.44889	-4.56783	-2.75254	9.61376	75.1897	1.81675e-15	1.15183e-14
DNA repair protein SbcC/Rad50	0	0.0509009	2.88661	4.15915	4.2569	7.32042	75.1105	1.8882e-15	1.19528e-14
D-alanine--poly(phosphoribitol) ligase subunit 1	0	0.948789	-1.50149	-4.14925	-2.61153	9.61269	75.1053	1.89298e-15	1.19646e-14
manganese/zinc-transporting P-type ATPase C	0	-0.0829041	4.12312	8.30493	4.02766	4.84602	75.1009	1.89701e-15	1.19716e-14
chromate reductase, NAD(P)H dehydrogenase (quinone)	0	6.9069	4.44422	2.0236	2.11398	9.17405	75.0287	1.96492e-15	1.23811e-14
phosphoserine phosphatase RsbU/P	0	0.625922	4.06162	6.15567	4.98528	6.38764	74.973	2.01901e-15	1.27024e-14
N-acetylglucosamine repressor	0	1.23913	5.37757	7.77539	5.83582	5.93573	74.9663	2.02555e-15	1.27241e-14
protein arginine kinase activator	0	2.67338	6.52052	8.80629	7.62842	6.1541	74.924	2.06775e-15	1.29693e-14
glutaredoxin-like protein NrdH	0	0.657064	5.32189	3.85899	3.64066	7.93941	74.812	2.18363e-15	1.36752e-14
membrane-bound serine protease (ClpP class)	0	0.149625	3.64846	5.99135	6.06113	5.98225	74.8048	2.19129e-15	1.37022e-14
ATP-dependent RNA helicase CshB	0	0.906356	-1.45796	-4.56888	-2.80849	9.61181	74.775	2.22336e-15	1.38816e-14
WhiB family transcriptional regulator, redox-sensing transcriptional regulator	0	0.861268	5.71502	4.28485	1.9433	8.1621	74.7707	2.22795e-15	1.38891e-14
AraC family transcriptional regulator, regulatory protein of adaptative response / methylphosphotriester-DNA alkyltransferase methyltransferase	0	-0.358764	-0.0381851	9.78748	-0.806298	4.5488	74.7647	2.23455e-15	1.39092e-14
MFS transporter, DHA2 family, lincomycin resistance protein	0	-4.1003	-4.15703	-6.02553	-5.64622	7.77876	74.7361	2.26586e-15	1.40827e-14
cytosol alanyl aminopeptidase	0	3.89079	1.34585	-2.38889	-2.33414	9.37119	74.6276	2.38876e-15	1.48241e-14
Fe(3+) dicitrate transport protein	0	-1.0018	-0.0428621	6.04277	2.3203	7.3356	74.6217	2.39564e-15	1.48443e-14
heptosyltransferase II	0	0.507539	4.76117	6.50889	5.7065	5.94969	74.6139	2.4048e-15	1.48786e-14
competence protein CoiA	0	0.874974	-1.55319	-5.06355	-2.85242	9.59724	74.6075	2.4123e-15	1.49025e-14
beta-glucosidase	0	1.11748	4.71028	6.30121	5.33155	8.59712	74.5244	2.51194e-15	1.54947e-14
GMP reductase	0	0.864415	-1.41804	-4.65046	-2.59035	9.62323	74.5145	2.52409e-15	1.55463e-14
lipopolysaccharide export system protein LptC	0	-0.722904	-0.000562025	5.23831	4.7185	4.8404	74.4313	2.62837e-15	1.61643e-14
PTS system, glucitol/sorbitol-specific IIA component	0	1.19325	-1.42236	-4.43484	-3.07397	9.53012	74.4183	2.64502e-15	1.62413e-14
MFS transporter, OPA family, glycerol-3-phosphate transporter	0	-1.35303	0.578547	5.01722	3.43509	5.67452	74.4154	2.64881e-15	1.62413e-14
two-component system, response regulator YesN	0	0.916623	3.97419	7.27723	2.6609	5.7447	74.3513	2.73279e-15	1.67312e-14
amino acid transporter, AAT family	0	0.030467	-1.40847	-3.39729	-4.0962	10.9809	74.3211	2.77323e-15	1.69535e-14
cobalt/nickel transport system ATP-binding protein	0	7.06091	4.73834	1.93559	1.45165	9.16318	74.3141	2.78279e-15	1.69866e-14
isocitrate dehydrogenase (NAD+)	0	1.16978	5.82964	9.28882	9.62179	5.48158	74.2521	2.86805e-15	1.7481e-14
basic amino acid/polyamine antiporter, APA family	0	0.102004	-1.36161	-3.31993	-3.68434	11.0668	74.2196	2.91376e-15	1.77333e-14
sec-independent protein translocase protein TatB	0	-0.131402	3.95907	5.21558	6.23731	6.41007	74.1994	2.94256e-15	1.78821e-14
prephenate dehydratase	0	0.447127	2.21135	5.66755	5.42959	6.32633	74.1675	2.98863e-15	1.81351e-14
succinyl-CoA synthetase alpha subunit	0	0.301049	3.35634	5.33336	4.05861	7.29961	74.1637	2.99418e-15	1.8142e-14
succinyl-CoA synthetase beta subunit	0	0.301839	3.35714	5.33415	4.05915	7.2996	74.1497	3.0147e-15	1.82394e-14
phospholipid/cholesterol/gamma-HCH transport system permease protein	0	-0.620175	1.38963	4.1407	2.87762	7.54393	74.1323	3.04022e-15	1.83667e-14
purine operon repressor	0	0.939557	-1.36709	-4.0359	-2.63428	9.62811	73.9698	3.29062e-15	1.98502e-14
iron complex transport system substrate-binding protein	0	-0.0830117	2.42847	4.49217	4.53113	8.57259	73.8508	3.48677e-15	2.10025e-14
tRNA-dihydrouridine synthase A	0	0.231051	3.58069	5.96677	4.66761	5.97598	73.7775	3.61345e-15	2.17337e-14
protein Tex	0	-0.303891	2.41702	3.87416	3.81357	7.4399	73.7516	3.65939e-15	2.19778e-14
fumarate reductase flavoprotein subunit	0	-0.452466	-2.30472	-4.55809	-3.50745	10.2435	73.7376	3.68437e-15	2.20954e-14
holin-like protein	0	0.885458	4.28973	6.08309	5.82282	6.88419	73.5643	4.00865e-15	2.40051e-14
indolepyruvate ferredoxin oxidoreductase, alpha subunit	0	0.0853981	3.76115	9.21078	6.37247	5.16466	73.4171	4.30652e-15	2.57137e-14
indolepyruvate ferredoxin oxidoreductase, beta subunit	0	0.0853981	3.76115	9.21078	6.37247	5.16466	73.4171	4.30652e-15	2.57137e-14
phosphate-selective porin OprO and OprP	0	-1.17396	1.02466	5.85418	0.107196	5.54756	73.3799	4.38522e-15	2.61456e-14
propionate CoA-transferase	0	1.00357	6.47994	9.42618	4.69785	5.8207	73.3644	4.41841e-15	2.63053e-14
competence protein ComGD	0	-3.6807	-4.59147	-7.98099	-3.13951	7.13634	73.3606	4.42653e-15	2.63154e-14
trehalose-6-phosphate hydrolase	0	-3.85616	-4.84655	-8.01852	-2.90457	7.09243	73.2379	4.69883e-15	2.78938e-14
uncharacterized N-acetyltransferase	0	-4.29985	-5.19954	-5.97434	-5.95207	6.67504	73.2085	4.76662e-15	2.82553e-14
glucose-1-phosphate thymidylyltransferase	0	-0.00513262	3.72516	4.40341	3.57552	8.55734	73.0428	5.16691e-15	3.05839e-14
divalent anion:Na+ symporter, DASS family	0	-1.8026	-2.36378	-7.04422	-6.92374	8.20451	72.9064	5.52148e-15	3.26356e-14
cytosine deaminase	0	5.89524	3.52324	0.705368	1.40949	9.18256	72.8127	5.77919e-15	3.41097e-14
neurotransmitter:Na+ symporter, NSS family	0	0.481544	3.30691	5.69483	5.61829	6.80871	72.7692	5.90274e-15	3.47888e-14
thiol-activated cytolysin	0	6.46546	5.62917	3.95776	-1.74562	9.57391	72.5842	6.45876e-15	3.80113e-14
carbon starvation protein	0	0.156583	3.49255	5.47196	4.46528	5.8503	72.5035	6.71745e-15	3.94771e-14
RHH-type transcriptional regulator, rel operon repressor / antitoxin RelB	0	0.984021	7.03042	5.43489	4.11624	6.74035	72.4826	6.78634e-15	3.98249e-14
N-acylglucosamine-6-phosphate 2-epimerase	0	1.86265	6.49042	6.2652	5.45977	7.69189	72.4774	6.80345e-15	3.98682e-14
hydrogenase expression/formation protein HypE	0	0.314798	3.76076	6.40517	5.77029	5.64817	72.4592	6.86394e-15	4.01653e-14
putative hydrolases of HD superfamily	0	0.985539	-1.49892	-3.91452	-4.8301	9.59963	72.4471	6.90442e-15	4.03446e-14
phospholipid/cholesterol/gamma-HCH transport system substrate-binding protein	0	-0.603312	1.51103	4.10831	2.58304	7.52418	72.4127	7.02096e-15	4.09673e-14
biopolymer transport protein ExbD	0	-0.247123	3.29942	5.25569	5.13604	6.70158	72.3986	7.0693e-15	4.11907e-14
dihydrolipoamide dehydrogenase	0	0.0561014	2.67778	4.03672	3.23877	8.0098	72.3619	7.19679e-15	4.18741e-14
MFS transporter, putative metabolite transport protein	0	2.82504	0.537612	-3.44648	-1.54578	9.46866	72.2725	7.51679e-15	4.36741e-14
adenosylcobinamide kinase / adenosylcobinamide-phosphate guanylyltransferase	0	-0.141078	3.13219	5.02764	4.85042	6.23087	72.1583	7.94622e-15	4.61038e-14
chloramphenicol-sensitive protein RarD	0	-0.129099	-0.0432004	3.97111	4.74991	5.6937	72.1199	8.09596e-15	4.69062e-14
threonine dehydratase	0	0.484991	3.5034	4.65912	5.18309	7.48635	72.1073	8.14576e-15	4.71282e-14
LysR family transcriptional regulator, repressor for citA	0	0.000510099	1.18774	9.90154	-0.63738	4.55547	72.0947	8.19577e-15	4.72842e-14
phosphoribosylglycinamide/phosphoribosylaminoimidazolecarboxamide formyltransferase	0	0.000510099	1.18774	9.90154	-0.63738	4.55547	72.0947	8.19577e-15	4.72842e-14
oxaloacetate decarboxylase, beta subunit	0	0.462167	5.81086	7.65925	4.15306	5.39003	72.0797	8.25583e-15	4.75638e-14
succinyl-CoA:acetate CoA-transferase	0	-0.337646	-0.264064	4.50872	2.40518	5.11696	71.9953	8.60177e-15	4.94873e-14
glucan 1,6-alpha-glucosidase	0	0.901895	-1.52781	-4.33308	-3.02772	9.59523	71.8124	9.40244e-15	5.40179e-14
NADH peroxidase	0	-2.00528	-5.18846	-7.94337	-8.25501	7.3757	71.7537	9.6745e-15	5.54514e-14
adenosylmethionine---8-amino-7-oxononanoate aminotransferase	0	-0.163874	2.83529	5.13688	4.87425	5.68607	71.7528	9.67899e-15	5.54514e-14
adenylyltransferase and sulfurtransferase	0	0.368272	5.23176	3.75752	2.3666	7.72268	71.6006	1.04227e-14	5.96286e-14
MFS transporter, DHA1 family, multidrug resistance protein	0	-0.509607	-2.66427	-4.0463	-4.03278	10.0423	71.5631	1.06144e-14	6.06412e-14
7-carboxy-7-deazaguanine synthase	0	0.925736	4.16404	6.25081	6.00934	5.95075	71.4538	1.1194e-14	6.37764e-14
RpiR family transcriptional regulator, glv operon transcriptional regulator	0	-0.109596	-2.55539	-5.39024	-3.73435	9.62227	71.4538	1.11943e-14	6.37764e-14
dethiobiotin synthetase	0	-0.195445	3.27415	5.13399	5.84465	5.94202	71.4236	1.13597e-14	6.45667e-14
tellurite resistance protein	0	0.962015	4.50265	9.45942	8.97323	4.78278	71.4227	1.13645e-14	6.45667e-14
cystathionine beta-lyase	0	-3.94538	-3.94377	-6.23281	-4.63517	7.93791	71.343	1.1814e-14	6.70275e-14
shikimate dehydrogenase	0	-1.44265	2.5864	2.80949	2.06852	9.23684	71.2916	1.21128e-14	6.86281e-14
succinate-semialdehyde dehydrogenase	0	-0.80443	-1.00871	5.17451	4.21527	4.93293	71.0843	1.33977e-14	7.58035e-14
two-component system, OmpR family, response regulator VicR	0	0.920332	-1.426	-3.49908	-2.79606	9.63893	71.0757	1.3454e-14	7.60168e-14
guanine deaminase	0	6.68105	4.31393	1.95625	2.24931	9.1892	71.0019	1.39453e-14	7.86844e-14
dTDP-4-dehydrorhamnose 3,5-epimerase	0	-0.0165169	3.73461	4.36603	3.47322	8.50301	70.9844	1.40649e-14	7.92503e-14
L-lactate dehydrogenase complex protein LldG	0	-0.69196	1.03229	3.85655	-0.323433	6.73257	70.8924	1.47084e-14	8.27622e-14
vitamin B12 transporter	0	0.259456	4.26003	6.49163	5.89009	5.43826	70.8442	1.50574e-14	8.46101e-14
outer membrane lipoprotein carrier protein	0	-0.461403	0.212558	5.89482	4.22121	5.42507	70.83	1.51613e-14	8.50774e-14
formiminotetrahydrofolate cyclodeaminase	0	2.2694	8.31658	9.78532	3.81982	5.26318	70.7507	1.57573e-14	8.83011e-14
murE/murF fusion protein	0	1.19129	7.50992	9.84673	0.302715	4.85951	70.715	1.60331e-14	8.97242e-14
membrane fusion protein, macrolide-specific efflux system	0	0.405477	4.24387	6.56015	6.03303	5.44534	70.594	1.70054e-14	9.50357e-14
two-component system, OmpR family, response regulator protein BraR/BceR	0	7.05181	4.63641	2.34313	2.4674	9.18554	70.4331	1.83887e-14	1.02487e-13
two-component system, OmpR family, sensor histidine kinase BraS/BceS	0	7.05181	4.63641	2.34313	2.4674	9.18554	70.4331	1.83887e-14	1.02487e-13
glyceraldehyde-3-phosphate dehydrogenase (NADP+)	0	1.35924	4.80381	7.14657	5.69516	6.04697	70.2293	2.03041e-14	1.13009e-13
aspartate racemase	0	-0.362636	-1.91955	-3.91161	-4.82572	10.0757	70.2039	2.05563e-14	1.14257e-13
hydrogenase expression/formation protein HypD	0	0.31544	3.74549	6.33147	5.78248	5.58261	70.1944	2.06514e-14	1.14631e-13
hydrogenase maturation protein HypF	0	0.315646	3.74444	6.33177	5.78031	5.58223	70.1517	2.10849e-14	1.16879e-13
aminopeptidase	0	0.808169	3.61307	5.58059	5.51302	5.99522	70.1217	2.13949e-14	1.18437e-13
5'-methylthioadenosine phosphorylase	0	0.805971	6.48981	8.32148	7.21027	5.5468	70.0927	2.16985e-14	1.19956e-13
oligo-1,6-glucosidase	0	6.03062	5.24098	3.45635	-0.467997	9.62332	69.9712	2.30186e-14	1.27083e-13
two-component system, NtrC family, response regulator HydG	0	-1.58429	0.376992	6.11837	3.58987	5.56509	69.9412	2.33567e-14	1.28776e-13
ferredoxin like protein	0	0.884071	7.51612	9.54784	8.61377	5.04286	69.8645	2.42433e-14	1.33484e-13
small multidrug resistance pump	0	3.41965	1.0311	-2.85881	-0.791844	9.21534	69.8341	2.46048e-14	1.35294e-13
lipopolysaccharide export system protein LptA	0	-0.279973	3.57668	5.573	5.86304	5.09801	69.7161	2.60571e-14	1.43087e-13
N-acetyldiaminopimelate deacetylase	0	-4.43585	-6.07164	-6.95237	-3.2925	6.80149	69.6403	2.70345e-14	1.48256e-13
aconitate hydratase	0	0.26202	3.64971	4.31406	5.84085	6.97634	69.6166	2.73487e-14	1.49779e-13
translocation and assembly module TamB	0	-0.279901	3.57655	5.57234	5.86319	5.09759	69.4644	2.94484e-14	1.61063e-13
ATP-dependent HslUV protease, peptidase subunit HslV	0	0.929556	-1.46339	-2.99948	-3.65162	9.64212	69.4201	3.00894e-14	1.64195e-13
ATP-dependent HslUV protease ATP-binding subunit HslU	0	0.929594	-1.46334	-2.99943	-3.65162	9.64211	69.4193	3.0101e-14	1.64195e-13
sugar-phosphatase	0	3.47954	1.12037	-2.77996	-0.376849	9.22295	69.1	3.51533e-14	1.91499e-13
PTS system, alpha-glucoside-specific IIC component	0	0.698083	-1.68968	-4.52585	-2.87195	9.44823	69.0604	3.58357e-14	1.94957e-13
competence protein ComFC	0	0.953548	-1.39211	-3.54782	-2.0003	9.65327	68.9884	3.71114e-14	2.0163e-13
6-phospho-beta-galactosidase	0	3.55844	1.17311	-2.79071	-0.0432537	9.22832	68.9825	3.72192e-14	2.01948e-13
central glycolytic genes regulator	0	1.03077	-1.39969	-2.72783	-4.72897	9.65586	68.8995	3.87496e-14	2.09975e-13
PTS system, lactose-specific IIA component	0	3.53043	1.15548	-2.79404	-0.224147	9.22367	68.7885	4.08973e-14	2.2132e-13
PTS system, lactose-specific IIC component	0	3.53228	1.15795	-2.79776	-0.222842	9.22364	68.752	4.16291e-14	2.24984e-13
putative transport protein	0	-4.33856	-5.53999	-1.05628	-3.99194	7.9101	68.691	4.28826e-14	2.31453e-13
pyruvate carboxylase	0	0.308508	2.94085	4.96028	2.39787	5.7669	68.6269	4.42384e-14	2.38457e-13
23S rRNA pseudouridine2604 synthase	0	-0.760162	1.50054	5.02374	4.01286	4.74709	68.5854	4.51393e-14	2.42853e-13
adapter protein MecA 1/2	0	0.907973	-1.43557	-3.90047	-2.81353	9.62931	68.5839	4.51724e-14	2.42853e-13
ribosomal protein S12 methylthiotransferase accessory factor	0	0.648155	6.05681	5.43398	3.77037	7.19423	68.4892	4.7298e-14	2.53948e-13
maltose-6'-phosphate glucosidase	0	0.709218	-1.68941	-4.46839	-2.80417	9.44909	68.4376	4.84994e-14	2.60058e-13
recombination protein U	0	0.917324	-1.41735	-3.70027	-2.80525	9.63586	68.3396	5.08641e-14	2.72382e-13
DNA-entry nuclease	0	0.824212	-1.41971	-2.76035	-2.83369	10.7142	68.1774	5.50355e-14	2.94336e-13
DNA-damage-inducible protein D	0	-1.5488	1.03898	6.12201	2.77309	5.8334	68.1632	5.54144e-14	2.95976e-13
methylmalonyl-CoA mutase, N-terminal domain	0	2.19081	5.27478	9.46122	1.15616	3.19821	68.1117	5.68191e-14	3.03084e-13
galactose-6-phosphate isomerase	0	7.08851	4.65686	2.04896	3.80874	10.1929	68.022	5.93484e-14	3.16165e-13
UDP-N-acetyl-D-galactosamine dehydrogenase	0	-0.382189	0.618974	6.87785	2.5105	5.41667	67.9435	6.16551e-14	3.28027e-13
3-oxoacyl-[acyl-carrier-protein] synthase I	0	-0.261342	0.246316	5.98287	3.92579	6.37498	67.9316	6.20129e-14	3.29504e-13
beta-N-acetylhexosaminidase	0	1.29696	4.83983	5.49676	6.10526	6.94345	67.7462	6.7857e-14	3.6009e-13
3'-5' exoribonuclease	0	0.929692	-1.4389	-3.69086	-2.77587	9.62561	67.7281	6.84545e-14	3.62791e-13
cobalt-zinc-cadmium resistance protein CzcA	0	-1.59518	-0.272204	5.08305	0.935129	6.48198	67.6976	6.94762e-14	3.67731e-13
phosphoribosylaminoimidazolecarboxamide formyltransferase / IMP cyclohydrolase	0	-3.51595	-0.100638	0.610004	-0.934383	9.60411	67.6409	7.14176e-14	3.7752e-13
tagatose-6-phosphate ketose/aldose isomerase	0	2.0036	5.38371	7.63771	6.62173	6.4389	67.5318	7.5302e-14	3.97541e-13
rhomboid protease GluP	0	0.956828	-1.36471	-3.47298	-3.17365	9.64591	67.5082	7.61694e-14	4.01603e-13
L-fuculose-phosphate aldolase	0	6.71102	4.23481	3.17313	2.46751	9.24976	67.3476	8.23485e-14	4.33625e-13
transposase	0	6.01797	3.87599	1.95034	4.3154	10.3438	67.2767	8.52319e-14	4.48233e-13
PTS system, mannose-specific IIA component	0	2.61049	0.135407	-1.65475	-2.48676	10.974	67.2736	8.53614e-14	4.48339e-13
carbon dioxide concentrating mechanism protein CcmM	0	-0.265499	-0.0500909	9.77232	-1.10541	4.49273	67.2578	8.60171e-14	4.51205e-13
pyrimidine-nucleoside phosphorylase	0	0.0962782	2.76571	4.76419	3.68495	7.26618	67.1157	9.21627e-14	4.82824e-13
lysozyme	0	-3.67135	-3.30575	0.37413	-2.032	9.27604	67.0579	9.47863e-14	4.95936e-13
4-amino-4-deoxychorismate lyase	0	0.409977	3.37703	5.11187	3.81856	6.95194	66.9888	9.80183e-14	5.12192e-13
dipeptidase	0	-0.276159	-1.73801	-2.93578	-3.67281	11.297	66.898	1.02439e-13	5.34611e-13
succinyl-diaminopimelate desuccinylase	0	5.22751	3.35294	2.46529	2.86641	9.66476	66.8551	1.04592e-13	5.45153e-13
DeoR family transcriptional regulator, lactose phosphotransferase system repressor	0	7.08343	4.59908	2.20313	4.1919	9.20308	66.8358	1.05578e-13	5.49596e-13
undecaprenyl phosphate-alpha-L-ara4N flippase subunit ArnE	0	-0.361985	0.387048	6.39947	4.26685	5.38625	66.6357	1.16349e-13	6.04898e-13
RNA polymerase sigma-54 factor	0	6.49841	3.99543	4.39422	1.768	9.63778	66.3171	1.35805e-13	7.05153e-13
aminoglycoside 3-N-acetyltransferase	0	-1.83796	-2.96349	-7.17296	-8.51342	7.80234	66.2599	1.39629e-13	7.24094e-13
uroporphyrinogen III methyltransferase / synthase	0	0.321377	3.74392	5.06202	4.98235	5.44685	66.2493	1.40352e-13	7.26923e-13
ACT domain-containing protein	0	6.86467	6.06437	5.21699	4.61896	9.99305	66.021	1.56793e-13	8.11052e-13
enoyl-[acyl-carrier protein] reductase II	0	2.15796	5.83272	6.94426	7.65171	6.16359	65.956	1.61817e-13	8.35986e-13
protein arginine kinase	0	2.05591	5.04161	8.46899	7.85024	5.60451	65.8237	1.72547e-13	8.903e-13
leucine-rich repeat transmembrane protein FLRT	0	0.47941	1.50926	8.38329	-1.77327	5.23956	65.7646	1.77574e-13	9.15085e-13
butanol dehydrogenase	0	5.85086	3.56017	2.92817	3.34865	9.58789	65.731	1.80486e-13	9.28927e-13
flagellar assembly factor FliW	0	0.273024	4.49071	8.19538	-0.520297	3.9003	65.7107	1.82279e-13	9.36976e-13
N-acetylglucosaminyldiphosphoundecaprenol N-acetyl-beta-D-mannosaminyltransferase	0	0.945158	-1.42283	-2.52675	-3.8655	9.67277	65.6375	1.88866e-13	9.69621e-13
acetolactate synthase I/III small subunit	0	1.33819	4.87793	5.45322	6.09009	6.86825	65.5521	1.96856e-13	1.00938e-12
all-trans-retinol 13,14-reductase	0	0.482775	1.51595	8.38988	-1.78064	6.82653	65.4995	2.01945e-13	1.03418e-12
putrescine:ornithine antiporter	0	2.18807	7.04597	9.51646	5.6059	5.93073	65.2096	2.32438e-13	1.18885e-12
citrate synthase	0	0.761157	3.76601	4.40346	6.0799	6.77692	65.0144	2.55533e-13	1.30535e-12
fructuronate reductase	0	0.17177	5.31833	6.74604	7.95049	4.85638	64.9687	2.61256e-13	1.33292e-12
protein-tyrosine phosphatase	0	0.414181	-1.27989	-2.42475	-2.72881	11.6238	64.9537	2.63159e-13	1.34097e-12
citC;	0	-3.75693	-4.65684	-4.84046	-7.23944	7.10732	64.9316	2.66002e-13	1.35377e-12
putative transposase	0	-4.1288	-4.87025	-4.03472	-2.46523	9.91436	64.9288	2.66362e-13	1.35392e-12
molybdate transport system regulatory protein	0	-0.263494	3.0611	4.71023	6.57861	4.66406	64.9111	2.68659e-13	1.36391e-12
osmoprotectant transport system ATP-binding protein	0	6.00028	3.81543	3.56041	3.70987	9.65437	64.806	2.82709e-13	1.43346e-12
alkaline phosphatase isozyme conversion protein	0	1.20904	4.3134	9.75371	9.03237	3.57467	64.77	2.87692e-13	1.45693e-12
glycogen phosphorylase	0	-3.88217	-0.0737223	0.289126	-0.39051	9.40651	64.7211	2.94589e-13	1.49002e-12
Na+:H+ antiporter, NhaC family	0	0.976253	-1.35472	-2.95122	-2.90029	9.67628	64.6404	3.06358e-13	1.54763e-12
ATP-binding cassette, subfamily B, bacterial AbcA/BmrA	0	-1.81574	-4.19549	-6.43301	-8.358	7.44254	64.6099	3.10919e-13	1.56874e-12
asparagine synthase (glutamine-hydrolysing)	0	0.917973	-0.541829	-2.3994	-2.92042	9.81094	64.5441	3.21006e-13	1.61765e-12
3-hydroxyisobutyrate dehydrogenase	0	-0.164458	2.75339	4.14793	4.65409	6.59141	64.5307	3.2309e-13	1.62616e-12
L-lactate dehydrogenase complex protein LldE	0	-0.760149	-0.108976	3.47921	-0.527284	6.27299	64.5219	3.24468e-13	1.63109e-12
cystine transport system substrate-binding protein	0	-2.206	-2.16151	-8.834	-3.08214	6.08292	64.4541	3.35328e-13	1.68362e-12
1,4-alpha-glucan branching enzyme	0	-3.84952	-0.0689711	0.275821	-0.443225	9.40089	64.4103	3.42512e-13	1.71759e-12
oleate hydratase	0	-2.43161	-3.38676	-5.28503	-5.27889	8.36866	64.3656	3.50026e-13	1.75312e-12
formamidopyrimidine-DNA glycosylase	0	0.893727	-1.42214	-2.77954	-2.15659	9.69829	64.3559	3.51673e-13	1.75922e-12
catabolite repression HPr-like protein	0	1.11679	5.40557	8.85742	3.57374	3.97935	64.2325	3.73364e-13	1.86545e-12
D-amino-acid dehydrogenase	0	-0.681477	-0.848797	-5.15606	4.07789	3.00429	64.0863	4.00789e-13	2.00005e-12
cystine transport system ATP-binding protein	0	-1.93723	-1.51609	-9.10591	-1.67157	5.31558	64.0829	4.0146e-13	2.00096e-12
PTS system, galactitol-specific IIC component	0	6.31493	4.29735	3.87742	3.8642	9.65871	64.074	4.0319e-13	2.00714e-12
adenosylhomocysteinase	0	6.54527	5.24091	3.92125	1.76462	9.48829	63.9832	4.21343e-13	2.09497e-12
methylmalonyl-CoA mutase, C-terminal domain	0	2.53037	8.48614	9.14022	1.17349	3.87714	63.9585	4.26413e-13	2.11761e-12
hydrogenase expression/formation protein HypC	0	0.034757	3.01839	5.50432	5.78624	5.79897	63.9184	4.34779e-13	2.15654e-12
precorrin-2 dehydrogenase / sirohydrochlorin ferrochelatase	0	1.93689	5.39991	7.96874	5.464	5.70176	63.8474	4.50015e-13	2.22942e-12
ATP-dependent helicase/nuclease subunit A	0	1.80259	-0.592083	-1.97754	-1.78567	10.4777	63.8304	4.53742e-13	2.24518e-12
GntR family transcriptional regulator, trehalose operon transcriptional repressor	0	-3.91083	-5.1026	-6.49844	-3.40091	7.07734	63.8186	4.5633e-13	2.25526e-12
phosphoribosylaminoimidazole-succinocarboxamide synthase	0	-3.64674	-0.0976388	0.300443	-0.881296	9.39623	63.8123	4.57737e-13	2.25949e-12
selenide, water dikinase	0	0.0706486	2.8601	5.10133	6.25453	5.06459	63.7757	4.65927e-13	2.29715e-12
spermidine synthase	0	-0.0375648	2.88608	4.78505	4.75861	6.01438	63.7581	4.69917e-13	2.31404e-12
UPF0716 protein FxsA	0	-0.224305	1.19827	-4.18984	4.7734	2.80859	63.4552	5.44237e-13	2.67681e-12
probable phosphoglycerate mutase	0	0.504706	-1.06802	-2.30838	-2.5349	12.2327	63.4407	5.48068e-13	2.69243e-12
Cd2+/Zn2+-exporting ATPase	0	-3.96238	-2.44282	0.129844	-1.06364	8.93844	63.3937	5.6072e-13	2.75128e-12
tagatose 1,6-diphosphate aldolase	0	7.16455	4.77842	4.00788	4.3111	9.50737	63.3269	5.79167e-13	2.8384e-12
N-acetylmuramoyl-L-alanine amidase	0	-3.90491	-2.24573	0.00859954	-1.53553	8.8624	63.2654	5.96688e-13	2.92078e-12
PTS system, beta-glucoside-specific IIC component	0	-2.84532	-4.24462	-5.71989	-3.31336	9.73037	63.2278	6.07662e-13	2.97095e-12
putative two-component system response regulator	0	-0.0307913	4.13238	7.02011	1.77021	3.71703	63.193	6.18007e-13	3.01794e-12
precorrin-2/cobalt-factor-2 C20-methyltransferase	0	0.151829	4.04821	5.69979	1.50722	4.61799	63.1518	6.3045e-13	3.07504e-12
ATP-binding cassette, subfamily B, multidrug efflux pump	0	-1.77138	-3.32069	-6.51421	-2.24277	8.74907	63.0384	6.66076e-13	3.24494e-12
gamma-polyglutamate biosynthesis protein CapA	0	2.96854	6.66909	7.25469	8.19844	6.71893	63.0259	6.70114e-13	3.26036e-12
phosphoribosyl-ATP pyrophosphohydrolase / phosphoribosyl-AMP cyclohydrolase	0	-0.34985	2.81291	5.30707	4.59312	4.56919	63.0237	6.70831e-13	3.26036e-12
PTS system, mannose-specific IID component	0	2.2876	0.0151934	-1.05785	-0.806019	11.1731	62.9108	7.08574e-13	3.43973e-12
trk system potassium uptake protein	0	-3.82546	-2.13393	0.118313	-0.843121	9.98276	62.8788	7.19652e-13	3.48938e-12
PTS system, galactitol-specific IIB component	0	7.25097	5.21555	4.78877	5.16476	9.661	62.822	7.39731e-13	3.5825e-12
chemotaxis protein CheC	0	0.633461	4.93036	8.40727	-0.597139	3.6242	62.6349	8.09931e-13	3.91785e-12
amidophosphoribosyltransferase	0	-3.81554	-0.103439	0.154276	-0.866383	9.30067	62.5466	8.4533e-13	4.08427e-12
5-(carboxyamino)imidazole ribonucleotide mutase	0	-3.67825	-0.10577	0.126754	-0.904744	9.30145	62.4042	9.05717e-13	4.37088e-12
phosphotriesterase-related protein	0	-0.0653672	2.7476	5.00975	4.00019	5.99348	62.3808	9.16047e-13	4.41554e-12
MFS transporter, MHS family, alpha-ketoglutarate permease	0	-0.367918	3.09999	-3.88028	5.68143	2.80982	62.287	9.58632e-13	4.61423e-12
phosphoribosylformylglycinamidine cyclo-ligase	0	-3.82752	-0.102619	0.139693	-0.879781	9.2901	62.2837	9.60145e-13	4.61423e-12
putative Mg2+ transporter-C (MgtC) family protein	0	4.45758	1.92005	1.08826	-0.111563	10.48	62.2826	9.60642e-13	4.61423e-12
UPF0755 protein	0	5.97342	5.21329	5.15404	3.76289	10.2289	62.2548	9.73673e-13	4.67135e-12
sulfate permease, SulP family	0	-0.386665	1.1779	3.71429	5.13586	6.1213	62.2301	9.85389e-13	4.72204e-12
lincosamide and streptogramin A transport system ATP-binding/permease protein	0	0.955164	-0.13371	-2.08684	-4.65518	9.90134	62.181	1.00913e-12	4.83018e-12
phosphoribosylamine---glycine ligase	0	-3.68077	-0.121715	0.0950385	-1.04689	9.27066	62.1562	1.02134e-12	4.88291e-12
lipoate---protein ligase	0	0.625672	3.62195	4.61689	4.0444	7.53202	62.1182	1.04032e-12	4.96784e-12
SprT-like protein	0	-1.71156	-3.14261	-6.48813	-2.49831	7.7849	62.1028	1.04809e-12	4.99916e-12
deoxyribose-phosphate aldolase	0	-3.73226	-2.39522	-0.0106183	-1.07963	8.88092	61.9853	1.10944e-12	5.27996e-12
manganese/zinc/iron transport system substrate-binding protein	0	2.18316	7.70449	8.67767	9.5073	4.76316	61.9852	1.10954e-12	5.27996e-12
nucleobase:cation symporter-2, NCS2 family	0	6.8346	4.71656	3.54838	3.56016	9.33219	61.9553	1.12571e-12	5.35072e-12
3-isopropylmalate/(R)-2-methylmalate dehydratase small subunit	0	1.24595	4.54806	4.99774	5.81591	6.52411	61.936	1.1363e-12	5.39479e-12
3-isopropylmalate/(R)-2-methylmalate dehydratase large subunit	0	1.24598	4.54805	4.99773	5.81523	6.52396	61.9258	1.14188e-12	5.41503e-12
starch synthase	0	-4.33365	-2.69321	-0.152049	-1.14193	8.70765	61.908	1.15179e-12	5.45571e-12
nicotinamidase/pyrazinamidase	0	0.639295	3.84058	5.16704	4.56599	6.50857	61.8667	1.17506e-12	5.55952e-12
2-keto-3-deoxygluconate permease	0	1.52913	7.85824	6.48604	7.69602	6.92337	61.8517	1.18362e-12	5.59354e-12
alginate O-acetyltransferase complex protein AlgI	0	-0.324298	2.56389	5.40932	3.14057	4.62836	61.8265	1.19817e-12	5.65582e-12
PTS system, mannose-specific IIC component	0	2.13201	-0.105065	-1.21481	-0.706951	11.1988	61.8008	1.2132e-12	5.72018e-12
tRNA pseudouridine32 synthase / 23S rRNA pseudouridine746 synthase	0	-0.0997865	2.76733	4.29301	3.41275	6.83207	61.7955	1.21629e-12	5.72815e-12
hemolysin III	0	0.932645	-1.22131	-2.31474	-1.86582	9.75382	61.7594	1.23773e-12	5.82244e-12
acyl-CoA thioesterase	0	0.206851	2.76583	4.97305	4.19596	5.41806	61.7163	1.26388e-12	5.93866e-12
NADH-quinone oxidoreductase subunit E	0	-0.255792	2.01942	3.63041	5.45502	5.09357	61.5928	1.34177e-12	6.29741e-12
NAD(P) transhydrogenase	0	-0.421107	1.0259	-4.57747	5.67197	2.68235	61.5704	1.35638e-12	6.35873e-12
manganese/zinc/iron transport system permease protein	0	2.21291	7.31616	8.70951	9.65441	5.60589	61.5535	1.36756e-12	6.4038e-12
beta-phosphoglucomutase	0	0.908089	-0.734109	-2.7894	-3.42887	9.75051	61.5145	1.39359e-12	6.51827e-12
2-isopropylmalate synthase	0	0.863392	4.13163	4.55043	5.56249	6.6934	61.4836	1.41459e-12	6.60894e-12
large subunit ribosomal protein L7A	0	3.81431	7.28919	9.4906	4.04286	5.35559	61.408	1.46739e-12	6.8478e-12
sodium/pantothenate symporter	0	1.66138	6.41738	9.66118	11.2857	2.87381	61.343	1.51424e-12	7.05843e-12
3-isopropylmalate dehydrogenase	0	0.877252	4.02867	4.67016	5.32345	6.66673	61.2693	1.56926e-12	7.30657e-12
branched-chain amino acid aminotransferase	0	-3.89291	-0.133076	-0.100219	-1.18691	9.1447	61.2599	1.57645e-12	7.33173e-12
L-threonine kinase	0	2.72421	8.6151	9.45896	0.778649	4.01594	61.1896	1.63101e-12	7.57691e-12
nitrite transporter	0	1.30376	4.15704	8.32933	9.73642	3.38052	60.7509	2.017e-12	9.35941e-12
CRP/FNR family transcriptional regulator, anaerobic regulatory protein	0	-2.42144	-4.33033	-5.08944	-3.48206	8.2128	60.7418	2.02592e-12	9.39014e-12
HPr kinase/phosphorylase	0	0.946265	-1.35285	-2.71831	-2.03133	9.69903	60.7394	2.0282e-12	9.39014e-12
transketolase	0	-3.50163	-0.795399	0.171461	-1.12923	10.3887	60.6743	2.09316e-12	9.67999e-12
zinc D-Ala-D-Ala carboxypeptidase	0	1.62059	4.97465	5.27657	8.18477	5.56342	60.6683	2.09921e-12	9.69597e-12
uroporphyrin-III C-methyltransferase / precorrin-2 dehydrogenase / sirohydrochlorin ferrochelatase	0	-0.574681	0.817864	-3.93645	4.66255	3.18707	60.6662	2.10135e-12	9.69597e-12
PTS system, mannose-specific IIB component	0	2.12932	-0.0939854	-1.16006	-0.618039	11.2079	60.638	2.13024e-12	9.81827e-12
putative drug exporter of the RND superfamily	0	-1.72186	-3.03298	-5.75726	-4.03948	7.76271	60.5786	2.19242e-12	1.00935e-11
dihydroxy-acid dehydratase	0	0.85057	3.92884	4.37101	5.46257	6.59217	60.5693	2.20227e-12	1.01275e-11
D-alanine transfer protein	0	-3.71256	-4.70594	-5.30574	-3.03189	7.21965	60.5469	2.22632e-12	1.02266e-11
phosphoribosylglycinamide formyltransferase 1	0	-4.03517	-2.50537	-0.569707	-1.04982	8.51952	60.5294	2.24522e-12	1.03019e-11
anthranilate synthase component I	0	1.44485	4.80935	5.42169	6.14639	6.54802	60.476	2.30406e-12	1.05601e-11
2-aminoadipate transaminase	0	-0.169816	0.732835	3.78054	0.375134	6.2232	60.4149	2.37313e-12	1.08594e-11
cobalt-precorrin-6B (C15)-methyltransferase	0	1.28901	4.28822	8.54053	3.74835	3.85926	60.4136	2.37467e-12	1.08594e-11
nondiscriminating glutamyl-tRNA synthetase	0	0.932041	-1.29482	-2.38189	-1.91735	9.73387	60.3717	2.42327e-12	1.10664e-11
LacI family transcriptional regulator, kdg operon repressor	0	-0.124953	1.64022	3.67457	-5.25385	6.00072	60.37	2.42533e-12	1.10664e-11
rhamnulokinase	0	0.401736	4.02908	7.84293	9.10513	3.91001	60.3457	2.45402e-12	1.11849e-11
5-hydroxyisourate hydrolase	0	-0.558362	0.857861	-4.93365	4.74395	3.02255	60.335	2.46678e-12	1.12306e-11
1,4-dihydroxy-2-naphthoate octaprenyltransferase	0	-1.36868	2.31245	2.08211	-0.591653	8.70779	60.2885	2.52293e-12	1.14735e-11
ribose 5-phosphate isomerase A	0	0.0528145	-0.881342	-2.78089	-3.05313	10.0938	60.2832	2.52938e-12	1.14901e-11
osmoprotectant transport system permease protein	0	5.34643	3.27998	3.02233	3.45585	9.71778	60.2748	2.53972e-12	1.15243e-11
putative multiple sugar transport system permease protein	0	2.50791	8.30523	6.47781	2.2518	6.70887	60.264	2.55299e-12	1.15717e-11
two-component system, OmpR family, sensor histidine kinase ResE	0	3.09619	2.2851	9.54434	-0.295522	3.15155	60.1524	2.69459e-12	1.22e-11
phosphatidylserine decarboxylase	0	-4.22156	-4.08288	-0.806357	-3.27093	8.12876	60.1206	2.73637e-12	1.23755e-11
dihydroneopterin aldolase / 2-amino-4-hydroxy-6-hydroxymethyldihydropteridine diphosphokinase	0	2.7318	8.33374	6.87666	3.7695	6.86949	60.0423	2.84204e-12	1.28336e-11
3-hydroxyacyl-CoA dehydrogenase / enoyl-CoA hydratase / 3-hydroxybutyryl-CoA epimerase	0	-0.445894	1.74385	-3.95102	4.89029	2.70508	60.041	2.84393e-12	1.28336e-11
lysine-N-methylase	0	1.32455	7.79868	8.31969	1.65301	4.10772	59.9739	2.93776e-12	1.32425e-11
leucyl/phenylalanyl-tRNA---protein transferase	0	-0.983182	-0.710701	-4.63199	4.44625	2.45958	59.9671	2.94736e-12	1.32712e-11
phosphonate transport system substrate-binding protein	0	-1.74739	-3.47995	-5.62343	-4.19035	8.67639	59.8793	3.07535e-12	1.38323e-11
DNA adenine methylase	0	-4.58809	-5.8583	-1.76839	-1.62888	7.7149	59.821	3.16338e-12	1.42127e-11
raffinose/stachyose/melibiose transport system substrate-binding protein	0	-3.72169	0.724633	-0.0491871	-1.74984	9.417	59.8004	3.19506e-12	1.43393e-11
V/A-type H+/Na+-transporting ATPase subunit G/H	0	0.905985	5.45186	7.28393	9.8885	4.98793	59.7958	3.20213e-12	1.43553e-11
3-hydroxyacyl-[acyl-carrier-protein] dehydratase	0	-0.0926779	1.36861	3.58155	3.22887	7.18888	59.7885	3.21349e-12	1.43905e-11
2-haloacid dehalogenase	0	-4.33157	-4.97736	-4.8944	-2.87957	6.86859	59.7827	3.22241e-12	1.44148e-11
dihydropyrimidinase	0	0.206871	5.56182	5.97789	6.93356	4.71864	59.6285	3.47208e-12	1.55147e-11
pyruvate ferredoxin oxidoreductase alpha subunit	0	-0.0775196	2.5159	6.96793	3.69482	2.67291	59.6091	3.50478e-12	1.56098e-11
pyruvate ferredoxin oxidoreductase beta subunit	0	-0.0775196	2.5159	6.96793	3.69482	2.67291	59.6091	3.50478e-12	1.56098e-11
pyruvate ferredoxin oxidoreductase gamma subunit	0	-0.0775196	2.5159	6.96793	3.69482	2.67291	59.6091	3.50478e-12	1.56098e-11
phosphoribosylformimino-5-aminoimidazole carboxamide ribotide isomerase	0	-0.338307	3.45655	4.05139	5.65939	5.39551	59.5864	3.54348e-12	1.5765e-11
heme iron utilization protein	0	-0.422154	2.54751	-3.22765	6.07954	2.49484	59.5597	3.5895e-12	1.59525e-11
ferredoxin-type protein NapG	0	-0.277462	6.39405	9.07273	9.56322	3.50405	59.5272	3.64646e-12	1.61881e-11
Tat-targeted selenate reductase subunit YnfE	0	0.440152	6.34831	8.78088	10.607	2.7608	59.435	3.81274e-12	1.6908e-11
citrate lyase subunit alpha / citrate CoA-transferase	0	-3.7296	-3.99053	-4.89445	-7.38211	7.13608	59.4264	3.8286e-12	1.696e-11
L-lactate dehydrogenase complex protein LldF	0	-0.653707	1.06727	3.46249	-0.3207	6.37239	59.383	3.90992e-12	1.73015e-11
ferredoxin-type protein NapH	0	-0.278513	6.39417	9.05939	9.56196	3.49494	59.3724	3.92999e-12	1.73716e-11
ribonuclease III family protein	0	0.923792	-1.29407	-2.12957	-2.40402	9.74651	59.3212	4.02862e-12	1.77762e-11
benzoate membrane transport protein	0	-0.347756	0.722222	-4.79176	4.60974	3.15413	59.3203	4.03019e-12	1.77762e-11
gamma-glutamyl hercynylcysteine S-oxide hydrolase	0	-0.320977	0.855223	-4.70455	4.9847	2.92577	59.2939	4.08206e-12	1.79856e-11
exodeoxyribonuclease V gamma subunit	0	-0.380435	1.10098	-4.64111	5.14483	2.82119	59.2688	4.13189e-12	1.81856e-11
cell volume regulation protein A	0	-0.700104	-0.0693926	3.38275	4.60261	3.88373	59.2556	4.15848e-12	1.82831e-11
serine protease Do	0	0.899953	-1.2963	-2.24519	-2.21589	9.74357	59.246	4.17771e-12	1.83352e-11
cobalt-precorrin-7 (C5)-methyltransferase	0	1.8071	7.48811	8.63799	4.23543	4.32395	59.2452	4.17928e-12	1.83352e-11
anthranilate phosphoribosyltransferase	0	1.39978	4.7493	5.34673	5.73329	6.48493	59.1817	4.30963e-12	1.88868e-11
acetyl esterase	0	-0.0943923	2.21859	4.51638	4.41841	6.10054	59.106	4.47052e-12	1.9571e-11
ribonuclease M5	0	0.944555	-1.3129	-2.39366	-1.98226	9.72827	59.062	4.56659e-12	1.99703e-11
succinate dehydrogenase / fumarate reductase, membrane anchor subunit	0	-0.395769	1.18705	-4.66079	5.17578	2.80451	59.0071	4.68936e-12	2.04853e-11
ATP-dependent DNA helicase RecQ	0	-3.71968	-2.19275	-0.0448707	-1.40237	8.85307	58.9893	4.72994e-12	2.06406e-11
putative multiple sugar transport system substrate-binding protein	0	2.49063	8.31773	6.48438	2.02108	6.70583	58.9533	4.81313e-12	2.09814e-11
CRISPR-associated protein Cas5t	0	-1.59308	5.32974	9.00002	2.51272	0.767297	58.8722	5.00547e-12	2.17735e-11
CRISPR-associated protein Cst2	0	-1.59308	5.32974	9.00002	2.51272	0.767297	58.8722	5.00547e-12	2.17735e-11
putative multiple sugar transport system ATP-binding protein	0	2.47395	8.29934	6.46784	2.04952	6.7061	58.8201	5.13336e-12	2.23062e-11
homocysteine S-methyltransferase	0	-4.40235	-5.46307	-3.83615	-3.3188	7.02335	58.7739	5.24933e-12	2.2786e-11
apolipoprotein D and lipocalin family protein	0	-0.755123	0.880563	-4.71387	4.88877	2.79602	58.7434	5.32726e-12	2.30998e-11
fumarate hydratase subunit alpha	0	0.63004	5.28555	6.2816	3.39355	4.82086	58.6925	5.45987e-12	2.36249e-11
fumarate hydratase subunit beta	0	0.63004	5.28555	6.2816	3.39355	4.82086	58.6925	5.45987e-12	2.36249e-11
glutathione synthase	0	-0.899943	-0.593114	-5.15596	4.58933	2.43398	58.5767	5.77437e-12	2.49594e-11
flagellin	0	-0.360656	3.33704	5.4762	4.65624	6.02429	58.509	5.96642e-12	2.57624e-11
rod shape-determining protein MreD	0	0.92494	-1.30467	-2.32582	-1.81809	9.74256	58.4929	6.01321e-12	2.59371e-11
LysR family transcriptional regulator, glycine cleavage system transcriptional activator	0	-0.513736	0.197221	-5.01449	4.71948	2.66675	58.4414	6.16471e-12	2.65626e-11
phosphoenolpyruvate carboxykinase (ATP)	0	-4.41752	-4.39321	-1.08224	-2.37276	7.98306	58.2055	6.90954e-12	2.9725e-11
ketol-acid reductoisomerase	0	1.88586	5.29577	5.40928	6.31111	6.8503	58.2044	6.91312e-12	2.9725e-11
flagellar protein FliS	0	-0.320935	3.44339	5.33575	5.16875	5.25046	58.1581	7.06952e-12	3.03656e-11
ADP-ribosyl-[dinitrogen reductase] hydrolase	0	0.446896	1.39669	6.09493	2.59778	1.77574	58.1106	7.23363e-12	3.1038e-11
ArsR family transcriptional regulator, arsenate/arsenite/antimonite-responsive transcriptional repressor	0	-0.0131632	1.80449	3.21998	3.73197	7.1716	58.0954	7.28698e-12	3.12343e-11
diaminopropionate ammonia-lyase	0	1.9488	8.1434	9.02857	9.32355	4.62855	58.0548	7.43151e-12	3.18205e-11
RNA polymerase sporulation-specific sigma factor	0	1.02824	-1.29974	-1.91441	-3.82983	9.7524	58.021	7.55381e-12	3.23105e-11
general secretion pathway protein F	0	-0.954018	-1.49924	-4.4432	4.15018	2.83222	58.0077	7.60266e-12	3.24855e-11
beta-glucoside operon transcriptional antiterminator	0	-2.84512	-3.99337	-5.53381	-3.53738	8.75242	57.9497	7.81891e-12	3.33748e-11
sulfate transport system permease protein	0	-0.380893	1.20741	-4.4076	5.4675	3.66363	57.9462	7.83188e-12	3.33954e-11
xylulokinase	0	0.673555	4.71122	3.94596	1.98736	7.57686	57.8902	8.04689e-12	3.42766e-11
two-component system, OmpR family, sensor histidine kinase VanS	0	0.875951	5.57643	6.94603	9.11216	4.41435	57.8744	8.10869e-12	3.4504e-11
carboxymethylenebutenolidase	0	-0.364459	1.03736	-4.14745	5.59162	3.63018	57.8036	8.39064e-12	3.56667e-11
adenylate cyclase, class 2	0	0.725029	5.18328	7.2514	8.47661	4.50395	57.7034	8.80705e-12	3.73981e-11
NADH-quinone oxidoreductase subunit F	0	-0.400094	2.14576	3.78934	5.73281	4.9849	57.5825	9.33697e-12	3.96073e-11
glycerol-3-phosphate O-acyltransferase	0	-0.450269	1.24649	-4.57086	5.25955	2.69403	57.531	9.57229e-12	4.05636e-11
amino-acid N-acetyltransferase	0	-0.419471	0.919827	-4.13617	4.74284	2.76691	57.5208	9.61945e-12	4.07214e-11
quinoprotein glucose dehydrogenase	0	-0.880939	-0.781071	-5.02007	4.79564	2.91984	57.5162	9.64083e-12	4.07698e-11
putative acyl-CoA dehydrogenase	0	-0.357501	1.08511	-4.68817	4.63904	2.9425	57.4861	9.78242e-12	4.1326e-11
carboxyl-terminal processing protease	0	5.74005	3.60589	5.24428	2.74623	10.1985	57.4701	9.85798e-12	4.16023e-11
anaerobic dimethyl sulfoxide reductase subunit A	0	0.46927	5.32026	7.94366	9.05285	3.18061	57.4513	9.94824e-12	4.19344e-11
histidinol dehydrogenase	0	0.990965	4.68058	4.24854	6.21894	6.01845	57.4494	9.95713e-12	4.19344e-11
MioC protein	0	-0.630038	1.79789	-4.50519	5.55922	2.50158	57.4224	1.0088e-11	4.24419e-11
two-component system, OmpR family, alkaline phosphatase synthesis response regulator PhoP	0	6.83513	4.8063	4.90201	4.63456	9.5515	57.3724	1.03345e-11	4.34346e-11
isocitrate lyase	0	-0.549867	0.893075	-4.23934	4.55315	2.81748	57.3324	1.05362e-11	4.4237e-11
glucose-6-phosphate 1-dehydrogenase	0	0.92634	0.0145904	-1.83374	-2.30117	9.97466	57.3195	1.06023e-11	4.44629e-11
site-specific DNA recombinase	0	0.378354	4.69133	7.75554	6.50965	4.30195	57.3174	1.0613e-11	4.44629e-11
AraC family transcriptional regulator	0	-0.26527	1.09012	3.55811	4.96268	4.91174	57.3155	1.06225e-11	4.44629e-11
4-oxalocrotonate tautomerase	0	-1.67592	-2.99005	-5.79157	-2.64419	7.82654	57.3121	1.064e-11	4.44905e-11
S-ribosylhomocysteine lyase	0	-3.74102	-0.196458	-0.159068	-1.42443	9.09934	57.2711	1.08531e-11	4.53356e-11
citrate lyase subunit gamma (acyl carrier protein)	0	-3.72885	-4.00386	-5.1754	-7.80267	7.11265	57.2207	1.11204e-11	4.64046e-11
glutathionyl-hydroquinone reductase	0	-0.349469	1.07821	-3.23211	4.24853	2.922	57.1963	1.12527e-11	4.6909e-11
foldase protein PrsA	0	0.942215	-1.34445	-2.67801	-1.98014	9.70435	57.1267	1.16375e-11	4.84638e-11
cell division protein ZapE	0	-0.349453	1.05809	-4.72715	4.54434	3.32011	57.101	1.17824e-11	4.90176e-11
ribonuclease HIII	0	1.41414	2.39686	6.55964	6.70492	5.23721	57.0974	1.18029e-11	4.90531e-11
peptidyl-prolyl cis-trans isomerase C	0	-0.372025	1.95744	3.91188	5.67061	5.16042	57.0844	1.18772e-11	4.93121e-11
4-hydroxy-tetrahydrodipicolinate synthase	0	-3.48536	-0.102269	0.272731	-0.983262	9.39902	57.0474	1.20915e-11	5.01508e-11
cytochrome b561	0	-0.980937	-0.613608	-5.45545	3.81192	2.79311	57.0192	1.22576e-11	5.07888e-11
vitamin B12/bleomycin/antimicrobial peptide transport system ATP-binding/permease protein	0	-0.0834255	1.69383	4.35131	1.98249	3.51731	56.9796	1.24942e-11	5.17165e-11
anaerobic dimethyl sulfoxide reductase subunit C (DMSO reductase anchor subunit)	0	0.104579	5.71055	8.46176	8.79575	3.7628	56.9679	1.25649e-11	5.19567e-11
2-octaprenyl-6-methoxyphenol hydroxylase	0	-0.658439	0.095498	-4.85867	5.1201	2.43928	56.9284	1.28073e-11	5.29058e-11
pyrimidine operon attenuation protein / uracil phosphoribosyltransferase	0	0.157881	-2.01257	-2.59053	-2.23372	9.92209	56.8963	1.30072e-11	5.36775e-11
uroporphyrinogen decarboxylase	0	0.146834	2.94144	4.02459	5.20257	5.69403	56.867	1.31927e-11	5.43884e-11
PTS system, galactitol-specific IIA component	0	1.12798	-1.11113	-2.16921	-1.42485	9.69665	56.8438	1.33416e-11	5.49469e-11
purine nucleosidase	0	0.892433	0.233251	-1.6018	-4.41271	11.0717	56.8403	1.33637e-11	5.49827e-11
lactaldehyde reductase	0	2.99155	8.72046	7.42793	6.48294	7.03208	56.7797	1.37607e-11	5.65594e-11
citrate lyase subunit beta / citryl-CoA lyase	0	-3.63547	-3.64072	-5.14076	-5.27184	7.18958	56.7565	1.39155e-11	5.71385e-11
flagellar hook-associated protein 2	0	-0.51565	2.20447	5.12372	4.15983	4.99012	56.7377	1.4043e-11	5.76044e-11
peptide-methionine (S)-S-oxide reductase	0	-1.66706	-2.919	-5.08547	-2.26338	7.87066	56.7236	1.41388e-11	5.79395e-11
diguanylate cyclase	0	-0.872053	-0.279848	-5.10195	4.75194	3.49201	56.695	1.43356e-11	5.86873e-11
threonine synthase	0	-3.73163	-0.150256	-0.546287	-1.18401	8.95907	56.5191	1.5606e-11	6.37801e-11
anaerobic dimethyl sulfoxide reductase subunit B (DMSO reductase iron- sulfur subunit)	0	0.333182	5.83257	8.41237	9.6494	4.11042	56.5185	1.56107e-11	6.37801e-11
xylulose-5-phosphate/fructose-6-phosphate phosphoketolase	0	0.939455	-0.000527392	-1.87262	-3.10271	9.9553	56.49	1.58274e-11	6.46008e-11
exodeoxyribonuclease V alpha subunit	0	0.950001	-1.21244	-2.12316	-1.53812	9.77533	56.4842	1.58714e-11	6.47164e-11
general L-amino acid transport system ATP-binding protein	0	-0.653206	0.0358039	-4.87835	5.13892	2.41572	56.4805	1.59e-11	6.47684e-11
putative (di)nucleoside polyphosphate hydrolase	0	-0.768386	-0.272758	-4.30419	4.90424	2.37316	56.464	1.60273e-11	6.52015e-11
antitoxin Phd	0	1.55434	8.22644	6.62386	3.01292	6.54528	56.4626	1.60381e-11	6.52015e-11
MerR family transcriptional regulator, redox-sensitive transcriptional activator SoxR	0	-0.247755	1.78016	-4.52674	5.38062	2.8645	56.4416	1.62015e-11	6.58007e-11
4-hydroxy-tetrahydrodipicolinate reductase	0	-3.81453	-2.20723	-0.333254	-1.61671	8.64266	56.4279	1.63093e-11	6.61727e-11
cytidine deaminase	0	-1.9908	-0.295868	2.21447	0.964512	8.29048	56.3755	1.67267e-11	6.77994e-11
4-aminobutyrate aminotransferase / (S)-3-amino-2-methylpropionate transaminase	0	-0.191854	0.781626	-4.40517	5.52886	2.74519	56.3213	1.71703e-11	6.94838e-11
tagaturonate reductase	0	-1.53967	1.11075	3.86441	7.51855	2.73972	56.3206	1.71761e-11	6.94838e-11
diaminopimelate decarboxylase	0	-3.8175	-2.17394	-0.380966	-0.99946	8.67692	56.312	1.7248e-11	6.97058e-11
Lon-like protease	0	0.9095	-0.0342015	-1.90593	-2.48755	9.95888	56.2971	1.73721e-11	7.0138e-11
PTS system, cellobiose-specific IIC component	0	-2.40691	-3.37639	-4.55261	-3.43716	10.4535	56.2722	1.75825e-11	7.0918e-11
two-component system, OmpR family, response regulator VanR	0	0.438844	5.05877	6.98274	8.33168	4.71605	56.234	1.791e-11	7.21676e-11
6-phosphogluconolactonase	0	0.912028	0.0338234	-1.64903	-2.52295	10.0035	56.2105	1.81138e-11	7.29175e-11
4'-phosphopantetheinyl transferase	0	-0.492991	2.7983	4.53819	6.74688	4.62371	56.2067	1.81473e-11	7.29805e-11
23S rRNA (adenine2030-N6)-methyltransferase	0	-0.744606	-0.220704	-4.76579	5.00505	2.37041	56.0969	1.91357e-11	7.68048e-11
antitoxin CptB	0	-0.744606	-0.220704	-4.76579	5.00505	2.37041	56.0969	1.91357e-11	7.68048e-11
kojibiose phosphorylase	0	1.56691	8.03121	6.74585	-1.78265	6.52039	56.0883	1.92153e-11	7.70491e-11
SlyX protein	0	-0.745992	-0.231086	-4.76663	4.99944	2.36972	56.0704	1.93817e-11	7.76403e-11
gluconate 5-dehydrogenase	0	-0.350404	0.413169	4.36143	2.05115	3.88792	56.0632	1.94492e-11	7.7775e-11
PTS system, sugar-specific IIA component	0	1.00714	-1.27117	-2.28765	-3.43533	9.70819	56.0616	1.94643e-11	7.7775e-11
sucrose phosphorylase	0	-3.98843	-3.94931	-5.41585	-3.82367	8.00939	56.0608	1.94722e-11	7.7775e-11
nicotinamide mononucleotide transporter	0	-3.92417	-4.03864	-1.29191	-2.89697	7.92438	56.0023	2.00294e-11	7.99227e-11
S-formylglutathione hydrolase	0	-0.771856	-0.261701	-4.89143	4.97349	2.37107	55.9839	2.02082e-11	8.0558e-11
acyl-CoA thioesterase YciA	0	-0.759411	-0.232012	-4.26154	4.92463	2.35248	55.9529	2.05131e-11	8.16938e-11
BolA family transcriptional regulator, general stress-responsive regulator	0	-0.75998	-0.240106	-4.8758	4.99196	2.36933	55.9475	2.05664e-11	8.17474e-11
monothiol glutaredoxin	0	-0.75998	-0.240106	-4.8758	4.99196	2.36933	55.9475	2.05664e-11	8.17474e-11
dipeptidase D	0	5.72917	3.42256	4.74741	2.31901	10.0027	55.9255	2.07859e-11	8.25401e-11
small multidrug resistance family-3 protein	0	-0.222691	-0.803851	4.24736	3.58428	4.88879	55.9123	2.09187e-11	8.29869e-11
pyrroline-5-carboxylate reductase	0	-3.71769	-0.140336	-0.595899	-1.05317	8.9413	55.9059	2.09832e-11	8.31625e-11
alcohol dehydrogenase, propanol-preferring	0	-0.0313306	3.63305	3.19713	0.98792	7.54809	55.8744	2.13047e-11	8.43551e-11
phosphonate transport system permease protein	0	-1.73748	-3.46915	-5.19892	-4.05209	8.69798	55.8251	2.18178e-11	8.63033e-11
phosphonate transport system ATP-binding protein	0	-1.72945	-3.46062	-5.24851	-3.50483	7.71142	55.8008	2.20761e-11	8.72409e-11
oligopeptide transport system permease protein	0	-3.9512	-0.178803	-0.679657	-1.31285	9.84263	55.7768	2.23327e-11	8.81701e-11
acetyl-CoA synthetase	0	-0.0157679	1.11813	4.01246	2.99598	6.22433	55.7553	2.25658e-11	8.90046e-11
superoxide dismutase, Cu-Zn family	0	-0.537426	1.36192	-4.30157	5.44322	2.69445	55.7505	2.26179e-11	8.90799e-11
homoserine dehydrogenase	0	-3.73025	-0.150239	-0.642985	-1.17534	8.9128	55.7496	2.26283e-11	8.90799e-11
tRNA 2-thiouridine synthesizing protein A	0	-0.72201	-0.0855955	-4.74565	4.84238	2.38872	55.7188	2.29669e-11	9.03263e-11
holo-ACP synthase	0	-3.90076	-4.88592	-6.05017	-7.80976	6.96617	55.5534	2.48751e-11	9.77373e-11
sulfate transport system substrate-binding protein	0	-0.465967	0.806712	-4.32789	5.72479	3.36578	55.5289	2.51711e-11	9.87221e-11
hypothetical chaperone protein	0	-0.751048	-0.202388	-4.84125	5.01056	2.34859	55.5287	2.51739e-11	9.87221e-11
transcriptional regulator of stress and heat shock response	0	0.135196	2.4751	4.01746	4.17521	6.58692	55.5123	2.53745e-11	9.94009e-11
membrane fusion protein, cobalt-zinc-cadmium efflux system	0	-1.0743	-0.597504	5.1629	2.45041	5.32581	55.5105	2.53954e-11	9.94009e-11
HemY protein	0	-0.752411	-0.212907	-4.84216	5.00493	2.34789	55.5012	2.55097e-11	9.9658e-11
ribose 1,5-bisphosphokinase	0	-0.752411	-0.212907	-4.84216	5.00493	2.34789	55.5012	2.55097e-11	9.9658e-11
phosphogluconate dehydratase	0	-0.822107	-0.140056	-5.10452	4.55349	2.47596	55.4912	2.56335e-11	1.00046e-10
multiple sugar transport system ATP-binding protein	0	0.00464973	-1.35751	-2.34954	-2.94467	11.1042	55.4315	2.63826e-11	1.02872e-10
oligopeptide transport system ATP-binding protein	0	-4.37576	-2.0623	-0.434237	-0.582193	9.65373	55.4255	2.646e-11	1.03007e-10
electron transport protein HydN	0	0.938221	6.34383	8.29465	11.1686	2.34405	55.4249	2.64675e-11	1.03007e-10
selenocysteine-specific elongation factor	0	0.342965	1.50958	4.98418	5.96745	3.7653	55.4002	2.6784e-11	1.0414e-10
cyclase	0	0.978776	4.48778	4.11542	6.25176	5.89061	55.3503	2.74377e-11	1.06581e-10
putrescine transport system ATP-binding protein	0	-0.701791	0.0637658	-4.70259	5.1483	2.35726	55.3332	2.76651e-11	1.07363e-10
acyl-CoA synthetase	0	0.931181	6.24013	8.30049	11.1456	2.34277	55.3223	2.78099e-11	1.07417e-10
hydrogenase-4 component A	0	0.931181	6.24013	8.30049	11.1456	2.34277	55.3223	2.78099e-11	1.07417e-10
hydrogenase-4 component H	0	0.931181	6.24013	8.30049	11.1456	2.34277	55.3223	2.78099e-11	1.07417e-10
Tat-targeted selenate reductase subunit YnfF	0	0.931181	6.24013	8.30049	11.1456	2.34277	55.3223	2.78099e-11	1.07417e-10
Tat-targeted selenate reductase subunit YnfH	0	0.931181	6.24013	8.30049	11.1456	2.34277	55.3223	2.78099e-11	1.07417e-10
spore maturation protein CgeB	0	0.357322	4.84987	8.01832	-0.107674	4.44251	55.307	2.80159e-11	1.0811e-10
glutamine amidotransferase	0	0.977601	4.48487	4.11008	6.24587	5.89105	55.2998	2.8114e-11	1.08387e-10
CopG family transcriptional regulator, nickel-responsive regulator	0	-0.0528316	5.35075	7.24055	10.2822	2.37547	55.2891	2.8259e-11	1.08844e-10
proline iminopeptidase	0	-0.419104	-2.47684	-2.82386	-3.50596	10.1163	55.2604	2.86541e-11	1.10254e-10
hydrogenase 3 maturation protease	0	0.933034	6.24065	8.29725	11.1493	2.34159	55.2566	2.87058e-11	1.10254e-10
hydrogenase-4 component B	0	0.933034	6.24065	8.29725	11.1493	2.34159	55.2566	2.87058e-11	1.10254e-10
flagella basal body P-ring formation protein FlgA	0	-0.644794	0.0297879	-4.75022	4.76469	2.528	55.2403	2.89333e-11	1.1092e-10
flagellar basal-body rod protein FlgF	0	-0.644794	0.0297879	-4.75022	4.76469	2.528	55.2403	2.89333e-11	1.1092e-10
two-component system, NarL family, sensor histidine kinase DegS	0	-3.02306	4.30977	7.91226	2.39607	0.743561	55.2314	2.90574e-11	1.11292e-10
formate hydrogenlyase maturation protein HycH	0	0.932966	6.24024	8.2924	11.1487	2.34046	55.2205	2.92104e-11	1.11368e-10
formate hydrogenlyase subunit 5	0	0.932966	6.24024	8.2924	11.1487	2.34046	55.2205	2.92104e-11	1.11368e-10
formate hydrogenlyase subunit 7	0	0.932966	6.24024	8.2924	11.1487	2.34046	55.2205	2.92104e-11	1.11368e-10
hydrogenase-4 component C	0	0.932966	6.24024	8.2924	11.1487	2.34046	55.2205	2.92104e-11	1.11368e-10
phosphoenolpyruvate carboxylase	0	-3.90856	-0.140824	-0.62839	-1.21911	8.88697	55.2203	2.92131e-11	1.11368e-10
nitrogen regulatory protein P-II 1	0	1.58647	5.39344	4.15514	7.77691	5.36579	55.1891	2.96573e-11	1.12956e-10
fructose-bisphosphate aldolase, class I	0	1.59636	2.34396	6.50341	6.08043	4.04603	55.1689	2.99475e-11	1.13956e-10
GSH-dependent disulfide-bond oxidoreductase	0	-1.00681	-0.431834	-4.33477	4.52154	3.36493	55.1644	3.00125e-11	1.14097e-10
DNA-3-methyladenine glycosylase II	0	-0.935736	-0.417283	-4.49525	5.01095	2.80398	55.15	3.0221e-11	1.14784e-10
glycine cleavage system H protein	0	-0.055972	2.66891	3.57594	2.40293	7.1372	55.1337	3.04608e-11	1.15588e-10
heme exporter protein D	0	-0.748687	-0.217284	-4.84887	5.01269	2.36782	55.1175	3.06995e-11	1.16386e-10
ethanolamine ammonia-lyase large subunit	0	-0.40981	1.29556	-4.62835	5.0036	2.75019	55.104	3.08993e-11	1.17035e-10
UDP-N-acetyl-D-mannosaminuronic acid dehydrogenase	0	0.0359154	1.14389	5.08846	6.39084	3.62436	55.1006	3.09498e-11	1.17118e-10
crotonobetainyl-CoA hydratase	0	-0.165748	4.08974	-2.7211	9.0952	2.13242	55.0556	3.16299e-11	1.19582e-10
ATP phosphoribosyltransferase regulatory subunit	0	-0.283771	2.06232	4.00468	4.91668	4.49547	55.0444	3.18014e-11	1.20119e-10
uroporphyrin-III C-methyltransferase	0	-0.303177	-1.14948	-4.72481	3.05882	3.21047	55.0169	3.22259e-11	1.21611e-10
ethanolamine ammonia-lyase small subunit	0	-0.407679	1.30536	-4.62885	5.0004	2.73663	54.9848	3.2729e-11	1.23395e-10
repressor LexA	0	1.72282	0.31175	-0.73383	-1.6857	10.8415	54.9423	3.34062e-11	1.25833e-10
tyrosine-protein kinase Etk/Wzc	0	-0.948034	-0.684173	-5.10336	4.45159	2.67831	54.9243	3.36975e-11	1.26814e-10
3-hydroxyacyl-[acyl-carrier protein] dehydratase / trans-2-decenoyl-[acyl-carrier protein] isomerase	0	-0.724442	-0.161603	-4.71142	5.04244	2.34812	54.9089	3.39498e-11	1.27646e-10
CysZ protein	0	-0.72585	-0.17209	-4.71227	5.0368	2.34743	54.8806	3.44166e-11	1.29283e-10
deoxyribonuclease IV	0	2.79543	6.49542	6.72687	6.3175	6.06653	54.8131	3.55554e-11	1.33438e-10
glyoxylate/hydroxypyruvatereductase	0	-0.830402	-0.80654	-4.7922	5.64183	2.3203	54.7925	3.5911e-11	1.3465e-10
nucleoside triphosphate diphosphatase	0	-0.740028	-0.181363	-4.82483	5.02916	2.34703	54.7886	3.59784e-11	1.34779e-10
O-acetylserine/cysteine efflux transporter	0	-0.407415	1.37249	-4.66344	5.47941	2.7083	54.7818	3.60954e-11	1.35094e-10
acyl-CoA thioesterase I	0	-0.749853	-0.0939622	-4.8938	4.83011	2.3891	54.749	3.66721e-11	1.37127e-10
macrolide transport system ATP-binding/permease protein	0	0.380559	5.15017	5.59171	6.01632	4.84773	54.7118	3.73356e-11	1.39482e-10
OmpA-OmpF porin, OOP family	0	-0.477032	3.23616	4.03311	5.17411	4.51148	54.6208	3.90108e-11	1.45607e-10
methionine sulfoxide reductase heme-binding subunit	0	-0.83212	-0.790922	-4.80226	5.64744	2.30209	54.6083	3.92478e-11	1.46358e-10
6-phospho-3-hexuloisomerase	0	2.04797	7.98951	6.38295	-0.395138	6.4744	54.592	3.95576e-11	1.4738e-10
L-fucose mutarotase	0	1.52094	7.87101	6.58468	5.43094	6.6168	54.5073	4.12072e-11	1.53386e-10
putrescine transport system permease protein	0	-0.698825	0.0770016	-4.72587	5.16299	3.35328	54.4619	4.21193e-11	1.5664e-10
30S ribosome assembly GTPase	0	0.936919	-1.30404	-2.38782	-2.79387	9.71259	54.4385	4.25965e-11	1.58186e-10
DNA-directed RNA polymerase subunit delta	0	0.936901	-1.30409	-2.3897	-2.79383	9.71244	54.4377	4.26123e-11	1.58186e-10
1,2-diacylglycerol-3-alpha-glucose alpha-1,2-glucosyltransferase	0	1.27596	5.59112	6.75575	10.1294	4.82676	54.4252	4.28713e-11	1.59004e-10
3-dehydroquinate dehydratase I	0	3.74903	1.30079	0.314168	0.375914	9.51844	54.4067	4.32549e-11	1.60282e-10
nicotinate-nucleotide pyrophosphorylase (carboxylating)	0	6.15538	3.97558	4.2319	2.97716	9.5353	54.3224	4.50506e-11	1.66785e-10
acetylornithine/N-succinyldiaminopimelate aminotransferase	0	-0.20721	3.99559	4.74613	5.17834	4.68183	54.3118	4.52804e-11	1.67485e-10
RNA polymerase sigma factor for flagellar operon FliA	0	-0.387617	3.19868	4.72207	5.43998	4.73961	54.2523	4.65995e-11	1.72208e-10
aminopeptidase N	0	0.907937	0.00381537	-1.67812	-2.12022	9.99569	54.2288	4.71303e-11	1.74013e-10
Ni/Fe-hydrogenase 1 B-type cytochrome subunit	0	1.41976	9.02193	8.37435	9.86185	3.47014	54.2243	4.72324e-11	1.74233e-10
NADP-reducing hydrogenase subunit HndA	0	0.650951	2.09483	6.55605	3.24283	1.63308	54.1723	4.84314e-11	1.78496e-10
L-asparagine permease	0	-0.10267	2.09976	-3.12583	6.5396	2.62347	54.155	4.88369e-11	1.79828e-10
aerotaxis receptor	0	-1.15636	-1.30929	-4.97203	3.64589	3.14889	54.1473	4.90192e-11	1.80338e-10
DNA oxidative demethylase	0	-0.372765	-0.717344	-4.52077	5.10786	2.35512	54.125	4.95491e-11	1.82124e-10
flagellar basal-body rod protein FlgG	0	-0.230374	3.9273	5.1471	5.67491	5.36984	54.1015	5.01121e-11	1.84029e-10
cupin 2 domain-containing protein	0	0.662632	5.33354	7.18601	8.04592	4.22862	54.0829	5.05638e-11	1.85521e-10
molecular chaperone IbpA	0	-0.819193	-0.770543	-4.77349	5.66502	2.31942	54.036	5.17221e-11	1.89601e-10
homoserine kinase	0	-3.76115	-0.13776	-0.766774	-1.26465	8.86993	53.9623	5.35922e-11	1.96281e-10
16S rRNA (guanine1207-N2)-methyltransferase	0	0.941592	-1.30461	-2.21157	-2.24275	9.73084	53.9515	5.38707e-11	1.97125e-10
L-arabinose isomerase	0	1.70785	6.74478	5.28843	5.20884	6.97182	53.9484	5.39522e-11	1.97248e-10
dihydroorotate dehydrogenase (fumarate)	0	1.11769	0.166052	-1.61696	-2.32747	9.91409	53.942	5.41189e-11	1.97681e-10
L-seryl-tRNA(Ser) seleniumtransferase	0	0.370821	1.55068	4.91374	5.95652	3.77602	53.9209	5.46714e-11	1.99522e-10
thymidylate synthase (FAD)	0	0.236502	3.50912	4.85396	5.96906	5.08759	53.9144	5.48444e-11	1.99975e-10
phosphomevalonate kinase	0	0.937418	-1.31063	-2.39103	-2.79313	9.71112	53.8688	5.60639e-11	2.0424e-10
altronate hydrolase	0	-1.85534	0.532333	2.99201	6.72959	2.80613	53.8602	5.62973e-11	2.04908e-10
germination protein M	0	1.35132	5.77434	8.44183	3.84211	3.90921	53.8326	5.70507e-11	2.07466e-10
hydroxymethylpyrimidine kinase / phosphomethylpyrimidine kinase / thiamine-phosphate diphosphorylase	0	1.71297	8.05712	6.68949	1.24482	6.52125	53.7539	5.9256e-11	2.15105e-10
ATP-dependent helicase HepA	0	-1.05736	-0.956028	-5.10537	4.64667	2.38077	53.7539	5.92561e-11	2.15105e-10
N-acetyl-gamma-glutamyl-phosphate reductase	0	1.08281	4.44204	4.06219	5.8343	6.07044	53.7416	5.96078e-11	2.1619e-10
osmotically inducible protein OsmC	0	-0.55224	0.94265	-3.97313	5.21217	2.71704	53.7358	5.9777e-11	2.16612e-10
gamma-glutamylputrescine oxidase	0	-0.605598	-0.276681	-4.86259	4.53237	2.41814	53.692	6.1051e-11	2.20879e-10
aconitate hydratase 2 / 2-methylisocitrate dehydratase	0	-1.17745	-1.14083	-4.58902	4.41684	2.35455	53.6916	6.10622e-11	2.20879e-10
Fur family transcriptional regulator, peroxide stress response regulator	0	-1.7528	0.463416	2.05642	1.66654	8.36655	53.6404	6.25892e-11	2.26204e-10
tRNA (adenine22-N1)-methyltransferase	0	0.940215	-1.28668	-2.00476	-1.98895	9.76731	53.6198	6.3214e-11	2.2826e-10
methionine sulfoxide reductase catalytic subunit	0	-0.870711	-1.09048	-4.84753	5.73233	2.26836	53.617	6.32991e-11	2.28367e-10
phosphotransferase system, enzyme I, PtsP	0	-0.783153	-0.47696	-4.82681	4.8301	2.42617	53.6009	6.37919e-11	2.29942e-10
ATP-dependent helicase/nuclease subunit B	0	0.953697	-1.23993	-2.12159	-1.8074	9.76189	53.5905	6.41128e-11	2.30896e-10
glycerol uptake facilitator protein	0	0.802273	-0.532381	-1.82795	-1.92435	10.832	53.5822	6.43682e-11	2.31613e-10
7,8-dihydroneopterin aldolase/epimerase/oxygenase	0	5.54135	3.20368	3.79203	1.77496	9.53473	53.5428	6.56027e-11	2.35821e-10
phosphoserine / homoserine phosphotransferase	0	-0.677887	2.00422	4.64695	2.61327	4.03052	53.5398	6.56983e-11	2.35821e-10
phosphate transport system ATP-binding protein	0	1.01285	-0.400571	-1.53891	-1.48653	10.8966	53.5394	6.57102e-11	2.35821e-10
nucleoid-associated protein	0	-1.05951	-0.931625	-5.08972	4.65517	2.36016	53.5225	6.62493e-11	2.37548e-10
voltage-gated potassium channel	0	-4.0604	-4.64499	-3.5881	-2.0819	7.21447	53.5114	6.66032e-11	2.38608e-10
hydrogenase nickel incorporation protein HypA/HybF	0	-0.264855	4.09558	4.97238	6.03181	5.02612	53.4346	6.91142e-11	2.47388e-10
raffinose/stachyose/melibiose transport system permease protein	0	-3.87372	0.0751028	-0.719835	-2.97219	9.84497	53.4187	6.9647e-11	2.49078e-10
MtfA peptidase	0	-1.17511	-1.11899	-5.19958	4.48776	2.35067	53.3663	7.14268e-11	2.5522e-10
imidazoleglycerol-phosphate dehydratase	0	1.0887	4.60144	4.06574	6.02841	5.71598	53.3285	7.274e-11	2.59686e-10
glycerol kinase	0	-0.0280634	-2.01497	-2.46194	-2.31616	10.0436	53.2772	7.45617e-11	2.65958e-10
rimJ;	0	1.01783	4.29472	4.50809	6.47222	6.10432	53.2603	7.51705e-11	2.67729e-10
LacI family transcriptional regulator, gluconate utilization system Gnt-I transcriptional repressor	0	-0.771172	-0.37432	-4.79815	5.77298	2.45253	53.2598	7.51885e-11	2.67729e-10
glycerol dehydrogenase	0	-0.123985	0.479441	3.35389	3.36468	5.84715	53.2202	7.664e-11	2.7266e-10
AsmA protein	0	-0.795881	-0.497173	-4.90433	4.82111	2.42446	53.1843	7.79747e-11	2.77168e-10
formate dehydrogenase (NADP+) alpha subunit	0	0.11253	2.03785	6.24365	3.20714	2.15766	53.1664	7.86523e-11	2.79335e-10
transcriptional pleiotropic repressor	0	3.56632	7.41374	8.66255	9.40389	5.29298	53.1606	7.88732e-11	2.79657e-10
porphobilinogen synthase	0	0.277998	2.92088	3.67359	4.87978	5.36033	53.1604	7.88794e-11	2.79657e-10
oligopeptide transport system substrate-binding protein	0	-4.47447	-2.87594	-2.95055	-3.68949	10.4664	53.1349	7.98531e-11	2.82865e-10
flagellar biosynthesis protein FlhA	0	-0.37822	3.11671	4.57031	5.39262	4.75333	53.1052	8.10057e-11	2.867e-10
ATP-independent RNA helicase DbpA	0	-1.18929	-1.11555	-5.20028	4.47548	2.33119	53.0741	8.22297e-11	2.90781e-10
dihydropteroate synthase	0	5.42705	4.24887	4.0799	2.36194	9.79878	53.0639	8.26325e-11	2.91954e-10
Ca2+:H+ antiporter	0	-1.03516	-1.21846	-4.96709	5.58269	2.24136	53.049	8.32283e-11	2.93806e-10
putative lysine transport system substrate-binding protein	0	1.58333	3.71015	8.71017	4.45024	2.38885	53.0243	8.42255e-11	2.9707e-10
3'(2'), 5'-bisphosphate nucleotidase	0	-0.466426	-0.333847	-4.24672	3.60843	2.80626	52.98	8.60424e-11	3.03218e-10
methyl-accepting chemotaxis protein	0	-0.684909	1.97428	4.50093	2.98741	7.41693	52.9748	8.62581e-11	3.03717e-10
flagellar basal-body rod protein FlgB	0	-0.40957	3.07087	4.51835	5.34995	4.75413	52.9266	8.82851e-11	3.10588e-10
ATP phosphoribosyltransferase	0	0.985385	4.48119	4.01117	6.25278	5.84292	52.9202	8.85591e-11	3.11285e-10
undecaprenyl-phosphate 4-deoxy-4-formamido-L-arabinose transferase	0	-0.587381	1.8538	-3.63981	6.09989	2.23112	52.8365	9.22029e-11	3.23815e-10
hydroxymethylbilane synthase	0	0.315865	3.01326	3.83406	4.64985	5.32064	52.8326	9.23747e-11	3.24141e-10
hydrogenase-4 component J	0	0.937306	6.23868	8.23778	11.1551	2.32632	52.758	9.57535e-11	3.3571e-10
NADP-reducing hydrogenase subunit HndC	0	0.954454	3.37783	7.12922	4.73287	2.36644	52.7045	9.82576e-11	3.44195e-10
cell division protein DivIC	0	0.933418	-1.28733	-2.17829	-2.77865	9.73255	52.6883	9.90246e-11	3.46586e-10
glycine betaine/proline transport system permease protein	0	-0.833874	-1.42579	-4.09024	3.97282	2.96495	52.6798	9.94312e-11	3.47541e-10
23S rRNA (adenine1618-N6)-methyltransferase	0	-1.2241	-1.14876	-5.23	4.45568	2.35381	52.6791	9.94668e-11	3.47541e-10
methylmalonyl-CoA/ethylmalonyl-CoA epimerase	0	-0.00737585	3.44858	4.5042	1.66204	4.39046	52.5892	1.03865e-10	3.626e-10
exodeoxyribonuclease V beta subunit	0	-0.586015	0.930432	-3.23267	4.78023	2.83046	52.5774	1.0446e-10	3.64367e-10
pyruvate oxidase	0	-1.74216	-3.62549	-6.19117	-3.33814	7.69151	52.5718	1.04743e-10	3.65043e-10
D-erythro-7,8-dihydroneopterin triphosphate epimerase	0	-0.939188	-0.618165	-5.08135	4.41735	2.53725	52.5466	1.06022e-10	3.69186e-10
dTDP-6-deoxy-L-talose 4-dehydrogenase (NAD+)	0	1.63091	8.17485	6.91567	-1.75655	6.55885	52.5063	1.08099e-10	3.76098e-10
microcin C transport system ATP-binding protein	0	-0.792876	-0.897498	-4.97013	4.34777	2.53434	52.4625	1.10405e-10	3.83798e-10
flagellar basal-body rod protein FlgC	0	-0.396602	3.06886	4.47648	5.34458	4.75781	52.4559	1.10755e-10	3.84687e-10
hydrogenase-4 component E	0	-0.306305	4.48309	6.46472	9.63205	2.34316	52.4358	1.11832e-10	3.87774e-10
hydrogenase-4 component F	0	-0.306305	4.48309	6.46472	9.63205	2.34316	52.4358	1.11832e-10	3.87774e-10
glutamyl-tRNA reductase	0	0.285867	2.99375	3.60367	4.87821	5.23417	52.409	1.13285e-10	3.92479e-10
TorA specific chaperone	0	-0.306718	4.4821	6.45967	9.63088	2.34203	52.3958	1.14009e-10	3.94652e-10
cytochrome bd ubiquinol oxidase subunit I	0	-3.62812	-4.14599	-1.42425	-3.29643	8.08445	52.3876	1.1446e-10	3.9588e-10
hemoglobin/transferrin/lactoferrin receptor protein	0	-1.18656	-1.10408	-3.69952	4.79253	2.65429	52.3727	1.15282e-10	3.98386e-10
peptide-methionine (R)-S-oxide reductase	0	-1.67852	-2.92996	-4.50658	-2.44146	7.88119	52.3574	1.16135e-10	4.00997e-10
urocanate reductase	0	1.66516	7.05079	8.74907	9.85289	4.98091	52.3431	1.1694e-10	4.03438e-10
acetyl-CoA acyltransferase	0	-0.474986	0.521895	-4.54202	4.51284	3.96336	52.3262	1.17894e-10	4.06387e-10
6-pyruvoyltetrahydropterin/6-carboxytetrahydropterin synthase	0	-4.43962	-3.06025	-0.81059	-1.78918	8.2764	52.2804	1.20523e-10	4.15102e-10
tRNA 5-methylaminomethyl-2-thiouridine biosynthesis bifunctional protein	0	-0.937545	-0.942829	-4.60685	4.57186	2.29869	52.213	1.24497e-10	4.28429e-10
LAO/AO transport system kinase	0	0.0836842	3.50036	4.47438	5.16213	4.6008	52.1882	1.25995e-10	4.33219e-10
purine/pyrimidine-nucleoside phosphorylase	0	-0.922412	-0.885649	-4.94393	4.70136	2.3168	52.1625	1.27566e-10	4.38254e-10
acetylglutamate kinase	0	1.31232	4.80528	4.45782	6.20299	6.04075	52.1393	1.28999e-10	4.42808e-10
lactose/raffinose/galactose permease	0	-1.63648	-2.76672	-5.47811	-4.57578	7.69074	52.1229	1.30022e-10	4.45943e-10
phosphoribosylformylglycinamidine synthase	0	-4.05674	-1.54335	-1.34695	-2.32806	9.74487	52.0963	1.31693e-10	4.51299e-10
LacI family transcriptional regulator, fructose operon transcriptional repressor	0	-0.850791	-1.47239	-4.92168	5.62589	2.34915	52.0297	1.35985e-10	4.65619e-10
zinc transporter	0	-0.832681	-1.16509	-4.97051	4.28375	2.40138	51.9761	1.39542e-10	4.77398e-10
flagellar hook-associated protein 1 FlgK	0	-0.459628	2.22903	4.8417	4.18402	4.87272	51.9594	1.40665e-10	4.8084e-10
L-rhamnose isomerase	0	1.09986	5.70836	7.86144	11.336	3.32753	51.9137	1.43795e-10	4.91129e-10
aminoglycoside 6-adenylyltransferase	0	1.90414	5.55003	7.1513	9.10723	4.76121	51.9077	1.44217e-10	4.9216e-10
putative spermidine/putrescine transport system permease protein	0	-0.478107	0.271779	-4.71543	4.15078	4.14159	51.8991	1.44812e-10	4.93783e-10
DedD protein	0	-0.925186	-0.850694	-4.34691	4.6561	2.27619	51.8556	1.47875e-10	5.03389e-10
modulator of FtsH protease	0	-0.925186	-0.850694	-4.34691	4.6561	2.27619	51.8556	1.47875e-10	5.03389e-10
outer membrane protein assembly factor BamE	0	-0.913134	-0.84838	-4.81132	4.71099	2.29784	51.8446	1.48659e-10	5.05637e-10
ribulose-bisphosphate carboxylase large chain	0	1.68722	7.06191	7.75675	4.68855	4.02032	51.8382	1.49119e-10	5.06781e-10
ATP-dependent DNA helicase Rep	0	-0.900258	-0.826119	-4.79159	4.73224	2.29623	51.795	1.52252e-10	5.16573e-10
Fis family transcriptional regulator, factor for inversion stimulation protein	0	-0.900258	-0.826119	-4.79159	4.73224	2.29623	51.795	1.52252e-10	5.16573e-10
putative GTP pyrophosphokinase	0	0.930673	0.00307183	-1.51161	-2.36325	10.0062	51.7713	1.54003e-10	5.1931e-10
23S rRNA pseudouridine2457 synthase	0	-0.915481	-0.851946	-4.9172	4.71788	2.29509	51.7687	1.54198e-10	5.1931e-10
50S ribosomal protein L16 3-hydroxylase	0	-0.915481	-0.851946	-4.9172	4.71788	2.29509	51.7687	1.54198e-10	5.1931e-10
cell division protein FtsL	0	-0.915481	-0.851946	-4.9172	4.71788	2.29509	51.7687	1.54198e-10	5.1931e-10
chorismate--pyruvate lyase	0	-0.915481	-0.851946	-4.9172	4.71788	2.29509	51.7687	1.54198e-10	5.1931e-10
FKBP-type peptidyl-prolyl cis-trans isomerase SlpA	0	-0.915481	-0.851946	-4.9172	4.71788	2.29509	51.7687	1.54198e-10	5.1931e-10
general secretion pathway protein C	0	-0.915481	-0.851946	-4.9172	4.71788	2.29509	51.7687	1.54198e-10	5.1931e-10
LysR family transcriptional regulator, regulator for metE and metH	0	-0.915481	-0.851946	-4.9172	4.71788	2.29509	51.7687	1.54198e-10	5.1931e-10
ubiquinone biosynthesis protein UbiJ	0	-0.915481	-0.851946	-4.9172	4.71788	2.29509	51.7687	1.54198e-10	5.1931e-10
heat shock protein HslJ	0	-0.609838	-0.58649	-4.78752	4.58636	2.47481	51.7624	1.54664e-10	5.20453e-10
UDP-2-acetamido-3-amino-2,3-dideoxy-glucuronate N-acetyltransferase	0	-0.0587148	1.00126	5.98908	2.79704	2.30092	51.7538	1.55301e-10	5.22169e-10
tetrahydrodipicolinate N-acetyltransferase	0	-4.05812	-4.45832	-2.47159	-6.18481	7.32722	51.7415	1.56225e-10	5.24845e-10
tagatose 6-phosphate kinase	0	2.57414	5.56751	7.71622	8.85561	5.19009	51.7098	1.58629e-10	5.32486e-10
tRNA pseudouridine13 synthase	0	-0.919613	-0.86589	-4.36335	4.65924	2.29641	51.6962	1.59674e-10	5.35553e-10
putative spermidine/putrescine transport system substrate-binding protein	0	-0.482775	0.13614	-4.73641	3.95883	3.22293	51.6676	1.61887e-10	5.42531e-10
1,2-diacylglycerol 3-alpha-glucosyltransferase	0	0.902972	-0.0896789	-1.91508	-2.1207	9.94999	51.6565	1.62754e-10	5.44993e-10
nitrite reductase (cytochrome c-552)	0	-0.81928	2.50992	5.84149	1.94729	4.65974	51.6432	1.63796e-10	5.48034e-10
glycine/sarcosine/betaine reductase complex component A	0	0.304323	2.46498	6.84211	4.26387	5.20569	51.6251	1.65231e-10	5.52384e-10
D-xylose transport system ATP-binding protein	0	0.863254	6.91083	5.24175	4.45914	6.4556	51.5794	1.68908e-10	5.64218e-10
membrane glycosyltransferase	0	-0.908153	-0.806387	-4.86233	4.74839	2.29254	51.5611	1.70396e-10	5.68726e-10
ammonium transporter, Amt family	0	-3.77544	-0.336511	-1.64048	-2.07009	8.45921	51.5134	1.74355e-10	5.81468e-10
glutamate formiminotransferase	0	2.54201	4.70219	9.83841	4.6324	3.42196	51.4987	1.75599e-10	5.8514e-10
cysteine synthase A	0	-4.04229	-1.32163	-1.18376	-2.43568	9.27907	51.486	1.76673e-10	5.88241e-10
microcin C transport system permease protein	0	-0.793372	-0.909366	-4.98487	4.34761	3.52917	51.4735	1.77741e-10	5.91317e-10
double-stranded uracil-DNA glycosylase	0	-0.34126	1.90268	-3.91976	6.27844	2.36217	51.4209	1.82292e-10	6.05967e-10
3,4-dihydroxy 2-butanone 4-phosphate synthase / GTP cyclohydrolase II	0	-1.79922	-0.494337	1.83508	0.484589	8.10901	51.3523	1.88417e-10	6.25821e-10
2-polyprenyl-6-hydroxyphenyl methylase / 3-demethylubiquinone-9 3-methyltransferase	0	-0.483125	0.181499	-4.70317	4.37935	2.47753	51.3392	1.89603e-10	6.29248e-10
cardiolipin synthase C	0	-0.815825	-0.561278	-4.93309	4.45315	2.48128	51.3189	1.91469e-10	6.3493e-10
RNA polymerase nonessential primary-like sigma factor	0	-0.27083	1.28371	-2.44016	5.14519	3.11274	51.3107	1.92224e-10	6.36917e-10
L-fuconate dehydratase	0	1.46932	8.14468	6.7024	2.58896	6.5361	51.3068	1.92588e-10	6.37608e-10
6-phospho-beta-glucosidase	0	-2.4179	-4.03839	-4.27903	-2.71162	10.4285	51.2566	1.97291e-10	6.5265e-10
cytoskeleton protein RodZ	0	-0.910252	-0.816049	-4.87907	4.73554	2.27325	51.2431	1.9858e-10	6.54575e-10
DNA polymerase II	0	-0.910252	-0.816049	-4.87907	4.73554	2.27325	51.2431	1.9858e-10	6.54575e-10
sigma-E factor negative regulatory protein RseA	0	-0.910252	-0.816049	-4.87907	4.73554	2.27325	51.2431	1.9858e-10	6.54575e-10
sigma-E factor negative regulatory protein RseB	0	-0.910252	-0.816049	-4.87907	4.73554	2.27325	51.2431	1.9858e-10	6.54575e-10
phospholipid transport system transporter-binding protein	0	-0.894958	-0.789872	-4.75045	4.74985	2.2744	51.2405	1.9883e-10	6.54575e-10
recombination associated protein RdgC	0	-0.894958	-0.789872	-4.75045	4.74985	2.2744	51.2405	1.9883e-10	6.54575e-10
endonuclease III related protein	0	-1.79602	-4.58228	-5.85664	-2.93902	7.46741	51.2291	1.99922e-10	6.57643e-10
tRNA (mo5U34)-methyltransferase	0	-0.90645	-0.847329	-4.27596	4.66866	2.29755	51.1838	2.04324e-10	6.71585e-10
two-component system, NarL family, secretion system response regulator SalR	0	1.68337	6.83162	8.52533	9.99733	5.65764	51.1607	2.06614e-10	6.78567e-10
UDP-glucose:(heptosyl)LPS alpha-1,3-glucosyltransferase	0	-0.91437	-0.8275	-4.32447	4.67792	2.27455	51.1488	2.07795e-10	6.81901e-10
heptose III glucuronosyltransferase	0	3.47252	6.15239	10.6202	13.1177	2.86171	51.0966	2.13086e-10	6.98703e-10
MFS transporter, putative metabolite:H+ symporter	0	2.09982	5.82981	6.11472	6.99792	5.83543	51.088	2.13968e-10	7.01037e-10
outer membrane lipoprotein SlyB	0	-0.80944	-0.534385	-4.91093	4.46487	2.46206	51.0479	2.18134e-10	7.14114e-10
3-hydroxyisobutyryl-CoA hydrolase	0	5.44278	6.74832	12.4476	8.84867	1.97061	51.0186	2.21237e-10	7.23696e-10
3',5'-cyclic-AMP phosphodiesterase	0	-0.889338	-0.802182	-4.76124	4.75462	2.29465	51.0045	2.22744e-10	7.24007e-10
Fe/S biogenesis protein NfuA	0	-0.889338	-0.802182	-4.76124	4.75462	2.29465	51.0045	2.22744e-10	7.24007e-10
ribonuclease T	0	-0.889338	-0.802182	-4.76124	4.75462	2.29465	51.0045	2.22744e-10	7.24007e-10
S-adenosylmethionine-dependent methyltransferase	0	-0.889338	-0.802182	-4.76124	4.75462	2.29465	51.0045	2.22744e-10	7.24007e-10
serine protease DegS	0	-0.889338	-0.802182	-4.76124	4.75462	2.29465	51.0045	2.22744e-10	7.24007e-10
serine protease SohB	0	-0.889338	-0.802182	-4.76124	4.75462	2.29465	51.0045	2.22744e-10	7.24007e-10
tRNA (cytidine32/uridine32-2'-O)-methyltransferase	0	-0.889338	-0.802182	-4.76124	4.75462	2.29465	51.0045	2.22744e-10	7.24007e-10
tRNA-dihydrouridine synthase C	0	-0.889338	-0.802182	-4.76124	4.75462	2.29465	51.0045	2.22744e-10	7.24007e-10
tRNA 2-thiouridine synthesizing protein E	0	-0.886075	-0.788271	-4.76029	4.75192	2.29593	50.994	2.23865e-10	7.27075e-10
3-hydroxyacyl-CoA dehydrogenase / enoyl-CoA hydratase / 3-hydroxybutyryl-CoA epimerase / enoyl-CoA isomerase	0	-0.904631	-0.827756	-4.88689	4.74052	2.2935	50.9753	2.2589e-10	7.2846e-10
ATP-dependent RNA helicase RhlB	0	-0.904631	-0.827756	-4.88689	4.74052	2.2935	50.9753	2.2589e-10	7.2846e-10
cell division protein ZipA	0	-0.904631	-0.827756	-4.88689	4.74052	2.2935	50.9753	2.2589e-10	7.2846e-10
tRNA 2-thiouridine synthesizing protein B	0	-0.904631	-0.827756	-4.88689	4.74052	2.2935	50.9753	2.2589e-10	7.2846e-10
tRNA 2-thiouridine synthesizing protein C	0	-0.904631	-0.827756	-4.88689	4.74052	2.2935	50.9753	2.2589e-10	7.2846e-10
tRNA 2-thiouridine synthesizing protein D	0	-0.904631	-0.827756	-4.88689	4.74052	2.2935	50.9753	2.2589e-10	7.2846e-10
two-component system, NarL family, sensor histidine kinase BarA	0	-0.904631	-0.827756	-4.88689	4.74052	2.2935	50.9753	2.2589e-10	7.2846e-10
two-component system, OmpR family, response regulator RstA	0	-0.904631	-0.827756	-4.88689	4.74052	2.2935	50.9753	2.2589e-10	7.2846e-10
two-component system, OmpR family, sensor histidine kinase RstB	0	-0.904631	-0.827756	-4.88689	4.74052	2.2935	50.9753	2.2589e-10	7.2846e-10
alcohol dehydrogenase	0	-1.72787	-2.61531	-4.83917	-2.43968	7.90253	50.9452	2.29187e-10	7.38511e-10
flagella synthesis protein FlgN	0	-0.794855	-0.509775	-4.88005	4.48888	2.46066	50.9307	2.30788e-10	7.42624e-10
TetR/AcrR family transcriptional regulator	0	-0.924038	-0.916152	-3.90661	4.36595	3.47839	50.9304	2.30825e-10	7.42624e-10
stage V sporulation protein AA	0	0.0358966	7.48505	10.8726	5.73363	0.651621	50.8384	2.41273e-10	7.75022e-10
stage V sporulation protein AB	0	0.0358966	7.48505	10.8726	5.73363	0.651621	50.8384	2.41273e-10	7.75022e-10
alpha-D-ribose 1-methylphosphonate 5-phosphate C-P lyase	0	-0.984233	0.0673088	-5.05966	5.45192	2.27085	50.8108	2.44489e-10	7.8229e-10
alpha-D-ribose 1-methylphosphonate 5-triphosphate synthase subunit PhnG	0	-0.984233	0.0673088	-5.05966	5.45192	2.27085	50.8108	2.44489e-10	7.8229e-10
alpha-D-ribose 1-methylphosphonate 5-triphosphate synthase subunit PhnH	0	-0.984233	0.0673088	-5.05966	5.45192	2.27085	50.8108	2.44489e-10	7.8229e-10
alpha-D-ribose 1-methylphosphonate 5-triphosphate synthase subunit PhnI	0	-0.984233	0.0673088	-5.05966	5.45192	2.27085	50.8108	2.44489e-10	7.8229e-10
putative phosphonate transport system ATP-binding protein	0	-0.984233	0.0673088	-5.05966	5.45192	2.27085	50.8108	2.44489e-10	7.8229e-10
GTP cyclohydrolase IA	0	5.45476	3.61034	4.243	3.19283	9.76378	50.7427	2.52638e-10	8.07734e-10
flagellar biosynthetic protein FliP	0	-0.386847	3.08128	4.57811	4.63668	4.55441	50.7358	2.53477e-10	8.07895e-10
flagellar M-ring protein FliF	0	-0.386847	3.08128	4.57811	4.63668	4.55441	50.7358	2.53477e-10	8.07895e-10
flagellar motor switch protein FliM	0	-0.386847	3.08128	4.57811	4.63668	4.55441	50.7358	2.53477e-10	8.07895e-10
flagellum-specific ATP synthase	0	-0.386847	3.08128	4.57811	4.63668	4.55441	50.7358	2.53477e-10	8.07895e-10
flagellar hook-basal body complex protein FliE	0	-0.386886	3.08119	4.57772	4.63655	4.55417	50.724	2.54924e-10	8.11721e-10
two-component system, sensor histidine kinase YesM	0	0.491495	3.04758	6.44674	4.86802	5.19256	50.7227	2.55073e-10	8.11721e-10
zinc transport system ATP-binding protein	0	6.48339	4.71828	5.63091	5.33205	9.91371	50.6571	2.63257e-10	8.37118e-10
putrescine transport system substrate-binding protein	0	-0.761214	-0.861072	-4.95684	3.73602	2.83353	50.6192	2.68095e-10	8.51839e-10
flagellar basal-body rod modification protein FlgD	0	-0.534601	1.6623	4.29181	4.39655	4.35853	50.5926	2.71556e-10	8.61227e-10
flagellar hook-associated protein 3 FlgL	0	-0.534601	1.6623	4.29181	4.39655	4.35853	50.5926	2.71556e-10	8.61227e-10
putative permease	0	-0.955248	-1.68741	-4.73429	5.55347	2.22448	50.5916	2.71679e-10	8.61227e-10
flagellar biosynthetic protein FliQ	0	-0.392586	3.06274	4.55847	4.64129	4.55824	50.5846	2.72595e-10	8.63464e-10
2-octaprenylphenol hydroxylase	0	-0.899734	-0.794353	-4.8607	4.75595	2.2716	50.5476	2.77489e-10	8.68902e-10
alternative ribosome-rescue factor	0	-0.899734	-0.794353	-4.8607	4.75595	2.2716	50.5476	2.77489e-10	8.68902e-10
AmpE protein	0	-0.899734	-0.794353	-4.8607	4.75595	2.2716	50.5476	2.77489e-10	8.68902e-10
cell division inhibitor SulA	0	-0.899734	-0.794353	-4.8607	4.75595	2.2716	50.5476	2.77489e-10	8.68902e-10
cell division protein ZapB	0	-0.899734	-0.794353	-4.8607	4.75595	2.2716	50.5476	2.77489e-10	8.68902e-10
cysteine sulfinate desulfinase	0	-0.899734	-0.794353	-4.8607	4.75595	2.2716	50.5476	2.77489e-10	8.68902e-10
D-erythrose 4-phosphate dehydrogenase	0	-0.899734	-0.794353	-4.8607	4.75595	2.2716	50.5476	2.77489e-10	8.68902e-10
dihydromonapterin reductase / dihydrofolate reductase	0	-0.899734	-0.794353	-4.8607	4.75595	2.2716	50.5476	2.77489e-10	8.68902e-10
DTW domain-containing protein	0	-0.899734	-0.794353	-4.8607	4.75595	2.2716	50.5476	2.77489e-10	8.68902e-10
enterobactin synthetase component D	0	-0.899734	-0.794353	-4.8607	4.75595	2.2716	50.5476	2.77489e-10	8.68902e-10
glycine cleavage system transcriptional repressor	0	-0.899734	-0.794353	-4.8607	4.75595	2.2716	50.5476	2.77489e-10	8.68902e-10
heptose I phosphotransferase	0	-0.899734	-0.794353	-4.8607	4.75595	2.2716	50.5476	2.77489e-10	8.68902e-10
L,D-transpeptidase ErfK/SrfK	0	-0.899734	-0.794353	-4.8607	4.75595	2.2716	50.5476	2.77489e-10	8.68902e-10
ribosome modulation factor	0	-0.899734	-0.794353	-4.8607	4.75595	2.2716	50.5476	2.77489e-10	8.68902e-10
SprT protein	0	-0.899734	-0.794353	-4.8607	4.75595	2.2716	50.5476	2.77489e-10	8.68902e-10
adenylate cyclase, class 1	0	-0.884264	-0.767993	-4.73071	4.77046	2.27276	50.541	2.78376e-10	8.69024e-10
ADP-ribose diphosphatase	0	-0.884264	-0.767993	-4.73071	4.77046	2.27276	50.541	2.78376e-10	8.69024e-10
high frequency lysogenization protein	0	-0.884264	-0.767993	-4.73071	4.77046	2.27276	50.541	2.78376e-10	8.69024e-10
regulator of sigma D	0	-0.884264	-0.767993	-4.73071	4.77046	2.27276	50.541	2.78376e-10	8.69024e-10
4-aminobutyrate aminotransferase	0	-0.37092	-0.350838	-7.05924	0.0413326	4.01521	50.5259	2.80404e-10	8.7469e-10
homoserine/homoserine lactone efflux protein	0	-0.559575	0.875321	-3.25559	4.96113	2.70924	50.5115	2.82351e-10	8.80095e-10
methylenetetrahydrofolate--tRNA-(uracil-5-)-methyltransferase	0	0.911347	-1.22913	-1.69907	-1.73812	9.81291	50.4751	2.87337e-10	8.94957e-10
zinc transport system permease protein	0	6.48242	4.76807	5.63658	5.33415	9.92094	50.4688	2.88213e-10	8.97004e-10
chemotaxis protein CheD	0	-0.479692	3.52933	4.8094	4.81866	4.29201	50.4088	2.96653e-10	9.2257e-10
5-(carboxyamino)imidazole ribonucleotide synthase	0	-3.6154	-0.31006	-1.6283	-1.91758	8.50575	50.3828	3.00378e-10	9.33448e-10
hemerythrin	0	0.0352938	7.68874	10.9065	5.99268	0.699592	50.3632	3.03219e-10	9.41564e-10
Xaa-Pro dipeptidase	0	-0.00522939	-1.95954	-2.1941	-2.77721	10.0658	50.3428	3.0621e-10	9.50132e-10
RpiR family transcriptional regulator, carbohydrate utilization regulator	0	-0.905028	-0.80367	-4.84872	4.74884	3.26868	50.3256	3.08766e-10	9.57337e-10
carbamoyl-phosphate synthase small subunit	0	0.917822	-0.479781	-1.2204	-2.67325	10.8564	50.2517	3.19934e-10	9.91215e-10
alkanesulfonate monooxygenase	0	-0.40259	0.998153	-4.58092	5.03626	3.72473	50.2065	3.26958e-10	1.01221e-09
glucarate dehydratase	0	-0.500907	0.237547	-6.48443	1.89126	3.63879	50.1934	3.29032e-10	1.01786e-09
GTP 3',8-cyclase	0	0.0323691	3.16534	3.79141	5.19394	5.65115	50.1797	3.31194e-10	1.02378e-09
microcin C transport system substrate-binding protein	0	-0.810291	-0.961847	-5.06108	3.73406	2.96102	50.1686	3.3297e-10	1.0285e-09
2-amino-4-hydroxy-6-hydroxymethyldihydropteridine diphosphokinase	0	5.18625	3.90975	4.40629	1.8253	9.9312	50.1524	3.35569e-10	1.03574e-09
maltose/moltooligosaccharide transporter	0	0.948408	-1.54728	-1.34221	-4.91457	9.62087	50.1187	3.41057e-10	1.05189e-09
LysR family transcriptional regulator, cys regulon transcriptional activator	0	-0.905357	-0.545196	-4.64467	5.53868	3.06887	50.1064	3.43075e-10	1.05732e-09
multidrug efflux pump	0	-0.763502	-1.11936	-3.94425	3.48475	4.40078	50.0971	3.44623e-10	1.06129e-09
hyperosmotically inducible periplasmic protein	0	-0.945255	-0.758232	-4.55936	4.7762	2.2777	50.0838	3.46826e-10	1.06728e-09
periplasmic glucans biosynthesis protein	0	-0.919087	-1.02329	-4.97101	4.57739	2.35684	50.0417	3.53925e-10	1.08831e-09
esterase FrsA	0	-0.444699	1.81522	-3.93317	7.85545	2.28921	50.0124	3.58946e-10	1.10292e-09
23S rRNA (uracil747-C5)-methyltransferase	0	-0.240947	1.34081	6.45098	6.69498	3.01209	49.9693	3.66459e-10	1.12516e-09
methyl-accepting chemotaxis protein I, serine sensor receptor	0	-0.705732	0.805589	-3.7775	7.92482	2.21106	49.9526	3.69416e-10	1.13339e-09
thiaminase (transcriptional activator TenA)	0	0.829077	5.89064	4.40083	3.94014	6.69882	49.951	3.69702e-10	1.13342e-09
general stress protein 13	0	8.09004	5.84008	3.6675	8.34918	6.57687	49.9489	3.7007e-10	1.1337e-09
uncharacterized lipoprotein	0	-0.875915	-0.69516	-4.48913	4.83969	2.27278	49.9354	3.72485e-10	1.14025e-09
zinc transport system substrate-binding protein	0	6.46317	4.78065	5.70374	5.58084	9.9729	49.9285	3.73709e-10	1.14314e-09
general secretion pathway protein M	0	-0.910421	-1.00713	-4.95123	4.5926	2.35533	49.9163	3.75911e-10	1.14902e-09
flagellar biosynthetic protein FlhB	0	-0.407472	3.08911	4.57645	4.64918	4.55189	49.8909	3.80529e-10	1.16227e-09
LacI family transcriptional regulator, repressor for deo operon, udp, cdd, tsx, nupC, and nupG	0	1.57544	7.89557	6.24298	5.38538	6.44429	49.8816	3.82228e-10	1.16659e-09
MarR family transcriptional regulator, transcriptional regulator for hemolysin	0	-0.785667	-0.726506	-4.85948	4.43409	2.26945	49.7537	4.06483e-10	1.2397e-09
basic membrane protein A and related proteins	0	0.656734	-1.42817	-1.9105	-2.62913	10.7648	49.7495	4.07298e-10	1.24126e-09
flagellar protein FlgJ	0	-0.655342	1.75321	4.25733	4.36423	4.04379	49.7103	4.15036e-10	1.2639e-09
Lrp/AsnC family transcriptional regulator	0	-0.811334	0.0462737	-4.91585	5.42036	2.55018	49.6188	4.33701e-10	1.31976e-09
succinylglutamate desuccinylase	0	-0.976641	-1.72263	-4.85395	5.55188	2.22328	49.5938	4.38949e-10	1.33277e-09
two-component system, OmpR family, response regulator PhoP	0	-0.976641	-1.72263	-4.85395	5.55188	2.22328	49.5938	4.38949e-10	1.33277e-09
two-component system, OmpR family, sensor histidine kinase PhoQ	0	-0.976641	-1.72263	-4.85395	5.55188	2.22328	49.5938	4.38949e-10	1.33277e-09
sn-glycerol 3-phosphate transport system substrate-binding protein	0	-0.508763	1.31418	-2.5207	5.63154	2.53939	49.566	4.44856e-10	1.3497e-09
coproporphyrinogen III oxidase	0	-0.983033	-0.393801	-3.86694	4.79074	2.42862	49.5422	4.49959e-10	1.36418e-09
GABA permease	0	-0.317991	0.293927	-4.48559	5.50211	2.57768	49.5289	4.52862e-10	1.37197e-09
lactocepin	0	-4.29821	-0.555843	-1.85516	-3.9339	8.21819	49.521	4.54584e-10	1.37616e-09
general secretion pathway protein J	0	-0.875844	-1.26471	-4.9767	4.22795	2.39203	49.4956	4.60158e-10	1.39099e-09
general secretion pathway protein L	0	-0.875844	-1.26471	-4.9767	4.22795	2.39203	49.4956	4.60158e-10	1.39099e-09
sulfite reductase (NADPH) hemoprotein beta-component	0	-0.116835	-0.605778	-4.76916	4.01493	2.48913	49.4829	4.62969e-10	1.39845e-09
flavin reductase	0	-1.15533	-0.912217	-4.65697	7.08953	2.2576	49.4742	4.6491e-10	1.40328e-09
universal stress protein A	0	-0.895693	-0.556146	-4.64195	5.53454	3.07954	49.4637	4.67266e-10	1.40936e-09
DnaK suppressor protein	0	-0.879373	-0.77088	-3.50069	3.92821	2.72691	49.4566	4.68865e-10	1.41314e-09
sulfate transport system ATP-binding protein	0	-0.50812	1.18195	-2.25992	4.78918	2.72205	49.4342	4.7394e-10	1.42739e-09
ferredoxin, 2Fe-2S	0	-0.702195	0.870167	-3.25823	4.57419	2.87506	49.4274	4.75478e-10	1.43097e-09
S1 RNA binding domain protein	0	0.143965	2.22688	3.42211	-0.791341	5.83629	49.348	4.93983e-10	1.48557e-09
thiamine transport system substrate-binding protein	0	-0.347887	1.90301	5.18958	6.50607	2.99174	49.3337	4.97393e-10	1.49473e-09
D-ribose pyranase	0	-3.52739	-0.616359	-2.1394	-3.71995	8.3854	49.3239	4.99741e-10	1.50069e-09
aminoacrylate hydrolase	0	-1.15425	-0.858334	-4.62836	7.11585	2.23514	49.2283	5.23224e-10	1.56776e-09
aminoacrylate peracid reductase	0	-1.15425	-0.858334	-4.62836	7.11585	2.23514	49.2283	5.23224e-10	1.56776e-09
pyrimidine oxygenase	0	-1.15425	-0.858334	-4.62836	7.11585	2.23514	49.2283	5.23224e-10	1.56776e-09
ApaG protein	0	-1.03484	-0.408339	-3.87808	4.7554	2.4132	49.2048	5.29179e-10	1.58445e-09
NADPH2:quinone reductase	0	-0.334832	0.818814	-3.31925	3.56899	3.88895	49.1919	5.32451e-10	1.59308e-09
cobalt-zinc-cadmium efflux system protein	0	0.933486	0.0558016	-1.21323	-2.52465	10.0537	49.1801	5.35481e-10	1.60098e-09
bifunctional isochorismate lyase / aryl carrier protein	0	-0.268845	1.57212	-4.44875	6.17369	2.65291	49.144	5.44858e-10	1.62783e-09
diaminohydroxyphosphoribosylaminopyrimidine deaminase / 5-amino-6-(5-phosphoribosylamino)uracil reductase	0	-2.05462	-0.343923	1.83771	1.11324	7.96635	49.1283	5.48974e-10	1.63864e-09
riboflavin synthase	0	-2.05464	-0.344234	1.83767	1.11297	7.9663	49.1272	5.49275e-10	1.63864e-09
bacterial/archaeal transporter family protein	0	-0.643462	3.15624	6.44492	7.20044	4.41463	49.1236	5.5023e-10	1.64029e-09
TolB protein	0	-0.640364	1.51085	-1.96273	5.41303	2.60732	49.1006	5.56326e-10	1.65703e-09
isocitrate dehydrogenase	0	0.308667	3.53904	3.38527	5.56159	6.15091	49.0994	5.56652e-10	1.65703e-09
sulfoquinovose isomerase	0	-1.56929	-1.26502	8.70144	-4.08134	2.84143	49.0962	5.57524e-10	1.65842e-09
superoxide dismutase, Fe-Mn family	0	-0.80605	0.875153	2.73591	4.43998	5.93389	49.0608	5.6707e-10	1.68559e-09
ribonuclease J	0	0.926516	-0.40131	-1.2693	-1.77579	10.9753	49.0371	5.73567e-10	1.70367e-09
general secretion pathway protein H	0	-0.871875	-1.24371	-4.95486	4.2343	2.37162	49.0263	5.76561e-10	1.71133e-09
alpha-L-rhamnosidase	0	-4.44282	-3.80855	-5.686	-2.95482	6.91825	49.0178	5.78921e-10	1.71709e-09
sulfite reductase (NADPH) flavoprotein alpha-component	0	0.0992635	0.650894	-4.54666	4.38241	2.65813	49.0009	5.8363e-10	1.7298e-09
two-component system, OmpR family, sensor histidine kinase QseC	0	-0.939769	0.00309673	-4.87014	5.57941	2.288	48.9693	5.9256e-10	1.755e-09
cellulose synthase (UDP-forming)	0	-0.410145	2.69704	-0.956039	8.03199	3.34076	48.946	5.99217e-10	1.77344e-09
FKBP-type peptidyl-prolyl cis-trans isomerase FkpA	0	-2.45259	-0.353091	4.64294	6.35896	3.61031	48.9224	6.06051e-10	1.79147e-09
dipeptide transport system ATP-binding protein	0	-0.668653	-0.905369	-4.62887	5.91812	3.19031	48.9205	6.06619e-10	1.79147e-09
dipeptide transport system permease protein	0	-0.668653	-0.905369	-4.62887	5.91812	3.19031	48.9205	6.06619e-10	1.79147e-09
LuxR family transcriptional regulator, maltose regulon positive regulatory protein	0	-0.532079	-0.654913	-4.80666	4.41165	2.88216	48.9181	6.0731e-10	1.79222e-09
sn-glycerol 3-phosphate transport system permease protein	0	-0.50987	1.311	-2.5248	5.63916	3.54306	48.8359	6.31756e-10	1.86302e-09
thiosulfate sulfurtransferase	0	-0.874864	-0.671702	-4.55245	4.88125	2.27859	48.8155	6.3799e-10	1.88005e-09
23S rRNA (cytidine2498-2'-O)-methyltransferase	0	-0.928019	-2.00826	-4.95558	5.45389	2.30817	48.8061	6.40882e-10	1.88722e-09
general secretion pathway protein I	0	-0.87745	-1.355	-5.00466	4.15618	2.4678	48.7898	6.45927e-10	1.90071e-09
spermidine/putrescine transport system permease protein	0	0.949744	-1.24247	-1.78156	-1.84725	10.7976	48.7873	6.46694e-10	1.9016e-09
adenosine deaminase	0	-3.78288	-4.24719	-3.81065	-2.65567	7.36863	48.7582	6.55794e-10	1.92698e-09
two-component system, chemotaxis family, sensor kinase CheA	0	-0.610214	2.53928	4.06471	4.18749	4.60852	48.7485	6.58844e-10	1.93456e-09
potassium-dependent mechanosensitive channel	0	-0.864454	-0.445422	-4.45971	5.60051	3.05473	48.7335	6.63606e-10	1.94715e-09
hydrogenase nickel incorporation protein HypB	0	-0.397471	2.67436	4.89718	4.17906	4.90764	48.6904	6.77513e-10	1.98653e-09
molybdate transport system ATP-binding protein	0	0.0119387	3.0387	3.72967	5.35142	5.31741	48.6754	6.82385e-10	1.99939e-09
PTS system, galactosamine-specific IIB component	0	1.52585	7.10868	9.24762	9.61392	4.2276	48.6241	6.99428e-10	2.04786e-09
3-hydroxypropanoate dehydrogenase	0	-0.553001	-1.68953	-4.72039	6.38878	2.39876	48.565	7.19562e-10	2.10531e-09
tRNA-dihydrouridine synthase B	0	-3.91093	-4.53381	-4.36239	-3.13114	7.23044	48.5577	7.22082e-10	2.11118e-09
xanthine dehydrogenase accessory factor	0	-0.353216	3.08241	3.76128	5.3208	5.56152	48.5469	7.25837e-10	2.12064e-09
phosphocarrier protein FPr	0	-0.885378	-1.75701	-4.07929	4.80821	2.25211	48.5096	7.38949e-10	2.15742e-09
tartrate dehydrogenase/decarboxylase / D-malate dehydrogenase	0	-0.61491	-1.83451	-4.89703	5.24201	2.16531	48.5078	7.39608e-10	2.1578e-09
spermidine/putrescine transport system substrate-binding protein	0	0.951212	-1.1818	-1.74529	-1.79258	9.80915	48.5045	7.40768e-10	2.15965e-09
taurine dioxygenase	0	-0.458366	0.657925	-4.65449	4.54407	3.36858	48.474	7.51683e-10	2.18863e-09
ureidoacrylate peracid hydrolase	0	-1.08878	-1.30357	-4.7558	6.98202	2.31935	48.4738	7.51775e-10	2.18863e-09
flagellar FliJ protein	0	-0.70468	1.66814	4.57675	2.56907	4.01864	48.4709	7.52826e-10	2.19014e-09
HTH-type transcriptional regulator / antitoxin PezA	0	1.86877	7.98022	6.49282	0.0969967	6.42687	48.4669	7.54256e-10	2.19119e-09
UDP-N-acetylglucosamine kinase	0	1.86877	7.98022	6.49282	0.0969967	6.42687	48.4669	7.54256e-10	2.19119e-09
methylaspartate mutase sigma subunit	0	1.51733	3.62427	8.03132	10.6735	2.88894	48.4339	7.66299e-10	2.2246e-09
pyrophosphatase PpaX	0	0.10214	5.70713	8.91525	6.94406	0.681867	48.3891	7.82966e-10	2.27138e-09
CRISPR-associated protein Cst1	0	-1.51193	3.63977	8.94423	-1.57078	0.561666	48.365	7.9208e-10	2.29619e-09
L-lactate dehydrogenase (cytochrome)	0	-0.118056	2.24811	-1.72908	4.97118	3.08378	48.3507	7.97545e-10	2.3104e-09
L-fucose dehydrogenase	0	1.19042	7.78231	6.41976	0.380435	6.51628	48.3272	8.06584e-10	2.33494e-09
L-gulonate 5-dehydrogenase	0	1.32547	7.07586	8.15409	9.96054	4.05382	48.3164	8.10768e-10	2.3454e-09
general secretion pathway protein K	0	-0.878357	-1.40874	-5.0212	4.11306	2.53978	48.3124	8.12332e-10	2.34826e-09
putative lipoprotein	0	-0.849842	-0.823273	-4.87441	4.27011	2.30984	48.2932	8.19882e-10	2.36842e-09
2,4-dienoyl-CoA reductase (NADPH2)	0	-0.442945	0.487549	-3.54159	3.9457	2.92586	48.2731	8.27807e-10	2.38963e-09
spermidine/putrescine transport system ATP-binding protein	0	0.947034	-1.24771	-1.7666	-1.846	9.79854	48.2289	8.45582e-10	2.43922e-09
topoisomerase IV subunit A	0	0.923427	-1.38503	-1.41117	-2.35709	9.82614	48.2055	8.55143e-10	2.46507e-09
DNA-damage-inducible protein J	0	4.42914	3.81237	2.48826	1.90951	10.9146	48.2007	8.57089e-10	2.46895e-09
ribose transport system permease protein	0	-3.97636	-1.48964	-2.40719	-3.32912	8.89201	48.1842	8.63922e-10	2.48688e-09
ATP-dependent Clp protease ATP-binding subunit ClpA	0	-0.823931	-0.415953	-2.81035	4.68268	2.39895	48.1752	8.67636e-10	2.49582e-09
two-component system, OmpR family, response regulator QseB	0	-0.993238	-0.427613	-4.94695	5.31961	2.30215	48.1712	8.69319e-10	2.49891e-09
fumarate reductase iron-sulfur subunit	0	0.548206	4.86667	6.78359	9.21679	2.36982	48.0667	9.14034e-10	2.62561e-09
N,N'-diacetylchitobiose transport system substrate-binding protein	0	1.51823	8.04749	6.42589	-1.29928	6.38234	48.0198	9.34861e-10	2.68355e-09
methylaspartate ammonia-lyase	0	1.51513	3.61569	7.99955	10.6633	2.87895	48.0167	9.36266e-10	2.68383e-09
methylaspartate mutase epsilon subunit	0	1.51513	3.61569	7.99955	10.6633	2.87895	48.0167	9.36266e-10	2.68383e-09
D-alanine transaminase	0	1.17767	2.18343	5.54252	2.35281	3.63487	47.9732	9.56003e-10	2.7385e-09
sodium/proline symporter	0	2.38884	5.62626	5.73852	5.61023	5.98403	47.9413	9.70769e-10	2.77885e-09
cell division protein FtsA	0	0.923601	-1.38399	-1.38768	-2.35751	9.82966	47.8883	9.95774e-10	2.84844e-09
(R)-citramalate synthase	0	1.69944	2.21511	9.18758	2.6002	1.4553	47.8655	1.00671e-09	2.87773e-09
alpha-D-ribose 1-methylphosphonate 5-triphosphate synthase subunit PhnL	0	-0.821507	0.246619	-4.84165	5.58702	2.17645	47.8561	1.01127e-09	2.88673e-09
GntR family transcriptional regulator, phosphonate transport system regulatory protein	0	-0.821507	0.246619	-4.84165	5.58702	2.17645	47.8561	1.01127e-09	2.88673e-09
endoglucanase	0	-0.506285	2.13831	4.36777	5.14144	4.49311	47.8331	1.02252e-09	2.91681e-09
bifunctional non-homologous end joining protein LigD	0	-0.241207	1.34467	-5.00858	2.58467	2.24005	47.7588	1.05962e-09	3.02055e-09
antitoxin ParD1/3/4	0	-0.267876	2.10799	-4.08086	7.53731	2.11925	47.7485	1.06485e-09	3.03333e-09
acrylyl-CoA reductase (NADPH)	0	-0.312833	-0.534758	-4.0089	6.14877	2.20709	47.7469	1.06567e-09	3.03357e-09
CRISPR-associated endoribonuclease Cas6	0	0.0741198	4.49239	9.0158	8.76261	2.31016	47.7111	1.08413e-09	3.08399e-09
1,4-dihydroxy-2-naphthoyl-CoA hydrolase	0	-3.43036	1.15715	3.2073	6.57469	2.40763	47.7042	1.08773e-09	3.09209e-09
MFS transporter, DHA1 family, inner membrane transport protein	0	-0.446691	-0.0386201	-3.01102	3.78526	3.35842	47.671	1.10519e-09	3.13955e-09
glutathione-regulated potassium-efflux system ancillary protein KefG	0	-0.522512	2.29163	6.7059	9.19208	2.88762	47.645	1.1191e-09	3.17684e-09
L-fuconolactonase	0	1.15161	7.73997	6.37732	0.793706	6.51755	47.6207	1.1322e-09	3.21181e-09
toxin YoeB	0	0.838831	6.45283	5.65183	4.49821	6.78295	47.6038	1.14143e-09	3.23577e-09
DamX protein	0	-0.788163	-0.474935	-4.88713	4.41704	2.31836	47.5757	1.15691e-09	3.27737e-09
thiamine transport system permease protein	0	-0.349845	1.89708	5.12168	6.49619	2.96004	47.5399	1.17696e-09	3.33187e-09
imidazoleglycerol-phosphate dehydratase / histidinol-phosphatase	0	-2.54292	-0.288731	3.97497	5.37359	2.70283	47.5131	1.19223e-09	3.37277e-09
fructose-6-phosphate aldolase 2	0	2.77352	6.08313	10.1822	12.2744	2.54488	47.4826	1.2098e-09	3.42013e-09
type IV secretion system protein VirB6	0	-0.952874	-1.29673	-4.15603	6.61111	2.12305	47.4795	1.2116e-09	3.42286e-09
LuxR family transcriptional regulator, quorum-sensing system regulator SdiA	0	-0.705786	-1.71311	-4.87459	5.02724	2.37665	47.4584	1.2239e-09	3.45523e-09
pyruvate dehydrogenase E2 component (dihydrolipoamide acetyltransferase)	0	0.00485508	2.16782	3.12929	3.38539	6.71447	47.4547	1.22609e-09	3.45903e-09
paraquat-inducible protein B	0	-0.935882	-1.98201	-4.92497	5.38909	2.15568	47.4323	1.23932e-09	3.49393e-09
D-xylose transport system permease protein	0	-0.606116	-0.212442	-4.57623	5.87671	2.06102	47.4078	1.25396e-09	3.53037e-09
D-xylose transport system substrate-binding protein	0	-0.606116	-0.212442	-4.57623	5.87671	2.06102	47.4078	1.25396e-09	3.53037e-09
BlaI family transcriptional regulator, penicillinase repressor	0	5.42092	6.91049	12.0177	9.25379	1.5462	47.3369	1.2974e-09	3.65016e-09
magnesium transporter	0	3.15303	3.14913	4.99119	4.51553	8.98134	47.2993	1.32099e-09	3.71397e-09
DeoR family transcriptional regulator, fructose operon transcriptional repressor	0	0.984093	-1.20065	-1.82539	-1.84875	9.78601	47.2793	1.3337e-09	3.74715e-09
two-component system, OmpR family, sensor histidine kinase KdpD	0	-1.18206	0.709199	2.38104	3.72554	4.19625	47.274	1.33709e-09	3.75409e-09
sorbitol-6-phosphate 2-dehydrogenase	0	2.96826	9.40228	8.4021	11.7495	3.68478	47.2421	1.35772e-09	3.80942e-09
PTS system, cellobiose-specific IIB component	0	0.950499	-1.28104	-2.07647	-1.27362	9.77445	47.2141	1.3761e-09	3.85834e-09
flagellar assembly protein FliH	0	-0.583441	1.56318	4.46662	2.98611	4.08135	47.2112	1.37798e-09	3.86098e-09
molecular chaperone HscA	0	-0.645456	1.62364	-2.69416	5.3107	2.53187	47.2077	1.3803e-09	3.86483e-09
two-component system, NarL family, secretion system sensor histidine kinase SalK	0	2.29979	7.15884	9.11466	9.89368	4.14261	47.1969	1.38748e-09	3.88229e-09
succinate-semialdehyde dehydrogenase / glutarate-semialdehyde dehydrogenase	0	-1.69942	-3.11811	-4.67366	-2.30362	7.85487	47.1872	1.39398e-09	3.89782e-09
glycerol-3-phosphate acyltransferase PlsX	0	0.925179	-1.08842	-1.41659	-1.11418	9.88986	47.1725	1.40384e-09	3.92271e-09
PTS system, glucitol/sorbitol-specific IIC component	0	3.08456	9.5539	8.76039	11.9032	4.75091	47.1047	1.45026e-09	4.04967e-09
UDP-N-acetylglucosamine 2-epimerase (non-hydrolysing)	0	0.0771665	-2.17535	-1.77645	-3.35233	10.0521	47.0807	1.46699e-09	4.09361e-09
oligoendopeptidase F	0	0.964434	-1.32534	-1.80579	-2.02932	9.77301	47.0617	1.48042e-09	4.12828e-09
glutathione-specific gamma-glutamylcyclotransferase	0	-0.638287	-0.529815	-4.54432	5.77482	2.06253	47.0363	1.49857e-09	4.17604e-09
pyruvate ferredoxin oxidoreductase delta subunit	0	0.342661	3.04271	6.19711	4.19402	1.52189	47.0173	1.51233e-09	4.21152e-09
branched-chain amino acid:cation transporter, LIVCS family	0	1.04562	-0.314472	-1.14234	-1.58392	10.9579	47.0117	1.51638e-09	4.21993e-09
Mg2+-importing ATPase	0	0.975066	-1.45268	-1.66982	-2.60565	9.76832	46.9145	1.58873e-09	4.41827e-09
flagellar hook protein FlgE	0	-0.651556	1.302	3.7597	4.06852	4.3928	46.8839	1.61221e-09	4.48055e-09
anaerobic nitric oxide reductase transcription regulator	0	-0.839131	-0.674186	-4.96443	4.23588	2.3995	46.8316	1.65318e-09	4.59129e-09
glucose-1-phosphate adenylyltransferase	0	-4.33787	-2.69309	-1.36168	-1.20182	9.05343	46.7753	1.69838e-09	4.71363e-09
DNA end-binding protein Ku	0	-0.358977	1.11424	-5.08499	2.74656	2.03232	46.7466	1.72195e-09	4.77582e-09
protein-L-isoaspartate(D-aspartate) O-methyltransferase	0	-0.810871	-0.15973	-2.73191	4.62786	2.51597	46.7353	1.73133e-09	4.7986e-09
redox-sensing transcriptional repressor	0	0.953043	-1.23822	-1.57186	-1.99727	9.82081	46.7303	1.73549e-09	4.80686e-09
MFS transporter, MHS family, metabolite:H+ symporter	0	-0.618295	4.90477	-1.9375	9.72704	2.08057	46.7232	1.74138e-09	4.81994e-09
phosphoenolpyruvate---glycerone phosphotransferase subunit DhaL	0	0.687329	-1.44973	-2.14705	-1.66629	9.62938	46.6849	1.77366e-09	4.90596e-09
glycine betaine/proline transport system ATP-binding protein	0	-0.745315	-0.185968	-3.15997	4.09808	3.07385	46.6394	1.81279e-09	5.01082e-09
ferredoxin hydrogenase large subunit	0	0.0172063	7.0791	8.60125	5.23761	-1.38155	46.6071	1.84106e-09	5.08553e-09
type I restriction enzyme, R subunit	0	3.96438	2.69886	1.9725	0.86496	11.3169	46.5902	1.85602e-09	5.12342e-09
ABC-2 type transport system permease protein	0	2.37859	1.03831	0.466235	-0.384297	12.8303	46.5825	1.8629e-09	5.13894e-09
SH3 domain protein	0	-0.963358	-0.318734	-4.84233	5.39937	2.25389	46.5701	1.87403e-09	5.16271e-09
transcriptional antiterminator RfaH	0	-0.963358	-0.318734	-4.84233	5.39937	2.25389	46.5701	1.87403e-09	5.16271e-09
D-cysteine desulfhydrase	0	-0.572573	-0.566408	-4.58108	4.83885	2.23512	46.5665	1.87721e-09	5.16799e-09
yersiniabactin salicyl-AMP ligase	0	0.556125	5.05225	6.36326	8.20198	4.0856	46.5546	1.88802e-09	5.19428e-09
evolved beta-galactosidase subunit beta	0	1.5774	8.08741	6.45279	-1.88811	6.38185	46.5109	1.92795e-09	5.30058e-09
biopolymer transport protein TolQ	0	-0.865285	-0.751255	-3.60424	3.95144	2.71365	46.4992	1.93875e-09	5.32671e-09
ATP-dependent DNA helicase DinG	0	0.918911	-1.0905	-1.52435	-1.38492	9.8643	46.4901	1.94731e-09	5.34662e-09
NADP-dependent alcohol dehydrogenase	0	-0.74764	1.43958	5.78659	8.6239	2.89547	46.3382	2.0943e-09	5.74637e-09
arabinan endo-1,5-alpha-L-arabinosidase	0	-0.536872	2.21317	6.04956	5.79311	4.18223	46.3212	2.11152e-09	5.78973e-09
glutamate N-acetyltransferase / amino-acid N-acetyltransferase	0	1.43562	4.69731	4.23228	5.96033	5.72185	46.3103	2.12257e-09	5.81615e-09
flagellar motor switch protein FliN/FliY	0	-0.537231	1.65159	4.32771	3.08073	4.1104	46.2687	2.16526e-09	5.92917e-09
N,N'-diacetylchitobiose transport system permease protein	0	1.52044	8.05021	6.42847	-1.27668	7.38217	46.2364	2.19909e-09	6.01778e-09
cytochrome c nitrite reductase small subunit	0	-1.36764	1.91055	5.31835	0.442303	4.51614	46.211	2.22604e-09	6.08747e-09
ribonucleoside-diphosphate reductase alpha chain	0	4.8554	4.37858	4.60706	3.13602	10.305	46.1914	2.24703e-09	6.1408e-09
membrane-bound lytic murein transglycosylase B	0	-0.86241	-0.737368	-3.57907	3.95508	2.69679	46.1846	2.25438e-09	6.15678e-09
tryptophanase	0	0.729903	2.17005	7.48496	6.67163	3.20798	46.1739	2.26594e-09	6.18423e-09
KUP system potassium uptake protein	0	0.0573439	-0.844299	-2.16817	-2.92444	10.1652	46.1687	2.2716e-09	6.19556e-09
flagellar motor switch protein FliG	0	-0.539692	1.62706	4.32415	3.07084	4.10789	46.1406	2.30234e-09	6.2752e-09
hydroxymethylglutaryl-CoA synthase	0	0.903705	-0.0484691	-1.30706	-2.86666	10.0113	46.1262	2.31828e-09	6.30875e-09
diphosphomevalonate decarboxylase	0	0.903637	-0.0485281	-1.30714	-2.86521	10.0113	46.1254	2.31926e-09	6.30875e-09
mevalonate kinase	0	0.903637	-0.0485281	-1.30714	-2.86521	10.0113	46.1254	2.31926e-09	6.30875e-09
NADP-reducing hydrogenase subunit HndD	0	1.21151	2.38949	6.99104	4.10738	1.86876	46.1008	2.34671e-09	6.37919e-09
PTS system, galactosamine-specific IIC component	0	2.19418	5.18192	13.0259	-0.155066	2.49501	46.0558	2.39789e-09	6.50968e-09
PTS system, galactosamine-specific IID component	0	2.19418	5.18192	13.0259	-0.155066	2.49501	46.0558	2.39789e-09	6.50968e-09
cystathionine gamma-synthase	0	2.32656	4.97366	3.42749	7.3658	5.37866	46.0522	2.40197e-09	6.51646e-09
micrococcal nuclease	0	1.0745	4.04173	6.02027	6.19076	4.57471	46.0408	2.41516e-09	6.54792e-09
pyrimidine-specific ribonucleoside hydrolase	0	-0.00638382	3.71335	2.39883	-4.072	6.70011	45.9821	2.48401e-09	6.72823e-09
dipeptidase E	0	-0.6254	1.29523	2.76209	6.40926	4.19309	45.9814	2.48495e-09	6.72823e-09
zinc/manganese transport system substrate-binding protein	0	0.995611	0.701906	-1.04333	-3.35707	10.2264	45.9575	2.51351e-09	6.80107e-09
alpha-D-ribose 1-methylphosphonate 5-triphosphate diphosphatase	0	-0.82557	0.27431	-4.25878	5.67227	2.22404	45.9425	2.5316e-09	6.84551e-09
aerobic carbon-monoxide dehydrogenase small subunit	0	-0.19267	3.76776	4.20212	5.52935	4.64678	45.9261	2.55156e-09	6.89493e-09
hydroxymethylglutaryl-CoA reductase	0	0.904477	-0.0505808	-1.30016	-2.82628	10.0137	45.917	2.56274e-09	6.92059e-09
thiol peroxidase, atypical 2-Cys peroxiredoxin	0	-4.28343	-4.12098	-2.95341	-1.45526	7.39619	45.9084	2.57337e-09	6.94473e-09
2,3-bisphosphoglycerate-dependent phosphoglycerate mutase	0	0.448227	-0.368818	-1.58238	-2.25586	11.1595	45.8939	2.59129e-09	6.98848e-09
glycosyl transferase, family 25	0	-2.0757	0.291353	-5.34012	6.41682	2.06995	45.8887	2.59773e-09	7.00125e-09
cyclic-di-GMP-binding biofilm dispersal mediator protein	0	-0.599507	4.65723	-2.14136	9.48379	2.09915	45.8591	2.63488e-09	7.09414e-09
rhamnulose-1-phosphate aldolase	0	3.28208	7.17873	8.48295	12.0818	3.55765	45.8585	2.63566e-09	7.09414e-09
melibiose permease	0	0.385578	4.3233	8.11901	6.56059	3.87598	45.8544	2.64076e-09	7.1032e-09
glucose-1-phosphate cytidylyltransferase	0	0.682439	7.23818	7.92769	9.93537	3.13151	45.8444	2.65344e-09	7.13265e-09
glycerol-1-phosphate dehydrogenase	0	1.46598	3.88324	11.4053	4.23949	1.92739	45.8173	2.68813e-09	7.22115e-09
phosphoribosyl-AMP cyclohydrolase	0	1.12813	4.38524	3.15746	6.18739	5.0276	45.8136	2.69288e-09	7.22917e-09
inhibitor of cysteine peptidase	0	-0.976244	-1.32684	-4.54041	5.04904	2.73431	45.7759	2.74206e-09	7.35639e-09
nickel/cobalt exporter	0	-1.12572	-1.24499	-4.755	7.03587	2.16337	45.7663	2.75461e-09	7.38524e-09
molybdate transport system permease protein	0	0.223487	3.11196	3.81445	5.01438	5.18559	45.7597	2.76335e-09	7.40382e-09
two-component system, LytTR family, sensor kinase	0	-0.0853868	2.35643	-2.94435	7.04125	3.18376	45.7355	2.79563e-09	7.48543e-09
metallo-beta-lactamase family protein	0	-0.882588	1.70927	4.14615	2.93964	4.06068	45.6981	2.84611e-09	7.61371e-09
phosphoribosyl-ATP pyrophosphohydrolase	0	1.13234	4.38438	3.14282	6.18849	5.02412	45.6973	2.84725e-09	7.61371e-09
putative iron-dependent peroxidase	0	-0.377664	-0.54129	-5.62584	0.980934	3.55856	45.667	2.88887e-09	7.71997e-09
carbamoyl-phosphate synthase large subunit	0	0.929225	-0.471919	-0.926109	-2.63709	10.9062	45.6087	2.97066e-09	7.93336e-09
malate synthase	0	-0.504535	1.07179	-2.15876	5.26709	3.58138	45.5669	3.03069e-09	8.08842e-09
tRNA-splicing ligase RtcB (3'-phosphate/5'-hydroxy nucleic acid ligase)	0	-0.671086	0.956734	-3.11866	5.15	2.52779	45.5441	3.06398e-09	8.17194e-09
ribonuclease Z	0	0.930045	-1.36384	-1.23317	-2.27738	9.8555	45.5395	3.0708e-09	8.18481e-09
diacylglycerol kinase (ATP)	0	0.93916	-1.13772	-1.36347	-1.2608	9.88395	45.5126	3.11054e-09	8.28536e-09
penicillin-binding protein 1B	0	7.24942	4.75047	3.17578	7.99403	6.59135	45.4811	3.15792e-09	8.4061e-09
N-acetylgalactosamine-N,N'-diacetylbacillosaminyl-diphospho-undecaprenol 4-alpha-N-acetylgalactosaminyltransferase	0	3.05493	4.59831	12.0332	0.170222	1.82073	45.4651	3.18218e-09	8.46519e-09
pyruvate dehydrogenase E1 component beta subunit	0	0.0191298	1.89353	3.16481	3.21813	6.57159	45.4454	3.21241e-09	8.54006e-09
alanine dehydrogenase	0	0.529032	3.17885	3.86153	6.34881	5.2403	45.4029	3.27832e-09	8.70963e-09
NAD(P)H dehydrogenase (quinone)	0	-1.75663	-0.812839	-5.40677	1.20305	5.9242	45.38	3.31461e-09	8.80035e-09
transposase, IS30 family	0	2.1513	8.24258	8.06902	6.31185	4.34717	45.3546	3.35512e-09	8.90213e-09
beta-lactamase class A	0	1.03594	-1.18341	-1.24398	-2.81202	9.85796	45.3411	3.37687e-09	8.95404e-09
flagellar biosynthetic protein FliR	0	-0.558501	1.64003	4.32155	3.07786	4.10446	45.3362	3.38479e-09	8.96925e-09
tripeptide aminopeptidase	0	0.94287	-1.24744	-1.1857	-2.0018	10.8725	45.3249	3.4032e-09	9.00849e-09
ribose transport system ATP-binding protein	0	-3.63638	-0.621072	-1.6325	-2.4644	8.54314	45.3244	3.40399e-09	9.00849e-09
LysR family transcriptional regulator, chromosome initiation inhibitor	0	-0.366314	0.829603	-2.05807	4.6989	3.00113	45.2968	3.44928e-09	9.12246e-09
1-phosphofructokinase	0	1.9024	-0.156989	-0.445093	-0.257261	10.7786	45.2901	3.46031e-09	9.14574e-09
pyruvate dehydrogenase E1 component alpha subunit	0	0.0492513	1.89795	3.19103	3.20714	6.58877	45.2626	3.50615e-09	9.26093e-09
copper resistance protein D	0	-0.265782	1.67168	-2.2115	4.43352	3.11243	45.2484	3.53016e-09	9.31834e-09
RNA polymerase sigma-32 factor	0	-0.726547	-0.0847093	-3.00077	4.78935	2.4592	45.2342	3.55423e-09	9.37584e-09
beta-galactosidase	0	-4.07286	-2.65755	-1.68527	-3.30145	9.79768	45.1909	3.62864e-09	9.56598e-09
paraquat-inducible protein A	0	-0.834516	-0.457031	-4.57402	5.28798	3.98091	45.1771	3.65278e-09	9.62344e-09
cytochrome c biogenesis protein CcmG, thiol:disulfide interchange protein DsbE	0	-0.848928	-0.506057	-3.07526	4.64129	2.42986	45.1726	3.66063e-09	9.63793e-09
NADH dehydrogenase	0	-2.39812	-3.67063	-3.23871	-4.35241	8.5721	45.1229	3.74876e-09	9.86363e-09
cystathione beta-lyase	0	-4.19959	-2.65966	-1.09353	-1.92193	9.11858	45.1067	3.77796e-09	9.92778e-09
proton-dependent oligopeptide transporter, POT family	0	0.916339	-1.44497	-1.43593	-2.10119	9.82366	45.1067	3.77798e-09	9.92778e-09
MFS transporter, DHA1 family, purine ribonucleoside efflux pump	0	-0.948732	-1.05414	-4.62117	7.17429	2.07696	45.0901	3.80814e-09	9.99479e-09
DNA ligase 1	0	-0.791004	1.48047	-4.68824	2.41841	1.41795	45.09	3.80835e-09	9.99479e-09
3-keto-5-aminohexanoate cleavage enzyme	0	3.85046	5.42062	12.2176	0.384913	1.94575	45.0791	3.82822e-09	1.00362e-08
small conductance mechanosensitive channel	0	0.946521	-1.15163	-1.37608	-1.7344	9.8673	45.0787	3.82901e-09	1.00362e-08
enoyl-CoA hydratase	0	-0.303622	1.86121	2.94782	4.14605	6.59781	45.0717	3.84173e-09	1.00631e-08
CreA protein	0	-0.825506	-0.40056	-2.87645	4.67814	2.36967	45.0655	3.8533e-09	1.00869e-08
outer-membrane receptor for ferric coprogen and ferric-rhodotorulic acid	0	-0.805606	-1.79133	-5.02536	3.47041	2.64828	45.0085	3.9598e-09	1.03591e-08
DNA polymerase bacteriophage-type	0	-3.97311	-0.927729	-0.74745	-2.31687	8.57256	44.982	4.01042e-09	1.04849e-08
membrane-associated protein	0	0.892219	0.046008	-1.30421	-1.79042	10.0724	44.9671	4.03913e-09	1.05532e-08
methionine transaminase	0	-1.15769	-0.951831	-3.80194	4.52549	2.33653	44.9639	4.04529e-09	1.05626e-08
osmotically inducible lipoprotein OsmE	0	-1.24188	-1.40878	-4.71558	7.02695	2.03532	44.9499	4.07256e-09	1.0627e-08
ech hydrogenase subunit A	0	-0.784066	6.03647	9.1251	6.65274	0.673567	44.9376	4.09646e-09	1.06622e-08
ech hydrogenase subunit C	0	-0.784066	6.03647	9.1251	6.65274	0.673567	44.9376	4.09646e-09	1.06622e-08
ech hydrogenase subunit E	0	-0.784066	6.03647	9.1251	6.65274	0.673567	44.9376	4.09646e-09	1.06622e-08
putrescine carbamoyltransferase	0	-0.784066	6.03647	9.1251	6.65274	0.673567	44.9376	4.09646e-09	1.06622e-08
two-component system, OmpR family, phosphate regulon response regulator OmpR	0	-0.825737	-0.210867	-2.99392	4.76998	2.41724	44.9043	4.1624e-09	1.0827e-08
sn-glycerol 3-phosphate transport system ATP-binding protein	0	-0.65018	0.991964	-2.71609	5.89949	2.5297	44.8359	4.30098e-09	1.11804e-08
negative regulator of flagellin synthesis FlgM	0	-0.567274	1.61865	4.06649	4.37988	4.08478	44.7692	4.44035e-09	1.15322e-08
ADP-L-glycero-D-manno-heptose 6-epimerase	0	0.849617	8.21072	7.26848	9.12645	3.34645	44.7685	4.44195e-09	1.15322e-08
septum site-determining protein MinC	0	-0.605871	2.12534	4.01367	4.59009	4.07211	44.7579	4.46444e-09	1.15832e-08
transmembrane sensor	0	-0.680876	-1.46053	-4.98223	3.20463	2.83369	44.7189	4.54851e-09	1.17939e-08
flagellar protein FlbD	0	-1.28311	-0.306978	8.18312	1.15073	1.82231	44.6889	4.61446e-09	1.19574e-08
lysine decarboxylase	0	3.24169	4.53917	9.18462	9.78125	3.46849	44.5668	4.89196e-09	1.26684e-08
arsenical pump membrane protein	0	0.527863	0.853915	-4.38379	3.91175	2.69965	44.5655	4.89502e-09	1.26684e-08
L-fucose/D-arabinose isomerase	0	2.23503	5.82437	10.7447	12.2598	2.72335	44.5572	4.91461e-09	1.2711e-08
ppsR;	0	0.953534	-1.0712	-1.46289	-1.06079	9.87304	44.5502	4.93109e-09	1.27457e-08
dipeptide transport system substrate-binding protein	0	-0.672072	-1.95161	-4.93947	4.29243	2.48656	44.544	4.94564e-09	1.27752e-08
beta-lysine 5,6-aminomutase alpha subunit	0	3.95578	5.75139	12.2454	3.97368	1.94738	44.5394	4.95659e-09	1.27793e-08
beta-lysine 5,6-aminomutase beta subunit	0	3.95578	5.75139	12.2454	3.97368	1.94738	44.5394	4.95659e-09	1.27793e-08
L-erythro-3,5-diaminohexanoate dehydrogenase	0	3.95578	5.75139	12.2454	3.97368	1.94738	44.5394	4.95659e-09	1.27793e-08
protein involved in ribonucleotide reduction	0	1.1112	0.235963	-0.946492	-2.05605	10.0326	44.52	5.00291e-09	1.28907e-08
chemotaxis protein MotA	0	-0.66369	1.01821	3.36648	4.36239	4.69927	44.4358	5.20853e-09	1.34121e-08
two-component system, OmpR family, osmolarity sensor histidine kinase EnvZ	0	-0.855218	-0.466206	-3.03274	4.64401	2.39222	44.3863	5.33337e-09	1.37249e-08
death on curing protein	0	-3.79499	-1.60467	-3.19669	-5.9987	7.75361	44.3677	5.38104e-09	1.38389e-08
isocitrate dehydrogenase kinase/phosphatase	0	-0.860105	-0.0995526	-4.69555	5.22121	2.18621	44.3563	5.41033e-09	1.39055e-08
phosphoenolpyruvate---glycerone phosphotransferase subunit DhaK	0	0.70647	-1.45081	-2.16443	-1.64617	9.62372	44.3372	5.46002e-09	1.40244e-08
NifU-like protein	0	4.2463	5.62928	12.1634	0.1243	1.92806	44.3318	5.47429e-09	1.40523e-08
antitoxin VapB	0	-0.218151	2.27023	-3.2666	8.30013	3.01574	44.2513	5.68902e-09	1.45944e-08
enolase	0	1.87775	0.511306	0.174627	-0.995497	10.9612	44.2241	5.76362e-09	1.47765e-08
DNA polymerase III subunit chi	0	-0.826101	-0.414315	-2.97843	4.69235	2.38916	44.2188	5.77823e-09	1.47955e-08
LPS-assembly lipoprotein	0	-0.826101	-0.414315	-2.97843	4.69235	2.38916	44.2188	5.77823e-09	1.47955e-08
membrane protease subunit HflC	0	-0.82429	-0.874254	-3.37197	4.16945	2.46135	44.1979	5.83644e-09	1.49352e-08
putative flavoprotein involved in K+ transport	0	-0.270266	1.69665	-4.11308	2.42992	1.92501	44.0843	6.16214e-09	1.57588e-08
phosphopentomutase	0	0.00648448	1.88509	3.2202	3.36189	5.94721	44.0798	6.1755e-09	1.57831e-08
alkaline phosphatase D	0	-0.356914	1.68061	-4.25458	1.60021	2.41514	44.0689	6.20781e-09	1.58558e-08
methylisocitrate lyase	0	-0.348195	1.1865	-4.95545	2.46771	1.83287	44.0343	6.31131e-09	1.61101e-08
chromosome partitioning protein, ParB family	0	0.927119	-0.440082	-0.885232	-1.9009	11.0322	44.03	6.32446e-09	1.61337e-08
urease subunit gamma/beta	0	-0.521574	3.43761	4.30897	6.75964	4.01048	44.0035	6.40512e-09	1.63293e-08
molybdenum cofactor cytidylyltransferase	0	-0.303435	3.03966	3.76056	5.32159	4.63033	43.9887	6.45065e-09	1.64351e-08
tartronate-semialdehyde synthase	0	-0.529996	0.0957862	-4.93353	4.96386	2.29423	43.9866	6.45713e-09	1.64414e-08
gluconate:H+ symporter, GntP family	0	0.243054	3.75808	2.45984	0.997489	7.1999	43.9769	6.4871e-09	1.65075e-08
23S rRNA (uridine2552-2'-O)-methyltransferase	0	-0.81663	-0.410103	-2.94902	4.69177	2.39023	43.9426	6.59443e-09	1.67391e-08
glutamyl-Q tRNA(Asp) synthetase	0	-0.81663	-0.410103	-2.94902	4.69177	2.39023	43.9426	6.59443e-09	1.67391e-08
preprotein translocase subunit SecB	0	-0.81663	-0.410103	-2.94902	4.69177	2.39023	43.9426	6.59443e-09	1.67391e-08
translocation and assembly module TamA	0	-0.81663	-0.410103	-2.94902	4.69177	2.39023	43.9426	6.59443e-09	1.67391e-08
tRNA 2-thiocytidine biosynthesis protein TtcA	0	-0.817775	-0.421165	-2.95039	4.68629	2.38955	43.9225	6.65794e-09	1.68757e-08
two-component system, NtrC family, nitrogen regulation sensor histidine kinase GlnL	0	-0.817775	-0.421165	-2.95039	4.68629	2.38955	43.9225	6.65794e-09	1.68757e-08
rhamnosyltransferase	0	0.163818	4.59572	3.39332	4.36063	7.94957	43.9217	6.66059e-09	1.68757e-08
UDP-N-acetylglucosamine/UDP-N-acetylgalactosamine diphosphorylase	0	0.450418	4.65057	8.2385	-1.0202	3.48001	43.9175	6.67392e-09	1.6899e-08
6-phosphogluconate dehydrogenase	0	0.932559	0.404026	-1.01191	-2.44281	10.1702	43.9049	6.7143e-09	1.69908e-08
cell division topological specificity factor	0	-0.644232	2.50679	2.9605	5.86429	3.79132	43.8989	6.73375e-09	1.70221e-08
glycine hydroxymethyltransferase	0	-3.41662	-2.42564	-1.05043	-1.71237	8.47973	43.8985	6.73496e-09	1.70221e-08
N-ethylmaleimide reductase	0	-0.96215	-1.1895	-3.85719	4.94736	2.25498	43.8942	6.74864e-09	1.70461e-08
ribosomal protein S6--L-glutamate ligase	0	-1.12639	-0.960722	-3.77363	4.49012	2.34573	43.8691	6.83014e-09	1.72414e-08
ribosomal protein L3 glutamine methyltransferase	0	-0.870677	-0.552866	-2.94877	4.6652	2.35782	43.8037	7.04712e-09	1.77782e-08
cell filamentation protein	0	-3.75691	-1.06799	-0.936405	-2.79277	8.45816	43.8015	7.05461e-09	1.77861e-08
fluoride exporter	0	0.940869	0.0502913	-0.83475	-2.47402	11.1149	43.7293	7.30229e-09	1.83993e-08
2,3-dihydro-2,3-dihydroxybenzoate dehydrogenase	0	-0.379475	0.203024	-4.51284	5.66462	2.27821	43.7213	7.33053e-09	1.84533e-08
ribosome biogenesis GTPase A	0	0.946899	-1.15097	-1.30751	-1.87646	9.86872	43.7196	7.33637e-09	1.84533e-08
homoserine O-succinyltransferase/O-acetyltransferase	0	-3.91645	-0.914458	-0.904389	-1.93619	8.53339	43.7194	7.33722e-09	1.84533e-08
molybdate transport system substrate-binding protein	0	0.0903161	2.81056	3.52421	4.7677	5.19952	43.6615	7.54286e-09	1.89588e-08
yersiniabactin nonribosomal peptide synthetase	0	0.0396095	4.95933	6.1634	7.3761	3.84861	43.6169	7.70543e-09	1.93556e-08
heptosyltransferase III	0	1.10676	8.81681	7.20403	9.37744	3.18762	43.6077	7.73938e-09	1.9429e-08
diaminopimelate epimerase	0	-3.90105	-2.46571	-1.4462	-2.87167	7.95304	43.6057	7.74678e-09	1.94357e-08
cystine transport system permease protein	0	-0.29968	0.123715	-4.61062	1.17625	3.62747	43.5754	7.86e-09	1.96866e-08
electron transport complex protein RnfB	0	-0.848996	-0.34209	2.52766	4.90219	3.26866	43.5752	7.86067e-09	1.96866e-08
putative ABC transport system substrate-binding protein	0	1.12056	-1.03094	-1.30284	-2.15095	9.79127	43.5751	7.86119e-09	1.96866e-08
hydrogenase maturation protease	0	-0.218506	3.88401	4.06488	6.54813	4.23526	43.5673	7.89056e-09	1.97481e-08
ornithine carbamoyltransferase	0	-1.45376	0.781126	1.57505	2.18771	8.11122	43.5145	8.09213e-09	2.02402e-08
Xaa-Xaa-Pro tripeptidyl-peptidase	0	3.77911	5.76214	12.2166	0.257209	1.96564	43.499	8.15223e-09	2.03781e-08
NADPH2 dehydrogenase	0	-1.50459	1.68972	7.11616	-2.68769	0.516353	43.4951	8.16778e-09	2.04045e-08
glyoxylase I family protein	0	-1.21687	2.45896	-2.70665	8.22862	3.30991	43.4913	8.1823e-09	2.04284e-08
integrase/recombinase XerC	0	0.948025	0.0335936	-0.696159	-2.81328	10.1263	43.4458	8.36226e-09	2.0865e-08
D-aspartate ligase	0	0.941553	-0.461027	-1.60383	-1.77133	9.91617	43.4326	8.41545e-09	2.09849e-08
ATP-binding cassette, subfamily C, bacterial	0	-0.346201	-2.33943	-2.64977	-1.83029	10.3669	43.431	8.42156e-09	2.09874e-08
PTS system, D-glucosamine-specific IIC component	0	1.66674	3.64054	7.98184	7.46263	4.16685	43.4052	8.52631e-09	2.12355e-08
periplasmic divalent cation tolerance protein	0	0.565636	7.15095	6.80735	10.7037	3.29002	43.398	8.5558e-09	2.1296e-08
ATP-dependent RNA helicase RhlE	0	-1.65011	-0.593461	0.62842	4.32592	3.01378	43.3957	8.56519e-09	2.13009e-08
membrane protease subunit HflK	0	-0.808462	-0.375397	-2.89872	4.71107	2.36911	43.3949	8.56815e-09	2.13009e-08
thiamine transport system ATP-binding protein	0	-0.951364	0.993042	4.11262	5.83016	3.01562	43.3781	8.63726e-09	2.14598e-08
putative lysine transport system permease protein	0	0.95043	-1.12426	-1.45151	-1.42656	9.85241	43.3311	8.83377e-09	2.19347e-08
glutathione S-transferase	0	-0.685071	0.0988647	-2.84561	4.89401	4.61187	43.3068	8.93682e-09	2.21772e-08
cation/acetate symporter	0	-0.355604	0.728722	-4.46507	2.55164	2.29514	43.2672	9.10764e-09	2.25874e-08
malonyl-CoA O-methyltransferase	0	-0.841357	-0.587994	2.64364	4.75993	3.20908	43.2586	9.14495e-09	2.26662e-08
putative lysine transport system ATP-binding protein	0	0.950862	-1.12415	-1.44252	-1.42606	9.85362	43.2263	9.28726e-09	2.29933e-08
sulfate adenylyltransferase subunit 1	0	-0.223688	1.47717	-1.31649	5.15755	2.6501	43.2261	9.28812e-09	2.29933e-08
glutathione-regulated potassium-efflux system protein KefB	0	-0.805352	-1.13008	-4.62568	5.51316	2.04328	43.2186	9.32158e-09	2.30622e-08
rhoptry neck protein 2	0	-0.585823	-1.55864	-12.1018	-12.7783	2.31346	43.1726	9.52849e-09	2.35599e-08
glutamate synthase (NADPH/NADH) large chain	0	0.819479	3.46924	1.68294	5.61667	5.20331	43.1706	9.53803e-09	2.35693e-08
choline dehydrogenase	0	0.545654	2.23959	-4.45488	2.65327	2.7649	43.1611	9.58118e-09	2.36617e-08
ribokinase	0	0.0304211	-0.457963	-1.62855	-3.31769	10.3849	43.1006	9.86209e-09	2.43407e-08
aerobic C4-dicarboxylate transport protein	0	-0.448846	1.02589	-2.14133	4.27771	3.0104	43.0856	9.93319e-09	2.45015e-08
general L-amino acid transport system substrate-binding protein	0	-0.805279	-0.344155	-2.90239	4.7395	2.36717	43.0746	9.98537e-09	2.46154e-08
(R,R)-butanediol dehydrogenase / meso-butanediol dehydrogenase / diacetyl reductase	0	0.379064	1.03849	-4.8999	2.67607	1.85423	43.0695	1.001e-08	2.46612e-08
MarR family transcriptional regulator, 2-MHQ and catechol-resistance regulon repressor	0	-0.210342	3.67927	8.10341	5.26275	2.58862	43.066	1.00265e-08	2.4687e-08
two-component system, LytTR family, sensor histidine kinase LytS	0	-0.0218191	3.04779	3.99823	3.62165	6.42544	43.057	1.007e-08	2.47514e-08
stage II sporulation protein P	0	4.27485	7.60765	11.594	6.32324	1.27718	43.0531	1.00888e-08	2.47514e-08
stage III sporulation protein AA	0	4.27485	7.60765	11.594	6.32324	1.27718	43.0531	1.00888e-08	2.47514e-08
stage III sporulation protein AC	0	4.27485	7.60765	11.594	6.32324	1.27718	43.0531	1.00888e-08	2.47514e-08
stage III sporulation protein AD	0	4.27485	7.60765	11.594	6.32324	1.27718	43.0531	1.00888e-08	2.47514e-08
stage III sporulation protein AG	0	4.27485	7.60765	11.594	6.32324	1.27718	43.0531	1.00888e-08	2.47514e-08
hydroxyacylglutathione hydrolase	0	-0.765693	1.23064	2.33373	5.30651	3.70232	42.9938	1.03784e-08	2.54466e-08
toxin CptA	0	-0.674705	-0.602342	-4.64526	4.84231	2.07008	42.9779	1.04575e-08	2.56253e-08
guanylate kinase	0	0.926742	-0.416368	-0.777518	-2.02946	11.0513	42.9763	1.04659e-08	2.56306e-08
lysine 2,3-aminomutase	0	-0.0616384	1.58645	6.49156	3.2212	2.03837	42.8929	1.08909e-08	2.66555e-08
plasmid segregation protein ParM	0	0.328983	5.69398	6.31823	10.26	3.13047	42.8634	1.10456e-08	2.7018e-08
teichoic acid transport system ATP-binding protein	0	2.40856	4.10835	7.12087	5.97667	4.22869	42.7841	1.14723e-08	2.8045e-08
cobalt/nickel transport system permease protein	0	1.86067	7.88482	7.60231	6.60305	4.61987	42.7557	1.16288e-08	2.84106e-08
topoisomerase IV subunit B	0	0.937879	-1.38211	-1.05159	-2.31766	9.88492	42.7409	1.17111e-08	2.85947e-08
peptidoglycan-associated lipoprotein	0	-0.72504	-0.133366	2.57236	4.91579	3.26077	42.668	1.21265e-08	2.95913e-08
transcription elongation factor GreA	0	0.927713	-0.442326	-0.76327	-2.03794	11.0513	42.6595	1.21759e-08	2.96941e-08
methylated-DNA-protein-cysteine methyltransferase related protein	0	-0.116712	0.57044	3.07714	5.40624	4.33371	42.625	1.2378e-08	3.01691e-08
thiol:disulfide interchange protein DsbG	0	-0.777449	0.584265	-4.64495	5.5151	2.19547	42.6083	1.24768e-08	3.03918e-08
glutamate-1-semialdehyde 2,1-aminomutase	0	0.17167	2.32725	3.11618	4.26013	5.38249	42.5839	1.26235e-08	3.0731e-08
stage V sporulation protein AF	0	0.012507	6.98376	8.02662	6.37309	-1.88106	42.492	1.31897e-08	3.20902e-08
thiosulfate reductase / polysulfide reductase chain A	0	-1.02527	6.23805	9.2814	6.32959	1.65949	42.4863	1.32253e-08	3.21578e-08
beta-fructofuranosidase	0	-2.39325	-3.18695	-4.07651	-2.67392	8.63836	42.4306	1.35823e-08	3.30063e-08
putative acetyltransferase	0	-0.415389	0.461733	-0.537514	5.06426	4.65484	42.423	1.36313e-08	3.31058e-08
biotin/methionine sulfoxide reductase	0	-0.688684	1.10284	-2.72914	5.85158	2.40784	42.4028	1.37637e-08	3.33965e-08
sulfate adenylyltransferase subunit 2	0	-0.45138	0.439838	-2.09519	3.76779	3.36402	42.4022	1.37673e-08	3.33965e-08
erythronate-4-phosphate dehydrogenase	0	-0.838623	-0.564045	2.64597	4.78926	3.19963	42.3957	1.38104e-08	3.34812e-08
flagellar L-ring protein precursor FlgH	0	-0.633367	0.0700334	-2.82236	4.7605	2.54235	42.3317	1.42391e-08	3.44812e-08
thiol:disulfide interchange protein DsbC	0	-0.976057	-1.02469	-2.69301	4.43916	2.32326	42.3305	1.42469e-08	3.44812e-08
CBS domain-containing protein	0	-0.371706	1.29804	-4.94932	2.86829	1.94858	42.3295	1.42539e-08	3.44812e-08
cytochrome c oxidase cbb3-type subunit II	0	-0.98647	-0.682343	-5.23675	2.4815	1.7235	42.3291	1.42565e-08	3.44812e-08
general L-amino acid transport system permease protein	0	-0.80788	-0.35686	-2.91174	4.73449	3.3619	42.315	1.43528e-08	3.46936e-08
chemotaxis protein methyltransferase CheR	0	-0.866162	1.78797	3.25018	3.78811	4.71223	42.2998	1.4457e-08	3.49249e-08
translation initiation factor 1	0	-1.16208	-0.852277	2.36806	4.52104	3.22445	42.2092	1.50961e-08	3.64473e-08
tRNA nucleotidyltransferase (CCA-adding enzyme)	0	0.931341	-1.02252	-1.19523	-1.07655	9.92794	42.1941	1.52057e-08	3.66904e-08
cysteine synthase B	0	-1.13305	-0.570473	-3.90655	4.16236	2.42392	42.1866	1.526e-08	3.67998e-08
L-lactate dehydrogenase	0	0.586445	-0.358253	-1.41131	-2.35176	11.2107	42.1365	1.56296e-08	3.7669e-08
pyridoxine 5-phosphate synthase	0	-1.01704	-0.421346	2.28043	4.67631	3.29429	42.1255	1.57116e-08	3.78443e-08
malate dehydrogenase (oxaloacetate-decarboxylating)	0	-3.50201	-3.2452	-2.2209	-2.25918	7.90399	42.1197	1.57549e-08	3.79265e-08
putative endopeptidase	0	0.189818	-0.804184	-1.27256	-3.27213	10.4468	42.1099	1.58288e-08	3.8082e-08
copper resistance protein C	0	-0.241666	1.78575	-1.71208	4.84089	2.83075	42.0851	1.60175e-08	3.85134e-08
NAD(P) transhydrogenase subunit beta	0	1.00074	4.40472	3.85593	5.58935	5.1826	42.0757	1.60896e-08	3.86641e-08
IclR family transcriptional regulator, pca regulon regulatory protein	0	-0.225631	0.827292	-4.90653	2.90895	2.10007	42.0591	1.62177e-08	3.89491e-08
elongation factor P	0	0.934359	-0.416265	-0.786024	-1.86194	11.0475	42.0529	1.62659e-08	3.90421e-08
ABC-2 type transport system ATP-binding protein	0	2.03084	0.9	0.164248	-0.456559	13.087	42.0306	1.644e-08	3.94368e-08
two-component system, chemotaxis family, protein-glutamate methylesterase/glutaminase	0	-0.846238	1.79002	3.24056	3.80007	4.7183	42.0278	1.6462e-08	3.94665e-08
dTDP-glucose 4,6-dehydratase	0	2.9039	4.50659	4.39344	3.87954	9.09642	42.0246	1.64868e-08	3.9503e-08
phenylacetate-CoA ligase	0	-0.367445	2.95704	3.66977	5.55381	3.89366	42.0193	1.65288e-08	3.95804e-08
5,6-dimethylbenzimidazole synthase	0	-0.351538	1.31568	-4.91047	2.42687	1.64534	41.9546	1.70466e-08	4.07965e-08
agmatinase	0	-0.606956	2.55289	3.76219	5.7808	4.42354	41.9368	1.71924e-08	4.11213e-08
choloylglycine hydrolase	0	-2.37119	-2.11821	-3.86551	-3.67466	8.5914	41.8856	1.76176e-08	4.21138e-08
23S rRNA (uracil1939-C5)-methyltransferase	0	1.77385	-0.30522	0.00411838	-1.13258	10.7705	41.8662	1.77815e-08	4.24808e-08
acetoacetyl-CoA synthetase	0	-0.723536	2.47057	-4.95873	2.16136	0.580914	41.8634	1.78051e-08	4.25126e-08
alpha-D-xyloside xylohydrolase	0	-4.40609	-3.08257	-4.00611	-3.44859	7.11427	41.7592	1.87127e-08	4.46535e-08
two-component system, NarL family, sensor histidine kinase UhpB	0	-0.815352	1.0707	6.14867	6.85123	4.29733	41.757	1.87325e-08	4.46749e-08
cysteine desulfurase	0	0.940374	-0.95395	-1.04964	-1.19662	10.9568	41.7522	1.87752e-08	4.47507e-08
isopentenyl-diphosphate Delta-isomerase	0	0.91979	-0.0205286	-1.17168	-1.87135	10.0514	41.6984	1.92643e-08	4.58898e-08
formate dehydrogenase subunit gamma	0	-0.619239	2.5568	-0.486662	6.45455	2.6296	41.6719	1.95092e-08	4.64463e-08
tRNA uracil 4-sulfurtransferase	0	0.936797	-1.06794	-1.16964	-1.24601	9.91979	41.635	1.98552e-08	4.72425e-08
2-methylaconitate isomerase	0	-0.447968	1.60277	-4.99222	2.75028	1.24495	41.6256	1.9945e-08	4.74287e-08
lactate permease	0	-2.40871	-3.68471	-3.30415	-5.37768	8.62125	41.5632	2.05475e-08	4.88331e-08
V-type H+-transporting ATPase subunit G	0	3.39868	3.01456	11.039	-0.252089	0.557819	41.5456	2.07202e-08	4.9215e-08
threonine 3-dehydrogenase	0	-0.029797	0.873469	-2.965	6.96158	2.05953	41.5311	2.08639e-08	4.95276e-08
vitamin B12 transport system substrate-binding protein	0	-0.828606	-0.0282152	-4.62655	5.28992	2.18446	41.5297	2.08782e-08	4.95328e-08
L-rhamnose mutarotase	0	-2.25462	0.426947	1.64659	5.10844	2.59669	41.5065	2.11107e-08	5.00556e-08
CDP-glucose 4,6-dehydratase	0	3.59425	7.04724	11.4085	5.72939	1.29084	41.4931	2.12465e-08	5.03485e-08
xylose isomerase	0	1.71712	5.82332	5.54051	3.3304	5.23138	41.4898	2.128e-08	5.03986e-08
phosphatidylglycerophosphatase B	0	1.5362	7.76898	1.23658	11.8579	1.89133	41.4593	2.15915e-08	5.1107e-08
nitrite reductase (NADH) small subunit	0	0.0145157	1.40425	-2.29845	4.20188	3.2503	41.4384	2.18075e-08	5.15885e-08
D-proline reductase (dithiol) PrdA	0	0.307841	4.44615	8.75559	5.2896	3.09985	41.4242	2.19558e-08	5.19093e-08
spore coat protein I	0	0.00891866	6.89008	7.99756	4.29995	-1.94976	41.4003	2.22076e-08	5.24745e-08
peptide chain release factor 3	0	0.910356	-1.24833	-0.882756	-2.1702	9.93565	41.3028	2.32642e-08	5.49393e-08
phosphinothricin acetyltransferase	0	-3.76339	-2.29819	-2.00735	-1.36174	7.94635	41.1892	2.45602e-08	5.79665e-08
magnesium chelatase subunit D	0	-0.0250331	1.76651	3.77946	1.12635	3.45446	41.1711	2.47732e-08	5.84357e-08
Ala-tRNA(Pro) deacylase	0	-0.177169	1.07348	3.12304	2.67515	6.61424	41.1299	2.52639e-08	5.95589e-08
catechol 1,2-dioxygenase	0	-0.282263	1.37629	-5.0088	3.04179	1.62413	41.1227	2.53506e-08	5.9729e-08
K+-transporting ATPase ATPase C chain	0	-1.25405	0.46353	2.17139	3.81757	4.01196	41.1098	2.5507e-08	6.00631e-08
flagellar biosynthesis protein	0	-0.711531	1.69269	4.1998	2.60738	3.69332	41.0492	2.62555e-08	6.17901e-08
putative MFS transporter, AGZA family, xanthine/uracil permease	0	0.443927	-0.902686	-1.27715	-2.04523	11.1244	41.0406	2.63625e-08	6.20064e-08
K+-transporting ATPase ATPase A chain	0	-1.2533	0.46181	2.17177	3.81665	4.01083	41.0351	2.64317e-08	6.21335e-08
tRNA/rRNA methyltransferase	0	-0.79153	-0.310021	-2.90154	4.82473	2.36333	41.0245	2.65662e-08	6.24138e-08
phage shock protein A	0	-1.09839	1.07835	3.08773	5.36099	2.8221	40.9125	2.80225e-08	6.57976e-08
evolved beta-galactosidase subunit alpha	0	1.70881	8.08053	6.43446	5.53347	6.44079	40.8819	2.84346e-08	6.67269e-08
heat shock protein HspQ	0	-0.0713188	2.21778	-3.07507	8.38568	1.91442	40.8728	2.8558e-08	6.69782e-08
2,3-dihydroxybenzoate-AMP ligase	0	-0.40702	0.496249	-4.57172	5.32775	2.31331	40.8563	2.87837e-08	6.74689e-08
cytochrome c oxidase cbb3-type subunit I	0	-0.826306	-0.351222	-5.14281	2.34349	1.6579	40.8404	2.9003e-08	6.79441e-08
ribosomal protein L11 methyltransferase	0	0.922011	-1.27184	-0.87263	-2.0741	9.93423	40.8276	2.91808e-08	6.83217e-08
maltoporin	0	-0.886966	-0.155305	-5.05577	4.72228	2.32602	40.8162	2.9339e-08	6.86528e-08
putative thiamine transport system ATP-binding protein	0	-0.0721408	2.20057	-3.07656	8.37968	1.91347	40.7607	3.01263e-08	7.04148e-08
putative thiamine transport system permease protein	0	-0.0721408	2.20057	-3.07656	8.37968	1.91347	40.7607	3.01263e-08	7.04148e-08
uncharacterized oxidoreductase	0	1.06441	4.32623	7.00923	10.6592	3.2109	40.69	3.11591e-08	7.27873e-08
putative AdoMet-dependent methyltransferase	0	0.832471	5.20784	8.08768	8.44494	3.67142	40.6716	3.14323e-08	7.33838e-08
alpha-N-arabinofuranosidase	0	2.72199	6.70951	5.98363	9.04156	5.41678	40.6091	3.23827e-08	7.55597e-08
N-substituted formamide deformylase	0	0.152944	2.73151	3.05717	3.64876	6.80237	40.5985	3.25477e-08	7.59016e-08
ion channel-forming bestrophin family protein	0	-1.23691	-1.77025	-4.07468	5.72205	3.03913	40.5867	3.27305e-08	7.62843e-08
phospholipid transport system substrate-binding protein	0	-0.942891	-0.938777	-2.7589	4.51235	2.29674	40.5841	3.2772e-08	7.63376e-08
urea transport system substrate-binding protein	0	-0.51961	1.0354	-4.7681	2.18224	1.7842	40.5746	3.292e-08	7.65922e-08
iron-sulfur cluster insertion protein	0	-0.965815	-1.02422	-2.95091	4.4563	2.31597	40.5699	3.29933e-08	7.65922e-08
molecular chaperone HscB	0	-0.965815	-1.02422	-2.95091	4.4563	2.31597	40.5699	3.29933e-08	7.65922e-08
outer membrane lipoprotein LolB	0	-0.965815	-1.02422	-2.95091	4.4563	2.31597	40.5699	3.29933e-08	7.65922e-08
serine-type D-Ala-D-Ala endopeptidase (penicillin-binding protein 7)	0	-0.965815	-1.02422	-2.95091	4.4563	2.31597	40.5699	3.29933e-08	7.65922e-08
stringent starvation protein A	0	-0.965815	-1.02422	-2.95091	4.4563	2.31597	40.5699	3.29933e-08	7.65922e-08
stage III sporulation protein AE	0	3.9682	7.54432	11.5896	5.69936	1.2661	40.5472	3.33521e-08	7.73814e-08
flagellar biosynthesis protein FlhF	0	-0.697465	1.68141	4.17755	2.65921	3.68145	40.5308	3.36134e-08	7.79435e-08
flagellar biosynthesis protein FlhG	0	-0.69312	1.68565	4.18199	2.66137	3.68126	40.5164	3.38451e-08	7.84364e-08
pullulanase	0	0.901605	-0.539266	-1.14299	-3.05308	10.7289	40.5077	3.39863e-08	7.87192e-08
penicillin-insensitive murein DD-endopeptidase	0	-0.000651702	2.23117	-2.82659	8.36772	1.91496	40.5042	3.40423e-08	7.88044e-08
aspartate--ammonia ligase	0	0.931846	-1.28923	-0.992278	-2.25585	9.90664	40.4924	3.42355e-08	7.91856e-08
cytochrome c-type biogenesis protein CcmE	0	-0.970233	0.0795298	1.06417	4.82428	2.81131	40.4894	3.42842e-08	7.91856e-08
heme exporter protein B	0	-0.970233	0.0795298	1.06417	4.82428	2.81131	40.4894	3.42842e-08	7.91856e-08
heme exporter protein C	0	-0.970233	0.0795298	1.06417	4.82428	2.81131	40.4894	3.42842e-08	7.91856e-08
LacI family transcriptional regulator, asc operon repressor	0	1.94258	6.66223	6.53775	12.385	1.90639	40.4815	3.44138e-08	7.94404e-08
cytochrome c-type biogenesis protein CcmF	0	-0.973698	-0.00891024	1.0288	4.78363	2.85575	40.458	3.48007e-08	8.02881e-08
bacterioferritin-associated ferredoxin	0	-0.793134	-0.0113535	-4.78911	5.05975	2.22887	40.4466	3.49896e-08	8.06786e-08
UDP-N-acetylmuramoyl-L-alanyl-D-glutamate--2,6-diaminopimelate ligase	0	0.935882	-0.383103	-0.75531	-1.74523	11.066	40.3849	3.60335e-08	8.30389e-08
toxin ParE1/3/4	0	-0.394437	2.11126	4.94034	7.77582	2.95639	40.381	3.61004e-08	8.31464e-08
ech hydrogenase subunit B	0	-0.795953	6.03924	9.05467	6.62532	0.620644	40.3631	3.64095e-08	8.37173e-08
fumarate reductase (CoM/CoB) subunit B	0	-0.795953	6.03924	9.05467	6.62532	0.620644	40.3631	3.64095e-08	8.37173e-08
Tat-targeted selenate reductase subunit YnfG	0	-0.795953	6.03924	9.05467	6.62532	0.620644	40.3631	3.64095e-08	8.37173e-08
trans-aconitate 2-methyltransferase	0	1.42033	4.85909	3.13583	6.32318	4.77239	40.3507	3.6626e-08	8.41681e-08
glucose-6-phosphate 1-epimerase	0	2.05912	5.69284	4.09042	7.15609	4.69239	40.3017	3.74903e-08	8.59433e-08
bis(5'-nucleosyl)-tetraphosphatase (symmetrical)	0	-0.956865	-1.01908	-2.9188	4.45493	2.31709	40.2963	3.75871e-08	8.59433e-08
DnaA-homolog protein	0	-0.956865	-1.01908	-2.9188	4.45493	2.31709	40.2963	3.75871e-08	8.59433e-08
lipoprotein NlpD	0	-0.956865	-1.01908	-2.9188	4.45493	2.31709	40.2963	3.75871e-08	8.59433e-08
magnesium and cobalt transporter	0	-0.956865	-1.01908	-2.9188	4.45493	2.31709	40.2963	3.75871e-08	8.59433e-08
N-acetyl-anhydromuramoyl-L-alanine amidase	0	-0.956865	-1.01908	-2.9188	4.45493	2.31709	40.2963	3.75871e-08	8.59433e-08
oligopeptidase A	0	-0.956865	-1.01908	-2.9188	4.45493	2.31709	40.2963	3.75871e-08	8.59433e-08
outer membrane protein assembly factor BamB	0	-0.956865	-1.01908	-2.9188	4.45493	2.31709	40.2963	3.75871e-08	8.59433e-08
stringent starvation protein B	0	-0.956865	-1.01908	-2.9188	4.45493	2.31709	40.2963	3.75871e-08	8.59433e-08
stage II sporulation protein E	0	3.96168	7.69742	10.9426	6.03823	0.705115	40.2801	3.78777e-08	8.65596e-08
phospholipid-binding lipoprotein MlaA	0	-0.864616	-1.0484	-2.71601	3.84819	2.66721	40.2635	3.81801e-08	8.72019e-08
MFS transporter, ENTS family, enterobactin (siderophore) exporter	0	-0.419886	-1.39042	-4.4463	6.77044	2.07163	40.261	3.82253e-08	8.72567e-08
histidine kinase	0	3.08641	4.48264	7.64276	4.7331	3.64943	40.2272	3.88454e-08	8.86228e-08
proline racemase	0	0.224353	4.09743	8.31927	5.43966	2.70356	40.213	3.91095e-08	8.91758e-08
heme exporter protein A	0	-0.740257	0.322806	1.28849	5.01629	2.76606	40.2091	3.91808e-08	8.92887e-08
bacterioferritin	0	-0.787961	-0.476997	-1.82645	4.00784	3.14108	40.2	3.93509e-08	8.96264e-08
ATP-dependent helicase Lhr and Lhr-like helicase	0	-4.20331	-2.70876	-2.40328	-1.44004	7.68617	40.1446	4.04038e-08	9.19737e-08
glnD;	0	0.895026	4.12429	2.38699	5.59102	4.81143	40.117	4.09387e-08	9.31396e-08
ubiquinone biosynthesis protein	0	0.231475	2.5558	1.83871	4.49135	6.07268	40.1069	4.11368e-08	9.35383e-08
XTP/dITP diphosphohydrolase	0	2.05146	0.752499	0.736759	-0.865011	11.0435	40.0745	4.1775e-08	9.4937e-08
elongation factor P--(R)-beta-lysine ligase	0	-0.501801	1.59837	-3.36958	8.30016	1.89803	40.0537	4.21916e-08	9.58304e-08
3-aminobutyryl-CoA ammonia-lyase	0	0.384112	3.62419	8.14485	5.50089	3.55534	40.0493	4.22791e-08	9.59761e-08
aromatic amino acid transport protein AroP	0	-0.171875	3.54881	2.21908	4.95933	3.61305	40.0382	4.25042e-08	9.64337e-08
xanthine dehydrogenase YagS FAD-binding subunit	0	-0.694803	0.74181	-5.34847	2.6619	1.86365	40.0283	4.27043e-08	9.67806e-08
xanthine dehydrogenase YagT iron-sulfur-binding subunit	0	-0.694803	0.74181	-5.34847	2.6619	1.86365	40.0283	4.27043e-08	9.67806e-08
deoxyribonucleoside regulator	0	-0.425132	-0.943092	1.96055	-7.07348	5.18161	40.014	4.29966e-08	9.73892e-08
LysR family transcriptional regulator, transcriptional activator of nhaA	0	-0.656869	-0.748244	-4.58076	5.91207	1.97541	39.9947	4.3394e-08	9.82351e-08
5-dehydro-4-deoxyglucarate dehydratase	0	-0.68872	1.59624	-4.96632	2.62178	1.09029	39.9784	4.37322e-08	9.89461e-08
glycine betaine catabolism A	0	-0.28633	1.67261	-4.72549	2.23933	1.03481	39.9713	4.38798e-08	9.92253e-08
CyaY protein	0	-0.959997	-0.977684	-2.89282	4.48159	2.29444	39.9482	4.43654e-08	1.00213e-07
outer membrane protein assembly factor BamC	0	-0.959997	-0.977684	-2.89282	4.48159	2.29444	39.9482	4.43654e-08	1.00213e-07
3-phenylpropionate/trans-cinnamate dioxygenase ferredoxin reductase component	0	-0.205116	1.69054	-4.8799	2.11317	2.23669	39.9297	4.47577e-08	1.01043e-07
alpha-1,6-mannosyltransferase	0	-0.139248	1.87159	-3.83952	2.24837	2.4915	39.9284	4.47855e-08	1.01051e-07
hydrogenase large subunit	0	-0.442196	0.756555	3.17756	6.06226	3.7268	39.9122	4.5132e-08	1.01721e-07
hydrogenase small subunit	0	-0.442196	0.756555	3.17756	6.06226	3.7268	39.9122	4.5132e-08	1.01721e-07
putative N6-adenine-specific DNA methylase	0	0.943796	-1.32765	-1.03598	-2.0311	9.89762	39.8965	4.54718e-08	1.0243e-07
4-carboxymuconolactone decarboxylase	0	-1.69747	-3.46435	-4.20327	-1.7072	7.7301	39.8674	4.61059e-08	1.03802e-07
pimeloyl-[acyl-carrier protein] methyl ester esterase	0	-0.839931	-0.229863	2.70081	4.56348	3.21519	39.8342	4.68408e-08	1.05398e-07
acetate kinase	0	0.0340057	-1.26751	-1.45773	-2.80544	11.129	39.8128	4.73188e-08	1.06415e-07
transcription elongation factor GreB	0	-1.01967	-1.03483	-2.92926	4.41689	2.30043	39.8085	4.74175e-08	1.06579e-07
glycyl-tRNA synthetase alpha chain	0	0.936619	-1.01464	-1.06702	-1.12923	9.94632	39.7786	4.80968e-08	1.08047e-07
similar to stage IV sporulation protein	0	3.5327	7.62404	10.9272	3.95706	0.677316	39.7366	4.90667e-08	1.10165e-07
pyroglutamyl-peptidase	0	0.988503	0.371008	-0.795084	-2.76674	10.1684	39.7303	4.92154e-08	1.10438e-07
putative selenate reductase	0	1.51608	7.09321	8.47274	9.53516	3.74062	39.716	4.95514e-08	1.11132e-07
aminotransferase	0	0.177575	-1.03697	-1.7968	-2.75962	10.1517	39.7102	4.96875e-08	1.11357e-07
histidine triad (HIT) family protein	0	1.7654	0.467402	0.159336	-1.06327	10.9013	39.7094	4.97062e-08	1.11357e-07
4-(gamma-glutamylamino)butanal dehydrogenase	0	-0.345278	0.264749	-3.77747	6.41006	1.9121	39.6852	5.02821e-08	1.12586e-07
flagellar protein FlaG	0	-0.686351	1.69566	4.15638	2.73758	3.6687	39.6741	5.05498e-08	1.13123e-07
DNA polymerase III subunit alpha, Gram-positive type	0	0.963416	-1.15324	-1.19904	-1.80613	9.88754	39.6663	5.07372e-08	1.13481e-07
glycyl-tRNA synthetase beta chain	0	0.936879	-1.01382	-1.06033	-1.12616	9.94774	39.665	5.07686e-08	1.13489e-07
nitrate/nitrite transport system substrate-binding protein	0	-0.852028	-0.571683	-5.49949	2.6094	1.21185	39.6473	5.11991e-08	1.14389e-07
UDP-N-acetylmuramate: L-alanyl-gamma-D-glutamyl-meso-diaminopimelate ligase	0	-1.19574	-1.19397	-2.72335	4.29954	2.37852	39.5932	5.25327e-08	1.1728e-07
bifunctional autolysin	0	-0.533441	-1.42149	-11.6892	-11.1553	3.93604	39.5925	5.25501e-08	1.1728e-07
ribose transport system substrate-binding protein	0	-3.35321	-0.674531	-1.80158	-1.95172	8.70811	39.5899	5.2616e-08	1.17363e-07
anhydro-N-acetylmuramic acid kinase	0	-0.680266	1.61054	2.63986	5.47526	4.16915	39.5846	5.27485e-08	1.17595e-07
MtN3 and saliva related transmembrane protein	0	-2.83435	2.54597	5.92353	10.2896	2.75412	39.583	5.27882e-08	1.17619e-07
xanthine dehydrogenase FAD-binding subunit	0	1.51052	7.0914	8.45251	9.52434	3.73059	39.5429	5.38064e-08	1.19758e-07
xanthine dehydrogenase molybdenum-binding subunit	0	1.51052	7.0914	8.45251	9.52434	3.73059	39.5429	5.38064e-08	1.19758e-07
N-succinyl-L-ornithine transcarbamylase	0	-2.54389	-2.15556	4.29829	2.10631	1.55327	39.5132	5.45725e-08	1.21397e-07
putative hemin transport protein	0	-0.532875	0.514674	-4.53669	5.81789	2.14232	39.5048	5.479e-08	1.21815e-07
N-acetylglucosamine kinase	0	-0.301232	2.12582	-2.93866	8.66043	1.86914	39.5016	5.48755e-08	1.21939e-07
flagellar P-ring protein precursor FlgI	0	-0.64026	0.120535	-2.77736	4.65571	2.40977	39.4949	5.50511e-08	1.22263e-07
glycosyltransferase 2 family protein	0	0.921537	-1.19794	-0.843543	-1.90379	9.95207	39.4926	5.51101e-08	1.22328e-07
D-proline reductase (dithiol)-stabilizing protein PrdD	0	0.188139	3.85608	8.28961	5.37105	2.7009	39.4664	5.58028e-08	1.23731e-07
D-proline reductase (dithiol)-stabilizing protein PrdE	0	0.188139	3.85608	8.28961	5.37105	2.7009	39.4664	5.58028e-08	1.23731e-07
flagellar protein FliO/FliZ	0	-0.665048	1.70303	4.15837	2.71327	3.66935	39.4535	5.6144e-08	1.24421e-07
acyl-CoA dehydrogenase	0	-0.413644	0.965909	-2.1934	2.91755	4.72546	39.389	5.78964e-08	1.28235e-07
PTS system, sucrose-specific IIC component	0	-2.75554	-3.59678	-2.92452	-2.72523	9.21013	39.3817	5.80974e-08	1.28611e-07
exodeoxyribonuclease I	0	-0.948806	-0.951806	-2.8648	4.50606	2.29282	39.3692	5.84434e-08	1.29237e-07
transcriptional regulator of aroF, aroG, tyrA and aromatic amino acid transport	0	-0.948806	-0.951806	-2.8648	4.50606	2.29282	39.3692	5.84434e-08	1.29237e-07
Mn-containing catalase	0	-0.338446	1.8282	-4.69634	2.30394	0.866723	39.3663	5.85237e-08	1.29345e-07
preprotein translocase subunit SecA	0	1.77192	0.477505	0.185786	-0.98767	10.913	39.2942	6.05671e-08	1.33789e-07
teichoic acid transport system permease protein	0	2.65012	3.29205	7.00914	5.74736	4.28123	39.2892	6.07112e-08	1.34035e-07
allantoicase	0	-0.288674	1.00295	-4.86209	2.71896	1.4644	39.2632	6.1465e-08	1.35626e-07
curli production assembly/transport component CsgE	0	-0.912964	0.270858	-4.5589	5.94641	2.3214	39.2344	6.23138e-08	1.37425e-07
ethanolamine permease	0	-0.23304	0.868453	-4.83809	2.4974	1.58472	39.2085	6.30881e-08	1.39058e-07
Ca2+-transporting ATPase	0	-0.404102	-2.42789	-1.62421	-2.56746	10.3514	39.1305	6.5471e-08	1.44233e-07
DeoR family transcriptional regulator, deoxyribose operon repressor	0	-0.755353	-0.344875	2.84357	5.66655	2.95844	39.0926	6.6664e-08	1.46782e-07
nitric oxide reductase NorE protein	0	-0.628559	0.138569	-5.876	3.1114	0.19869	39.0792	6.70876e-08	1.47636e-07
putative ribose uptake protein	0	-2.15161	-2.36837	-9.71979	-11.3744	4.83155	39.0754	6.72116e-08	1.47829e-07
diadenylate cyclase	0	0.938441	-0.983625	-0.919978	-1.26584	9.9724	39.0513	6.79838e-08	1.49448e-07
GntR family transcriptional regulator, transcriptional repressor for pyruvate dehydrogenase complex	0	-0.5011	1.52932	-0.79714	3.96414	3.10799	39.0348	6.85217e-08	1.5055e-07
K+-transporting ATPase ATPase B chain	0	-1.25356	0.289872	1.97097	3.69157	4.03594	38.9759	7.04676e-08	1.54742e-07
type III restriction enzyme	0	-1.94679	-0.763059	1.61358	0.0123665	7.79495	38.954	7.12049e-08	1.56277e-07
fructose-1,6-bisphosphatase I	0	-1.23706	-1.13269	-2.05299	4.30628	2.40019	38.9349	7.18556e-08	1.57621e-07
NAD(P) transhydrogenase subunit alpha	0	0.956006	4.44562	3.76145	5.15066	6.01099	38.9248	7.22016e-08	1.58295e-07
lysophospholipase	0	1.76594	5.71594	5.15484	6.92577	5.29029	38.9177	7.24458e-08	1.58746e-07
Rrf2 family transcriptional regulator, nitric oxide-sensitive transcriptional repressor	0	-0.429158	1.35161	-1.8147	5.5497	2.49229	38.9154	7.25244e-08	1.58802e-07
xanthine dehydrogenase large subunit	0	-0.610649	-0.255313	-5.35263	2.33783	0.85765	38.9136	7.25876e-08	1.58802e-07
xanthine dehydrogenase small subunit	0	-0.610649	-0.255313	-5.35263	2.33783	0.85765	38.9136	7.25876e-08	1.58802e-07
CRISPR-associated protein Csm3	0	-1.38552	6.55362	9.2791	4.92286	0.699377	38.8478	7.48953e-08	1.63764e-07
two-component system, OmpR family, sensor histidine kinase TctE	0	-0.677772	0.0314366	-5.42572	2.06104	0.664728	38.8031	7.65016e-08	1.67187e-07
prokaryotic molybdopterin-containing oxidoreductase family, molybdopterin binding subunit	0	-1.56523	6.31477	9.29899	5.89728	2.6262	38.7745	7.75493e-08	1.69304e-07
magnesium chelatase subunit I	0	-0.348923	1.06521	3.05078	1.28032	3.52336	38.7744	7.75527e-08	1.69304e-07
arabinogalactan endo-1,4-beta-galactosidase	0	-0.842582	-0.253898	4.38577	7.52869	3.85349	38.7386	7.88855e-08	1.72121e-07
2,3,4,5-tetrahydropyridine-2,6-dicarboxylate N-succinyltransferase	0	-3.9399	-2.89172	-2.22124	-2.04702	7.65295	38.6646	8.17096e-08	1.78189e-07
8-hydroxy-5-deazaflavin:NADPH oxidoreductase	0	-0.574487	0.881961	-5.10409	2.57713	1.64174	38.6393	8.26972e-08	1.80246e-07
cytochrome c oxidase cbb3-type subunit IV	0	-0.657285	-0.608659	-4.66239	2.04698	0.758986	38.5903	8.46488e-08	1.84402e-07
outer membrane protein, multidrug efflux system	0	-0.851848	-0.596398	-1.77675	4.48598	3.55135	38.5849	8.48641e-08	1.84773e-07
putative mRNA 3-end processing factor	0	-1.13467	-0.685469	-5.81699	2.03618	1.00869	38.5711	8.54234e-08	1.85892e-07
urea transport system ATP-binding protein	0	-0.468871	0.852104	-4.72597	2.37456	2.72483	38.5288	8.71587e-08	1.89467e-07
urea transport system permease protein	0	-0.468871	0.852104	-4.72597	2.37456	2.72483	38.5288	8.71587e-08	1.89467e-07
two-component system, OmpR family, response regulator TctD	0	-0.695716	-0.139839	-5.4255	1.96037	0.567893	38.5222	8.74307e-08	1.89958e-07
5-methylcytosine-specific restriction enzyme A	0	-1.8675	1.40001	-0.254772	-4.86577	7.1242	38.5124	8.78421e-08	1.90751e-07
purine-binding chemotaxis protein CheW	0	-0.717642	1.83189	3.07475	3.77293	4.69684	38.5034	8.82175e-08	1.91465e-07
taurine transport system permease protein	0	-0.191819	3.34374	1.58595	5.58033	3.41731	38.4991	8.83988e-08	1.91757e-07
glycine reductase complex component B subunit gamma	0	0.295682	2.28168	6.36488	4.47549	3.38719	38.4956	8.85462e-08	1.91975e-07
arginyl-tRNA---protein transferase	0	-0.710206	-0.36184	-4.60388	2.2069	0.700591	38.4667	8.97713e-08	1.94528e-07
protocatechuate 3,4-dioxygenase, alpha subunit	0	-0.230682	1.23244	-4.80494	1.8269	1.28098	38.4265	9.15e-08	1.98046e-07
protocatechuate 3,4-dioxygenase, beta subunit	0	-0.230682	1.23244	-4.80494	1.8269	1.28098	38.4265	9.15e-08	1.98046e-07
cytochrome bd ubiquinol oxidase subunit II	0	-1.86595	-1.48852	1.06095	-0.612249	7.49254	38.4256	9.15397e-08	1.98046e-07
trehalose 6-phosphate synthase	0	-0.24488	1.03586	-2.10391	4.65082	2.96616	38.4123	9.2123e-08	1.99203e-07
serine-type D-Ala-D-Ala carboxypeptidase/endopeptidase	0	-0.540764	-1.29418	-4.36874	7.16841	2.06093	38.3821	9.3454e-08	2.01975e-07
1-aminocyclopropane-1-carboxylate deaminase	0	-0.789073	0.880244	-4.67658	2.16761	1.3606	38.3768	9.36895e-08	2.02377e-07
flavin prenyltransferase	0	-0.794324	2.72452	1.87792	7.23949	4.30525	38.3429	9.521e-08	2.05553e-07
glutathione transport system substrate-binding protein	0	-0.171575	2.81576	5.90922	9.92327	2.13069	38.3402	9.53327e-08	2.0571e-07
simple sugar transport system substrate-binding protein	0	-4.2113	-1.3473	-2.70259	-2.79834	7.79776	38.3353	9.5555e-08	2.06081e-07
arabinogalactan oligomer / maltooligosaccharide transport system permease protein	0	0.910885	0.0718915	-0.927152	-2.08558	11.0981	38.2996	9.71914e-08	2.095e-07
arabinogalactan oligomer / maltooligosaccharide transport system substrate-binding protein	0	0.910641	0.0711845	-0.929214	-2.08897	10.0975	38.2963	9.73425e-08	2.09716e-07
nitric oxide reductase NorD protein	0	-0.764798	0.0708424	-6.34316	2.92184	0.689063	38.2534	9.9346e-08	2.13736e-07
nitric oxide reductase NorQ protein	0	-0.764798	0.0708424	-6.34316	2.92184	0.689063	38.2534	9.9346e-08	2.13736e-07
glycerol-3-phosphate acyltransferase PlsY	0	0.93557	-0.987447	-0.912083	-1.1284	9.97839	38.253	9.93648e-08	2.13736e-07
two-component system, NtrC family, nitrogen regulation response regulator GlnG	0	-0.746026	-0.173942	-2.0852	4.96152	2.40356	38.2285	1.00528e-07	2.16126e-07
alanine adding enzyme	0	8.22896	12.0386	10.6214	16.1157	6.07351	38.2248	1.00706e-07	2.16394e-07
3-methylcrotonyl-CoA carboxylase beta subunit	0	-0.514049	0.871806	-4.31211	2.32332	1.79707	38.2176	1.01049e-07	2.17017e-07
periplasmic nitrate reductase NapA	0	-0.813891	1.69695	3.01284	6.40679	2.62545	38.1992	1.01938e-07	2.18698e-07
periplasmic nitrate reductase NapD	0	-0.813891	1.69695	3.01284	6.40679	2.62545	38.1992	1.01938e-07	2.18698e-07
glutathione transport system permease protein	0	-0.278768	2.72345	5.81802	9.86031	3.12552	38.1947	1.02158e-07	2.19056e-07
hydroxypyruvate isomerase	0	-0.610134	-0.656128	-5.16987	2.2301	2.00899	38.1655	1.03586e-07	2.22e-07
CBS domain-containing membrane protein	0	-0.670509	0.303369	-5.71748	3.44529	0.8875	38.1138	1.06161e-07	2.27402e-07
UDP-GlcNAc:undecaprenyl-phosphate/decaprenyl-phosphate GlcNAc-1-phosphate transferase	0	0.911709	0.0845352	-0.930275	-1.44214	10.125	38.1027	1.06723e-07	2.28485e-07
CRISPR-associated protein Cas5d	0	3.3395	7.11622	11.17	4.38529	1.96899	38.0722	1.08276e-07	2.31448e-07
CRISPR-associated protein Csd1	0	3.3395	7.11622	11.17	4.38529	1.96899	38.0722	1.08276e-07	2.31448e-07
CRISPR-associated protein Csd2	0	3.3395	7.11622	11.17	4.38529	1.96899	38.0722	1.08276e-07	2.31448e-07
cytochrome c-type biogenesis protein CcmH	0	-0.833631	-0.574575	-2.54873	3.96426	2.82944	38.0614	1.08836e-07	2.32524e-07
7,8-dihydropterin-6-yl-methyl-4-(beta-D-ribofuranosyl)aminobenzene 5'-phosphate synthase	0	3.89068	2.4085	10.5455	-0.429526	0.0404514	38.0501	1.09419e-07	2.33591e-07
phage replication initiation protein	0	4.59731	8.78061	8.56754	10.1112	4.79081	38.0495	1.0945e-07	2.33591e-07
phosphoenolpyruvate---glycerone phosphotransferase subunit DhaM	0	5.24012	5.83088	10.8923	13.4115	2.70732	38.0407	1.09908e-07	2.34448e-07
adenine-specific DNA-methyltransferase	0	-2.10898	-1.12685	1.34081	-0.934493	8.47579	38.0336	1.10279e-07	2.35117e-07
nitrogen regulatory protein P-II 2	0	-0.835154	-0.447375	-2.19597	4.64581	2.40806	38.0303	1.10456e-07	2.35372e-07
regulator of nucleoside diphosphate kinase	0	-0.766742	-0.301135	-5.45542	1.98253	0.66283	38.0114	1.11448e-07	2.37315e-07
acetate CoA/acetoacetate CoA-transferase alpha subunit	0	6.53218	7.65296	13.4941	12.8252	3.50367	38.0097	1.11542e-07	2.37315e-07
acetate CoA/acetoacetate CoA-transferase beta subunit	0	6.53218	7.65296	13.4941	12.8252	3.50367	38.0097	1.11542e-07	2.37315e-07
NAD-reducing hydrogenase large subunit	0	1.47047	2.68709	8.36609	1.53586	1.81119	37.9765	1.13312e-07	2.40958e-07
AraC family transcriptional regulator, transcriptional activator of pobA	0	-1.16598	-0.807058	-5.91992	1.38543	0.456753	37.9641	1.13986e-07	2.42264e-07
putative thiamine transport system substrate-binding protein	0	0.0186958	2.55658	-2.42435	8.93004	2.85662	37.9474	1.1489e-07	2.44059e-07
L-glyceraldehyde 3-phosphate reductase	0	1.12518	4.48258	3.42607	5.85438	4.90111	37.9202	1.16383e-07	2.47104e-07
glycerol uptake operon antiterminator	0	2.65849	5.99465	7.74257	8.2912	4.27374	37.9061	1.17166e-07	2.48626e-07
muramoyltetrapeptide carboxypeptidase	0	-1.14557	2.64435	2.92615	6.44762	3.71161	37.9051	1.17222e-07	2.48626e-07
formate dehydrogenase iron-sulfur subunit	0	0.194509	1.41171	2.37996	5.84558	2.84639	37.8867	1.1825e-07	2.50678e-07
integration host factor subunit beta	0	-0.825829	-0.435501	-2.17817	4.64664	2.40978	37.8725	1.19053e-07	2.5225e-07
3-oxoadipate enol-lactonase	0	-0.711802	0.380147	-5.25243	1.75687	1.40894	37.8372	1.21062e-07	2.56375e-07
two-component system, response regulator RegA	0	-0.645795	-0.184775	-5.30648	2.16315	0.694	37.8312	1.2141e-07	2.56846e-07
two-component system, sensor histidine kinase RegB	0	-0.645795	-0.184775	-5.30648	2.16315	0.694	37.8312	1.2141e-07	2.56846e-07
cytochrome c oxidase assembly protein subunit 11	0	-0.647519	-0.195393	-5.3067	2.15819	0.691797	37.8092	1.22686e-07	2.59411e-07
homoserine kinase type II	0	-0.657613	-0.230129	-5.31726	2.2083	0.756348	37.7874	1.23959e-07	2.61733e-07
beta-alanine--pyruvate transaminase	0	-0.649262	-0.206134	-5.30693	2.1532	0.689591	37.7872	1.23975e-07	2.61733e-07
cobalamin biosynthetic protein CobC	0	-0.649262	-0.206134	-5.30693	2.1532	0.689591	37.7872	1.23975e-07	2.61733e-07
D-proline reductase (dithiol) PrdB	0	0.187788	4.04248	8.32875	5.42501	3.6985	37.7639	1.2535e-07	2.64499e-07
4-hydroxy-3-polyprenylbenzoate decarboxylase	0	-0.805241	2.67088	1.88033	6.94304	4.02621	37.7455	1.26455e-07	2.66693e-07
inorganic phosphate transporter, PiT family	0	3.44379	1.50144	1.4998	0.494906	9.61735	37.74	1.26782e-07	2.67245e-07
cinnamoyl-CoA:phenyllactate CoA-transferase	0	0.122262	3.3534	7.97299	5.45103	2.40763	37.7294	1.27425e-07	2.68464e-07
O-succinylhomoserine sulfhydrylase	0	-0.448495	0.931486	-4.23644	2.66899	1.81197	37.7198	1.28002e-07	2.69541e-07
ferric iron reductase protein FhuF	0	-0.964471	-0.445011	-4.30353	7.4968	1.9367	37.6938	1.29597e-07	2.72758e-07
trehalose 6-phosphate phosphatase	0	-0.119967	1.49474	-1.54498	5.10249	2.82526	37.6898	1.29843e-07	2.73137e-07
4-hydroxyphenylpyruvate dioxygenase	0	-0.342233	0.854277	-4.43743	2.48013	2.48672	37.6604	1.31664e-07	2.76825e-07
AMP nucleosidase	0	-0.555901	-0.182806	2.30309	4.67413	3.28893	37.6542	1.32056e-07	2.77506e-07
curli production assembly/transport component CsgG	0	-0.927289	0.427835	-4.59406	5.90571	2.16644	37.6255	1.33868e-07	2.81171e-07
disulfide bond formation protein DsbB	0	-0.932903	-1.46833	-2.16937	3.97771	2.58369	37.6172	1.34393e-07	2.82129e-07
PmbA protein	0	-0.526683	2.67724	2.12487	6.16773	3.58262	37.6116	1.34753e-07	2.82612e-07
deoxyribonuclease V	0	-0.948661	0.380167	-4.61271	5.87251	2.16617	37.6115	1.34761e-07	2.82612e-07
alpha,alpha-trehalase	0	-0.932481	0.395622	-4.5965	5.88816	2.16565	37.588	1.36269e-07	2.8544e-07
curli production assembly/transport component CsgF	0	-0.932481	0.395622	-4.5965	5.88816	2.16565	37.588	1.36269e-07	2.8544e-07
multiple antibiotic resistance protein	0	-0.495808	1.26482	3.13063	5.02128	3.86065	37.5873	1.36318e-07	2.8544e-07
phosphatidylglycerol:prolipoprotein diacylglycerol transferase	0	0.934247	-0.985782	-0.865057	-1.13305	9.98744	37.5693	1.37487e-07	2.8774e-07
carbon storage regulator	0	-0.777228	0.798595	3.09874	3.45433	4.14914	37.5328	1.39888e-07	2.92616e-07
phenylalanine-4-hydroxylase	0	-0.985916	-1.37246	-5.65228	1.8058	0.736379	37.5102	1.41399e-07	2.95625e-07
UTP--glucose-1-phosphate uridylyltransferase	0	0.0712136	-0.695107	-1.56393	-2.20527	10.2987	37.4971	1.42281e-07	2.97318e-07
tellurite resistance protein TerC	0	0.798706	3.9224	2.93067	5.23392	5.09175	37.4306	1.46842e-07	3.06693e-07
16S rRNA (cytosine967-C5)-methyltransferase	0	0.932497	-0.974655	-0.827918	-1.10654	9.99907	37.4199	1.4759e-07	3.08099e-07
ATP synthase in type III secretion protein N	0	-0.81044	-1.89812	-4.81396	5.51451	2.04801	37.407	1.48496e-07	3.08979e-07
type III secretion protein R	0	-0.81044	-1.89812	-4.81396	5.51451	2.04801	37.407	1.48496e-07	3.08979e-07
type III secretion protein T	0	-0.81044	-1.89812	-4.81396	5.51451	2.04801	37.407	1.48496e-07	3.08979e-07
type III secretion protein U	0	-0.81044	-1.89812	-4.81396	5.51451	2.04801	37.407	1.48496e-07	3.08979e-07
type III secretion protein V	0	-0.81044	-1.89812	-4.81396	5.51451	2.04801	37.407	1.48496e-07	3.08979e-07
multicomponent K+:H+ antiporter subunit A	0	-0.690634	-0.345774	-5.33508	2.06728	0.580956	37.4021	1.4884e-07	3.08979e-07
multicomponent K+:H+ antiporter subunit C	0	-0.690634	-0.345774	-5.33508	2.06728	0.580956	37.4021	1.4884e-07	3.08979e-07
multicomponent K+:H+ antiporter subunit D	0	-0.690634	-0.345774	-5.33508	2.06728	0.580956	37.4021	1.4884e-07	3.08979e-07
multicomponent K+:H+ antiporter subunit E	0	-0.690634	-0.345774	-5.33508	2.06728	0.580956	37.4021	1.4884e-07	3.08979e-07
multicomponent K+:H+ antiporter subunit F	0	-0.690634	-0.345774	-5.33508	2.06728	0.580956	37.4021	1.4884e-07	3.08979e-07
multicomponent K+:H+ antiporter subunit G	0	-0.690634	-0.345774	-5.33508	2.06728	0.580956	37.4021	1.4884e-07	3.08979e-07
PTS system, N-acetylglucosamine-specific IIC component	0	0.571835	1.27246	-1.35139	5.11187	2.84003	37.3839	1.50135e-07	3.11509e-07
cytochrome c-type protein NapB	0	-0.809673	1.70246	2.95227	6.41263	2.6086	37.3776	1.5058e-07	3.12274e-07
putative iron-regulated protein	0	-0.701715	-0.393453	-5.34497	2.11647	0.648277	37.3712	1.5104e-07	3.13069e-07
GlpG protein	0	-0.955628	-1.07003	-2.56507	4.49043	2.32266	37.3586	1.51945e-07	3.14787e-07
sarcosine oxidase, subunit alpha	0	-0.362442	1.14333	-4.92507	2.20189	1.47148	37.3483	1.52691e-07	3.16172e-07
small subunit ribosomal protein S21	0	0.93209	-1.22075	-0.755779	-1.62752	9.97443	37.3067	1.55735e-07	3.22312e-07
large subunit ribosomal protein L36	0	0.949079	-0.876574	-0.830806	-1.03834	10.0119	37.2689	1.58553e-07	3.27979e-07
AsmA family protein	0	-0.770715	-1.47243	-4.59745	5.68526	1.94871	37.2394	1.60788e-07	3.32435e-07
all-trans-retinol dehydrogenase (NAD+)	0	-1.96983	-3.39895	6.23786	0.962426	1.79038	37.1905	1.64562e-07	3.40068e-07
penicillin-binding protein activator	0	-0.0406552	1.16129	-2.40683	7.28107	2.02887	37.1732	1.65924e-07	3.42708e-07
tryptophan 2,3-dioxygenase	0	0.097775	1.21341	-4.67079	2.70505	0.920533	37.1672	1.6639e-07	3.43499e-07
N-acetylneuraminate synthase	0	1.75088	7.06048	5.35285	8.18615	3.58219	37.1591	1.67033e-07	3.44653e-07
peptide/bleomycin uptake transporter	0	-0.294232	2.09012	-1.73033	8.66024	1.87304	37.1429	1.68323e-07	3.4714e-07
phosphothreonine lyase	0	-1.02045	-1.66152	-4.65715	7.04787	2.02732	37.1329	1.69127e-07	3.48622e-07
protein AbiQ	0	-2.196	-0.616326	-8.19372	-10.2674	4.83695	37.1274	1.69568e-07	3.49356e-07
two-component system, OmpR family, phosphate regulon response regulator PhoB	0	-0.550384	2.69424	3.05065	6.11417	3.84315	37.117	1.70408e-07	3.5091e-07
L-lysine exporter family protein LysE/ArgO	0	1.27045	4.33353	2.85595	5.19024	5.14658	37.0996	1.71821e-07	3.53643e-07
segregation and condensation protein A	0	0.951017	-0.80611	-0.804406	-1.11438	10.0206	37.098	1.71946e-07	3.53723e-07
segregation and condensation protein B	0	0.951018	-0.806116	-0.804242	-1.11436	10.0206	37.0959	1.72118e-07	3.53898e-07
dTDP-4-amino-4,6-dideoxygalactose transaminase	0	-0.562495	-1.46681	-3.93386	6.68319	2.0653	37.0601	1.7507e-07	3.59788e-07
manganese/iron transport system substrate-binding protein	0	0.0908188	2.32989	-1.735	8.66501	1.89487	37.0498	1.75922e-07	3.61153e-07
quaternary ammonium compound-resistance protein SugE	0	-0.26915	1.44062	2.2836	5.73098	4.08103	37.049	1.75993e-07	3.61153e-07
putrescine---pyruvate transaminase	0	-0.637292	-0.183633	-5.27869	2.17791	0.684773	37.0489	1.75998e-07	3.61153e-07
[truncated: 1,895 more rows]

## Sheet: module_1
Terms	overlap	in_input_list	in_pathway	all_gene	percent_overlap	overlap_coeficient	jaccard_index	pvalue	FDR	genes
Phenylalanine, tyrosine and tryptophan biosynthesis	18	209	58	5609	0.0861244	0.310345	0.0722892	1.11739e-12	3.41921e-10	chorismate mutase;chorismate mutase / prephenate dehydratase;chorismate mutase;3-deoxy-7-phosphoheptulonate synthase;histidinol-phosphate aminotransferase;chorismate mutase;shikimate kinase / 3-dehydroquinate synthase;3-dehydroquinate dehydratase II;chorismate mutase;chorismate mutase;3-phosphoshikimate 1-carboxyvinyltransferase;shikimate dehydrogenase;chorismate mutase;tryptophan synthase beta c…
Thiamine metabolism	7	209	19	5609	0.0334928	0.368421	0.0316742	3.10419e-06	0.000474941	phosphomethylpyrimidine synthase;glycine oxidase;thiazole synthase;sulfur carrier protein ThiS adenylyltransferase;thiaminase (transcriptional activator TenA);hydroxymethylpyrimidine kinase / phosphomethylpyrimidine kinase / thiamine-phosphate diphosphorylase;hydroxyethylthiazole kinase
Other glycan degradation	5	209	14	5609	0.0239234	0.357143	0.0229358	0.00010413	0.0106213	alpha-mannosidase;sialidase-1;evolved beta-galactosidase subunit beta;evolved beta-galactosidase subunit alpha;alpha-L-fucosidase

## Sheet: module_2
Terms	overlap	in_input_list	in_pathway	all_gene	percent_overlap	overlap_coeficient	jaccard_index	pvalue	FDR	genes
Flagellar assembly	27	155	40	5560	0.174194	0.675	0.160714	9.06644e-34	2.77433e-31	flagellar hook-basal body complex protein FliE;negative regulator of flagellin synthesis FlgM;flagellar biosynthetic protein FlhB;flagellar biosynthesis protein FlhA;flagellar hook-associated protein 3 FlgL;flagellar hook protein FlgE;flagellar basal-body rod protein FlgG;flagellar biosynthetic protein FliP;flagellum-specific ATP synthase;chemotaxis protein MotA;flagellar biosynthesis protein Flh…
Bacterial chemotaxis	11	155	25	5560	0.0709677	0.44	0.0650888	1.76654e-11	2.70281e-09	chemotaxis protein CheD;chemotaxis protein CheC;two-component system, chemotaxis family, protein-glutamate methylesterase/glutaminase;chemotaxis protein MotA;flagellar motor switch protein FliG;flagellar motor switch protein FliM;flagellar motor switch protein FliN/FliY;purine-binding chemotaxis protein CheW;methyl-accepting chemotaxis protein;two-component system, chemotaxis family, sensor kinas…
Histidine metabolism	10	155	33	5560	0.0645161	0.30303	0.0561798	1.13183e-08	1.15447e-06	glutamine amidotransferase;ATP phosphoribosyltransferase regulatory subunit;ATP phosphoribosyltransferase;phosphoribosylformimino-5-aminoimidazole carboxamide ribotide isomerase;histidinol dehydrogenase;phosphoribosyl-AMP cyclohydrolase;phosphoribosyl-ATP pyrophosphohydrolase / phosphoribosyl-AMP cyclohydrolase;imidazoleglycerol-phosphate dehydratase;aldehyde dehydrogenase (NAD+);phosphoribosyl-A…
Valine, leucine and isoleucine biosynthesis	8	155	21	5560	0.0516129	0.380952	0.047619	4.55713e-08	3.4862e-06	dihydroxy-acid dehydratase;3-isopropylmalate/(R)-2-methylmalate dehydratase small subunit;3-isopropylmalate/(R)-2-methylmalate dehydratase large subunit;acetolactate synthase I/III small subunit;3-isopropylmalate dehydrogenase;ketol-acid reductoisomerase;threonine dehydratase;2-isopropylmalate synthase

## Sheet: module_3
Terms	overlap	in_input_list	in_pathway	all_gene	percent_overlap	overlap_coeficient	jaccard_index	pvalue	FDR	genes
Lipopolysaccharide biosynthesis	17	805	29	5890	0.021118	0.586207	0.0208078	1.79063e-08	5.47933e-06	3-deoxy-manno-octulosonate cytidylyltransferase (CMP-KDO synthetase);2-dehydro-3-deoxyphosphooctonate aldolase (KDO 8-P synthase);lipid-A-disaccharide synthase;tetraacyldisaccharide 4'-kinase;UDP-2,3-diacylglucosamine hydrolase;heptosyltransferase III;heptosyltransferase I;heptosyltransferase II;UDP-3-O-[3-hydroxymyristoyl] N-acetylglucosamine deacetylase;UDP-3-O-[3-hydroxymyristoyl] glucosamine …
Porphyrin and chlorophyll metabolism	35	805	101	5890	0.0434783	0.346535	0.0401837	5.83654e-08	8.9299e-06	glutamyl-tRNA reductase;precorrin-4/cobalt-precorrin-4 C11-methyltransferase;precorrin-8X/cobalt-precorrin-8 methylmutase;porphobilinogen synthase;precorrin-6Y C5,15-methyltransferase (decarboxylating);FMN reductase;uroporphyrinogen III methyltransferase / synthase;hydroxymethylbilane synthase;adenosylcobyric acid synthase;adenosylcobinamide-GDP ribazoletransferase;cobaltochelatase CobN;adenosylc…
Citrate cycle (TCA cycle)	22	805	52	5890	0.0273292	0.423077	0.0263473	3.41656e-07	3.48489e-05	pyruvate carboxylase subunit B;pyruvate dehydrogenase E2 component (dihydrolipoamide acetyltransferase);fumarate hydratase, class I;pyruvate carboxylase;pyruvate ferredoxin oxidoreductase gamma subunit;pyruvate ferredoxin oxidoreductase delta subunit;pyruvate ferredoxin oxidoreductase beta subunit;2-oxoglutarate ferredoxin oxidoreductase subunit gamma;2-oxoglutarate ferredoxin oxidoreductase subu…
Carbon fixation pathways in prokaryotes	22	805	64	5890	0.0273292	0.34375	0.025974	1.99398e-05	0.0015254	fumarate hydratase, class I;pyruvate ferredoxin oxidoreductase gamma subunit;pyruvate ferredoxin oxidoreductase delta subunit;pyruvate ferredoxin oxidoreductase beta subunit;2-oxoglutarate ferredoxin oxidoreductase subunit gamma;2-oxoglutarate ferredoxin oxidoreductase subunit delta;2-oxoglutarate/2-oxoacid ferredoxin oxidoreductase subunit beta;2-oxoglutarate/2-oxoacid ferredoxin oxidoreductase …
Propanoate metabolism	19	805	56	5890	0.0236025	0.339286	0.0225653	8.93614e-05	0.00542982	acetate CoA/acetoacetate CoA-transferase alpha subunit;3-hydroxyisobutyryl-CoA hydrolase;pyruvate ferredoxin oxidoreductase gamma subunit;pyruvate ferredoxin oxidoreductase delta subunit;pyruvate ferredoxin oxidoreductase beta subunit;succinyl-CoA synthetase alpha subunit;acetyl-CoA synthetase;propionate CoA-transferase;enoyl-CoA hydratase;enoyl-CoA hydratase;succinyl-CoA synthetase beta subunit;…
Arginine and proline metabolism	31	805	115	5890	0.0385093	0.269565	0.0348706	0.000106467	0.00542982	glutamate dehydrogenase (NADP+);glutamate dehydrogenase (NAD(P)+);glutamate dehydrogenase;N-succinyl-L-ornithine transcarbamylase;oxaloacetate decarboxylase, alpha subunit;glycine amidinotransferase;ornithine carbamoyltransferase;S-adenosylmethionine decarboxylase;N-carbamoylputrescine amidase;arginine decarboxylase;arginine decarboxylase;2-dehydro-3-deoxyphosphogluconate aldolase / (4S)-4-hydrox…
Butanoate metabolism	20	805	65	5890	0.0248447	0.307692	0.0235294	0.00026885	0.0103688	acetate CoA/acetoacetate CoA-transferase alpha subunit;glutaconate CoA-transferase, subunit A;3-hydroxybutyryl-CoA dehydrogenase;butyryl-CoA dehydrogenase;pyruvate ferredoxin oxidoreductase gamma subunit;pyruvate ferredoxin oxidoreductase delta subunit;pyruvate ferredoxin oxidoreductase beta subunit;succinate-semialdehyde dehydrogenase;glutaconate CoA-transferase, subunit B;succinate dehydrogenas…
Pyruvate metabolism	21	805	70	5890	0.026087	0.3	0.0245902	0.000281559	0.0103688	pyruvate carboxylase subunit B;pyruvate dehydrogenase E2 component (dihydrolipoamide acetyltransferase);pyruvate carboxylase;pyruvate dehydrogenase (quinone);pyruvate ferredoxin oxidoreductase delta subunit;pyruvate ferredoxin oxidoreductase beta subunit;acetyl-CoA carboxylase carboxyl transferase subunit beta;acetyl-CoA synthetase;oxaloacetate decarboxylase, alpha subunit;propionate CoA-transfer…
Carbon fixation in photosynthetic organisms	13	805	34	5890	0.0161491	0.382353	0.0157385	0.000304965	0.0103688	fructose-1,6-bisphosphatase II;transketolase;aspartate aminotransferase;aspartate aminotransferase;ribulose-bisphosphate carboxylase large chain;glyceraldehyde-3-phosphate dehydrogenase (NAD(P));fructose-1,6-bisphosphatase III;pyruvate, orthophosphate dikinase;aspartate aminotransferase;phosphoenolpyruvate carboxylase;phosphoenolpyruvate carboxykinase (ATP);ribose 5-phosphate isomerase B;malate d…

## Sheet: module_4
Terms	overlap	in_input_list	in_pathway	all_gene	percent_overlap	overlap_coeficient	jaccard_index	pvalue	FDR	genes
Phosphotransferase system (PTS)	14	325	66	5675	0.0430769	0.212121	0.0371353	1.57728e-05	0.00482647	PTS system, alpha-glucoside-specific IIC component;PTS system, mannose-specific IIA component;PTS system, mannose-specific IIC component;PTS system, mannose-specific IIB component;PTS system, mannose-specific IID component;phosphotransferase system, enzyme I, PtsI;PTS system, cellobiose-specific IIB component;PTS system, lactose-specific IIC component;PTS system, glucitol/sorbitol-specific IIA co…
Terpenoid backbone biosynthesis	9	325	34	5675	0.0276923	0.264706	0.0257143	8.68843e-05	0.0132933	phosphomevalonate kinase;hydroxymethylglutaryl-CoA synthase;phosphomevalonate kinase;hydroxymethylglutaryl-CoA reductase;acetyl-CoA C-acetyltransferase;mevalonate kinase;diphosphomevalonate decarboxylase;isopentenyl-diphosphate Delta-isomerase;geranylgeranyl diphosphate synthase, type II
Galactose metabolism	10	325	50	5675	0.0307692	0.2	0.0273973	0.00043496	0.0443659	galactose-6-phosphate isomerase;alpha-glucosidase;UTP--glucose-1-phosphate uridylyltransferase;PTS system, galactitol-specific IIB component;PTS system, lactose-specific IIC component;tagatose 1,6-diphosphate aldolase;PTS system, lactose-specific IIA component;PTS system, galactitol-specific IIC component;PTS system, galactitol-specific IIA component;6-phospho-beta-galactosidase

## Sheet: module_5
Terms	overlap	in_input_list	in_pathway	all_gene	percent_overlap	overlap_coeficient	jaccard_index	pvalue	FDR	genes
ABC transporters	58	622	293	5860	0.0932476	0.197952	0.0676779	1.2587e-06	0.000385162	maltose/maltodextrin transport system permease protein;thiamine transport system permease protein;thiamine transport system ATP-binding protein;glycine betaine/proline transport system permease protein;glycine betaine/proline transport system ATP-binding protein;dipeptide transport system ATP-binding protein;maltose/maltodextrin transport system permease protein;sulfate transport system substrate…
Bacterial secretion system	19	622	73	5860	0.0305466	0.260274	0.0281065	0.000150146	0.0229723	type IV secretion system protein VirB6;preprotein translocase subunit SecB;general secretion pathway protein L;general secretion pathway protein K;type III secretion protein T;type III secretion protein J;type III secretion protein R;ATP synthase in type III secretion protein N;type III secretion protein Q;general secretion pathway protein H;general secretion pathway protein F;general secretion p…
Sulfur relay system	7	622	20	5860	0.011254	0.35	0.0110236	0.00329889	0.336487	sulfur-carrier protein;tRNA 2-thiouridine synthesizing protein D;tRNA 2-thiouridine synthesizing protein B;thiosulfate/3-mercaptopyruvate sulfurtransferase;tRNA 2-thiouridine synthesizing protein C;tRNA 2-thiouridine synthesizing protein A;tRNA 2-thiouridine synthesizing protein E

## Sheet: module_6
Terms	overlap	in_input_list	in_pathway	all_gene	percent_overlap	overlap_coeficient	jaccard_index	pvalue	FDR	genes
Tyrosine metabolism	6	117	52	5562	0.0512821	0.115385	0.0368098	0.000704357	0.215533	2-oxo-hept-3-ene-1,7-dioate hydratase;succinate-semialdehyde dehydrogenase / glutarate-semialdehyde dehydrogenase;aryl-alcohol dehydrogenase;uncharacterized N-acetyltransferase;alcohol dehydrogenase;alcohol dehydrogenase
Naphthalene degradation	3	117	18	5562	0.025641	0.166667	0.0227273	0.00587832	0.624331	uncharacterized N-acetyltransferase;alcohol dehydrogenase;alcohol dehydrogenase
Lysine biosynthesis	4	117	37	5562	0.034188	0.108108	0.0266667	0.00719074	0.624331	tetrahydrodipicolinate N-acetyltransferase;N-acetyldiaminopimelate deacetylase;diaminopimelate epimerase;2,3,4,5-tetrahydropyridine-2,6-dicarboxylate N-succinyltransferase

## Sheet: module_7
Terms	overlap	in_input_list	in_pathway	all_gene	percent_overlap	overlap_coeficient	jaccard_index	pvalue	FDR	genes
Benzoate degradation	9	246	69	5623	0.0365854	0.130435	0.0294118	0.00288504	0.882821	catechol 1,2-dioxygenase;p-hydroxybenzoate 3-monooxygenase;3-carboxy-cis,cis-muconate cycloisomerase;muconate cycloisomerase;protocatechuate 3,4-dioxygenase, beta subunit;protocatechuate 3,4-dioxygenase, alpha subunit;muconolactone D-isomerase;3-oxoadipate enol-lactonase;3-oxoadipyl-CoA thiolase
Glycine, serine and threonine metabolism	7	246	66	5623	0.0284553	0.106061	0.0229508	0.0243167	1	diaminobutyrate-2-oxoglutarate transaminase;choline dehydrogenase;betaine-aldehyde dehydrogenase;homoserine kinase type II;sarcosine oxidase, subunit alpha;choline dehydrogenase;L-ectoine synthase
Styrene degradation	3	246	15	5623	0.0121951	0.2	0.0116279	0.0254738	1	maleylacetoacetate isomerase;homogentisate 1,2-dioxygenase;fumarylacetoacetase
