# Supplementary material for: Distinct cervical tissue-adherent and luminal microbiome communities correlate with mucosal host gene expression and protein levels in Kenyan sex workers
Source: Microbiome. 2023 Mar 31;11:67. doi: 10.1186/s40168-023-01502-4 (PMC10064689; doi:10.1186/s40168-023-01502-4)
Supplement: Supplementary file 3 — Additional file 2: Supplementary Table 1. Total relative abundance, alpha diversity,definition of bacterial communities in the samples, positive controls and ASV count tables luminal and tissue. Supplementary Table 2. Sociodemographic and clinical characteristics per study participant. Supplementary Table 3. Metabolic profile of the luminal microbiome. Supplementary Table 4. Sociodemographic and clinical characteristics of study participants included in the transcriptomic profiling at time of tissue sample collection, grouped based on their tissue microbiome. Supplementary Table 5. Differentially expressed genes between the luminal study groups. Supplementary Table 6. Pathway enrichment analysis for the differentially expressed genes across the luminal samples. Supplementary Table 7. Pathway enrichment analysis for the differentially expressed genes by pairwise comparisons between the luminal samples. Supplementary Table 8. Transcription factor protein-protein interaction (TF-PPI) network analysis by pairwise comparisons between the luminal samples. Supplementary Table 9. Differentially expressed genes between the tissue study groups. Supplementary Table 10. Pathway enrichment analysis for the differentially expressed genes across the tissue samples. Supplementary Table 11. Pathway enrichment analysis for the differentially expressed genes by pairwise comparisons between the tissue samples. Supplementary Table 12. Transcription factor protein-protein interaction (TF-PPI) network analysis by pairwise comparisons between the tissue samples. Supplementary Table 13. Differentially expressed genes and pathway enrichment analysis for the comparison of sample groups defined as L2T2 and L2T3. Supplementary Table 14. Characterization of proteins and antibodies included in the protein profiling assay, cytokine data and cytokine results. Supplementary Table 15. Sociodemographic and clinical characteristics of study participants included in the protein profiling at time of lumi [file 40168_2023_1502_MOESM2_ESM.zip › Suppl tbls/Suppl.Tbl.05 DEGs_Luminal.xlsx]

## Sheet: Across
Genes	LogFC.intercept	logFC.L2	logFC.L3	logFC.L4	logFC.L5	logCPM	LR	PValue	FDR
EEF1A2	0	0.116682	0.504218	2.69997	1.02541	2.78625	150.926	1.2892e-31	1.98989e-27
RHOF	0	0.0817054	-0.105362	1.32334	-0.199296	3.62531	94.7556	1.28451e-19	9.91318e-16
HIST1H1C	0	-0.320025	-0.152834	0.918296	-0.0223885	4.9271	71.9544	8.7746e-15	4.51453e-11
ARC	0	-0.343437	-0.308521	1.24511	-0.380104	2.59384	58.64	5.6004e-12	2.16106e-08
TGM3	0	-0.933388	0.0430604	1.67923	-1.55515	9.33252	54.841	3.50799e-11	9.30703e-08
SLC13A4	0	0.127692	0.340167	1.01124	0.00585308	3.91319	54.7771	3.61789e-11	9.30703e-08
LINC02028	0	0.344721	0.886535	2.39212	1.64135	2.42526	54.2539	4.65623e-11	1.0267e-07
KRT17	0	-0.940477	-1.16746	0.972386	-1.49965	8.37569	52.4389	1.11665e-10	1.98126e-07
ILRUN	0	-0.0139426	0.0651102	0.302777	-0.030291	6.96725	52.3683	1.15525e-10	1.98126e-07
LOC105371730	0	0.495948	0.792122	-2.18457	1.05715	1.53804	50.5853	2.7251e-10	4.2062e-07
FGF11	0	0.0770961	0.258837	0.814496	-0.059625	5.53976	46.5545	1.88808e-09	2.64931e-06
ABTB2	0	0.623399	0.564921	-0.25409	0.740178	4.40586	44.5266	4.98697e-09	6.4145e-06
HILPDA	0	-0.33039	-0.0452908	0.992006	-0.70059	6.29567	44.1943	5.84652e-09	6.69551e-06
SEC24C	0	0.0201985	0.113654	0.316971	0.0236016	7.31987	43.9747	6.4939e-09	6.69551e-06
DUSP5	0	-0.420142	-0.402707	0.584277	-0.117576	6.21646	43.9705	6.50681e-09	6.69551e-06
IGF2BP3	0	-0.782515	-0.111502	0.947771	-0.439059	2.66638	43.4781	8.2344e-09	7.94362e-06
CYP4F3	0	0.160772	0.499878	1.08438	0.152147	3.61767	43.3276	8.84857e-09	8.03398e-06
GDPD3	0	-0.0992239	-0.0142942	0.490045	-0.19944	4.96092	42.1835	1.52827e-08	1.24233e-05
DNASE1L3	0	-0.500993	0.0228787	0.54621	-0.552364	4.68947	42.1821	1.52927e-08	1.24233e-05
ARPC1A	0	-0.0791545	-0.019982	0.214082	-0.116281	7.32837	41.7952	1.83941e-08	1.41956e-05
LINC02487	0	0.0728611	0.299108	1.11037	-0.340178	5.5198	41.51	2.10759e-08	1.54908e-05
SULT1B1	0	0.168899	0.492769	-0.775963	-0.0224466	3.08344	40.1669	3.99776e-08	2.80479e-05
OSBPL3	0	0.292114	0.310292	-0.127002	0.360818	5.40623	39.4313	5.67414e-08	3.80784e-05
RUSC2	0	0.26901	0.406406	0.818203	0.0192809	4.69063	39.0787	6.71034e-08	4.29119e-05
GGA1	0	0.0972693	0.10173	0.421335	0.0227292	5.24816	39.0048	6.95042e-08	4.29119e-05
MT2A	0	-0.738859	-0.708363	-0.131952	-0.852944	5.70409	38.4484	9.05541e-08	5.37578e-05
SORBS2	0	0.637817	0.696439	-0.414821	0.816742	4.77909	38.2504	9.94866e-08	5.68732e-05
IL1A	0	-1.06031	-0.0312219	0.895812	-1.49276	2.88602	38.1204	1.05825e-07	5.83359e-05
IL36A	0	-0.0716761	0.912472	1.24569	-0.12753	8.0253	37.7683	1.25093e-07	6.65795e-05
HIST1H2BG	0	0.0249796	0.376081	1.03552	0.258273	2.62285	37.4469	1.4571e-07	7.49678e-05
PLD2	0	0.205983	0.402325	0.595263	0.152062	6.47682	36.7833	1.99628e-07	9.93952e-05
PORCN	0	-0.430598	0.0489312	0.696053	-0.408797	4.31324	36.3168	2.49043e-07	0.000120125
PLS1	0	0.1822	0.441708	-0.362321	0.117622	5.20083	36.2321	2.59241e-07	0.000121254
FAM180A	0	0.306634	0.125457	1.52646	0.102164	1.81018	35.4119	3.82278e-07	0.000173543
CD68	0	-0.00242681	0.169581	0.515645	-0.0629987	6.82848	35.077	4.47925e-07	0.000197535
GABRP	0	1.65809	1.19571	-0.445859	1.68557	6.9341	34.1522	6.93504e-07	0.000290172
KLK5	0	0.256848	0.126557	1.28076	-0.499899	5.66684	34.1221	7.0342e-07	0.000290172
TNNT1	0	-0.279851	0.0985335	0.879146	-0.225067	2.60824	34.0576	7.25176e-07	0.000290172
CCNG2	0	0.0237648	0.149454	-0.631914	0.0659134	7.17129	34.0344	7.33185e-07	0.000290172
AREG	0	-0.00763053	-0.106075	0.583923	-0.278979	4.28751	33.2667	1.05335e-06	0.000406462
CTSV	0	-0.167296	0.0913445	0.84025	-0.0729335	6.76927	33.1706	1.10216e-06	0.000414924
NPM1	0	-0.419962	-0.356309	-0.212968	-0.43368	8.66531	33.0475	1.16804e-06	0.000429256
CCDC127	0	-0.123111	-0.230306	-0.701449	-0.194398	3.63721	32.8573	1.2776e-06	0.000454375
NIPSNAP3A	0	0.0305898	0.0692206	-0.289271	0.0931667	5.16518	32.8281	1.29527e-06	0.000454375
TCP1	0	-0.309785	-0.254556	-0.0841447	-0.325965	7.35702	32.7786	1.32589e-06	0.000454781
GRPEL2	0	-0.269716	0.161926	0.638193	0.0617269	7.17009	32.7075	1.37106e-06	0.00046005
PAF1	0	-0.1793	-0.147868	0.140416	-0.239105	5.74762	32.5604	1.46944e-06	0.000478977
TARS2	0	-0.013447	0.063919	0.369425	-0.164	4.6447	32.5316	1.48953e-06	0.000478977
EIF5B	0	-0.393059	-0.39296	-0.236756	-0.405254	7.33852	31.9877	1.92423e-06	0.000606133
PAX9	0	-0.0180574	0.15199	0.715197	-0.108429	5.53944	31.9103	1.99557e-06	0.000616032
YOD1	0	0.28193	0.170272	-0.757361	0.575655	6.88819	31.8508	2.05219e-06	0.00062109
VSIG2	0	0.754548	0.81495	-0.360662	0.886835	3.61073	31.3581	2.58734e-06	0.000750117
LINC01835	0	0.841	1.32951	-0.248311	3.00504	1.08124	31.3169	2.63783e-06	0.000750117
SLC11A2	0	0.254572	0.327869	-0.0955607	0.220069	6.98712	31.291	2.67022e-06	0.000750117
AVPI1	0	0.00849734	-0.329325	0.50249	0.0438918	5.01572	31.2888	2.67291e-06	0.000750117
CALB2	0	-0.16411	-0.0783067	0.936193	0.215399	2.7613	31.1598	2.84004e-06	0.000782785
DSG4	0	0.330181	-0.000369319	2.2804	0.0369553	1.11347	31.0032	3.05673e-06	0.000827731
CDC42BPB	0	0.268806	0.336413	0.387666	0.157811	7.26762	30.9628	3.11532e-06	0.000829051
RTKN2	0	0.0406286	0.122044	-0.456262	0.462589	4.60439	30.8377	3.30379e-06	0.000864304
STS	0	0.551197	0.744426	-0.215494	1.43263	4.56909	30.5862	3.71783e-06	0.000956411
PSMD2	0	-0.0790599	-0.0319506	0.150203	-0.175856	7.7807	30.4607	3.94349e-06	0.000997832
CDKN2AIP	0	-0.0014697	0.0389527	0.43534	-0.0231178	5.27826	30.375	4.10515e-06	0.00102198
CYP4F2	0	0.814251	0.36935	1.62344	-0.791541	1.81972	30.2507	4.35165e-06	0.00106615
TECR	0	0.0744804	0.198075	0.402417	-0.000975961	7.32151	29.7701	5.45115e-06	0.00131466
NRARP	0	-0.385893	-0.335361	-0.0286666	-0.536717	4.85632	29.5714	5.98287e-06	0.0014207
PPM1G	0	-0.22488	-0.124541	0.0619886	-0.242657	6.33268	29.5083	6.16251e-06	0.00143554
PDZD8	0	0.129597	0.187233	0.457287	0.0394018	5.75889	29.4845	6.23137e-06	0.00143554
SLC49A4	0	-0.0302657	-0.0100844	-0.371329	0.0510688	5.08597	29.3096	6.76305e-06	0.00152356
IL36B	0	0.207287	1.39104	1.6337	0.402379	2.30162	29.2946	6.81087e-06	0.00152356
LMO7	0	0.333027	0.411443	-0.119878	0.417416	8.838	29.2107	7.08347e-06	0.0015619
ECM1	0	0.134044	0.315378	0.888383	0.383927	9.97574	28.9072	8.16424e-06	0.00177486
HPGD	0	0.2839	0.0380883	-0.478174	0.707308	8.08751	28.8094	8.54606e-06	0.00183206
BCAS1	0	0.57109	0.398116	-0.460577	0.597121	4.9131	28.6486	9.21318e-06	0.00192279
RAB31	0	-0.35517	-0.164423	0.238204	-0.432866	7.71914	28.6474	9.21842e-06	0.00192279
PPP2R2C	0	-0.0177767	0.303959	0.522623	-0.336575	6.25735	28.3674	1.05069e-05	0.00216232
SH3BGRL2	0	0.10721	0.0921591	-0.342398	0.0387436	7.28321	28.2319	1.11934e-05	0.00227328
FZD10-AS1	0	0.179567	0.361738	0.761772	0.451598	3.73466	28.1699	1.15221e-05	0.00230966
PPIC	0	-0.304104	-0.22677	-0.481475	-0.151414	5.54967	27.9365	1.28479e-05	0.00254241
FCHO2	0	0.331957	0.373684	-0.0289696	0.417442	6.10578	27.7742	1.38583e-05	0.00270764
FDCSP	0	-2.13085	-2.45608	-4.47582	-4.30845	1.61306	27.6148	1.4928e-05	0.00288017
SUSD6	0	0.330745	0.344427	0.00270969	0.395739	6.44463	27.551	1.53786e-05	0.00292029
SHMT2	0	-0.109934	0.039742	0.164724	-0.19305	5.80911	27.5116	1.56636e-05	0.00292029
HSPE1-MOB4	0	-0.698459	-0.688429	-0.513723	-0.636698	4.11083	27.5061	1.57036e-05	0.00292029
FBP1	0	0.598442	0.175587	-0.434624	0.40667	3.1908	27.4406	1.61905e-05	0.002975
SESN2	0	-0.0569279	-0.0270066	0.592628	0.175886	5.42156	27.3689	1.67406e-05	0.00303989
FMO9P	0	0.960504	1.32501	0.650322	3.41543	1.13035	27.1257	1.87488e-05	0.00336498
TMSB4X	0	-0.559949	-0.563873	-0.596289	-0.442229	9.00005	26.9684	2.0173e-05	0.00357898
H1F0	0	-0.0146975	0.006749	0.439353	-0.0483652	8.42395	26.9391	2.04503e-05	0.00358693
KLK7	0	0.712324	0.805499	1.33882	-0.218622	7.49471	26.8623	2.1195e-05	0.00367578
MINK1	0	0.273655	0.358892	0.460547	0.18127	7.75553	26.7669	2.21564e-05	0.00376425
ANKRD62	0	0.021283	0.26012	1.8397	0.511118	1.32532	26.7634	2.21928e-05	0.00376425
YPEL5	0	-0.108019	-0.110026	-0.360389	0.055989	6.67372	26.738	2.24568e-05	0.00376761
TUBG1	0	-0.0867992	0.0412827	0.272788	-0.133726	4.83463	26.6434	2.34673e-05	0.00389481
KPNA7	0	1.79372	2.12882	3.19423	1.74956	1.33422	26.614	2.37894e-05	0.00390627
HARS	0	-0.216162	-0.160623	0.00176409	-0.29789	5.91477	26.3542	2.68434e-05	0.0043502
LDHD	0	0.0305755	-0.00179125	0.630825	-0.308425	2.92316	26.3372	2.70566e-05	0.0043502
MT1G	0	-0.469133	0.0101475	0.669157	-0.736079	2.28877	26.2873	2.76921e-05	0.00440647
CALM2	0	-0.210764	-0.295979	-0.366134	-0.220045	8.10344	26.1979	2.88656e-05	0.00448432
ISG15	0	0.0507544	-0.265581	1.16856	0.0314588	5.05483	26.1832	2.90639e-05	0.00448432
KRT16	0	-0.846219	-0.376213	0.289454	-1.14378	10.879	26.1693	2.9252e-05	0.00448432
TNFSF9	0	-0.129313	-0.175918	0.598175	-0.0981924	3.01565	26.1626	2.93435e-05	0.00448432
SUPT5H	0	0.0509374	0.0806467	0.245414	-0.0301248	6.28107	26.1105	3.00625e-05	0.00454916
HSPA9	0	-0.255038	-0.207411	-0.104198	-0.288119	8.07294	26.0121	3.14673e-05	0.00471171
RSAD2	0	0.0898533	-0.23931	1.40079	-0.0319608	4.1005	25.993	3.17472e-05	0.00471171
TARS	0	-0.236106	-0.0361456	0.0813923	-0.219151	6.84899	25.8992	3.316e-05	0.00487452
HNRNPD	0	-0.331492	-0.329525	-0.214623	-0.299123	7.20444	25.821	3.4387e-05	0.0050072
SLC35C1	0	0.327582	0.437351	0.065638	0.230947	6.00803	25.603	3.80452e-05	0.00548811
ITPRIPL2	0	0.22101	0.401167	-0.10228	0.425793	5.94358	25.512	3.96858e-05	0.0056609
RPL36AL	0	-0.485098	-0.471881	-0.382687	-0.499641	7.12803	25.4962	3.99766e-05	0.0056609
WARS	0	-0.268018	-0.106741	0.673963	-0.209994	6.65418	25.451	4.08231e-05	0.00572823
RIN3	0	0.389292	0.451139	-0.0716583	0.417166	4.84888	25.3871	4.20514e-05	0.00584742
NT5C2	0	0.0846693	0.203401	0.41976	0.248387	7.84722	25.2282	4.52649e-05	0.00623807
HSPD1	0	-0.371356	-0.378932	-0.207876	-0.441598	7.77423	25.2065	4.57209e-05	0.00624515
B3GALT5	0	1.87523	1.55852	1.00723	2.08838	3.99989	25.177	4.63504e-05	0.0062756
RPL35A	0	-0.41964	-0.43055	-0.348979	-0.359227	8.6455	25.042	4.93415e-05	0.00662249
SPAG1	0	0.344841	0.440943	-0.0606887	0.480474	3.99841	25.0049	5.01959e-05	0.006675
SLC7A1	0	-0.0288062	0.161054	0.379359	-0.0129076	7.12584	24.9877	5.05977e-05	0.006675
GLA	0	-0.292662	-0.175977	0.184581	-0.305849	4.23879	24.9441	5.16296e-05	0.00675342
UBE2E2	0	-0.237166	-0.18555	0.158955	-0.359317	4.32293	24.8231	5.46024e-05	0.00708226
LOC440570	0	-0.249973	-1.97392	1.34401	0.593698	1.33428	24.7796	5.57121e-05	0.00716597
DNAJC7	0	-0.239438	-0.177332	-0.00646072	-0.228587	6.68894	24.6936	5.79735e-05	0.00734003
RPS12	0	-0.414536	-0.360435	-0.311032	-0.426567	9.55944	24.692	5.80165e-05	0.00734003
TFG	0	-0.0952968	-0.0440742	0.116641	-0.113839	6.65797	24.6633	5.87907e-05	0.00734207
SAR1A	0	-0.232238	-0.253448	-0.0895317	-0.1955	6.65849	24.6353	5.95591e-05	0.00734207
SNRPF	0	-0.481185	-0.434839	-0.301192	-0.47361	5.48273	24.6123	6.0194e-05	0.00734207
MAPK10	0	-0.0165538	-0.17899	-0.376841	-0.000742631	4.67976	24.6086	6.02982e-05	0.00734207
SH3BGRL3	0	-0.291826	-0.14105	0.0499415	-0.32834	8.11184	24.6046	6.04109e-05	0.00734207
PHACTR4	0	0.296928	0.377245	0.694585	0.374581	7.28727	24.5544	6.18277e-05	0.00740812
SCNN1D	0	-0.518841	-0.330417	0.530312	-0.552059	3.11037	24.5514	6.19143e-05	0.00740812
TMSB10	0	-0.527473	-0.472487	-0.315856	-0.536835	8.90615	24.4409	6.51601e-05	0.00771442
CXCL9	0	-0.76643	-0.675248	1.19327	-0.342628	4.94043	24.4269	6.55802e-05	0.00771442
CCT3	0	-0.263046	-0.219944	-0.0672169	-0.29891	7.71053	24.414	6.59736e-05	0.00771442
ASAP2	0	0.440707	0.267421	0.0348346	0.441678	5.62814	24.3849	6.68668e-05	0.00776006
LMTK3	0	-0.0748678	0.123145	0.618594	0.00245845	2.94222	24.3631	6.7544e-05	0.00778016
SLC6A11	0	-0.151691	0.722265	0.735761	-0.0858126	3.98107	24.2319	7.1764e-05	0.00810671
EIF4H	0	0.0276794	0.125202	0.247379	-0.057864	7.98327	24.2146	7.23404e-05	0.00810671
KCTD17	0	-0.150821	-0.221799	0.370129	-0.204623	3.98992	24.211	7.2461e-05	0.00810671
SLC9A1	0	0.120053	0.0323512	0.414429	-0.107013	4.62819	24.2104	7.24798e-05	0.00810671
S100A2	0	-0.790072	-0.516611	-0.240818	-1.10483	9.87991	24.1245	7.54121e-05	0.00832246
LINC00302	0	1.28019	0.31395	-1.33664	-0.286457	1.35735	24.1177	7.56505e-05	0.00832246
SLIRP	0	-0.585729	-0.465777	-0.34231	-0.520473	4.97217	24.0933	7.65068e-05	0.00832246
DKK1	0	0.229283	0.415528	-0.451859	0.625048	5.27178	24.0917	7.65655e-05	0.00832246
FKBP1A	0	-0.284931	-0.215144	-0.159135	-0.30353	7.00235	24.0422	7.83348e-05	0.00845523
MYO18A	0	0.44393	0.528113	0.527157	0.264351	7.02657	24.0159	7.9289e-05	0.00849879
RGS17	0	0.119822	0.604358	1.33794	-0.263277	1.70098	23.9961	8.00169e-05	0.00851766
ATP9A	0	0.265687	0.308499	-0.0299268	0.185551	6.08252	23.9733	8.08636e-05	0.00854884
NAPA	0	0.022287	0.0637141	0.230952	-0.0872879	7.03393	23.9193	8.29052e-05	0.00870504
KCNK6	0	0.148154	0.303524	0.390223	-0.0416452	6.01289	23.774	8.86512e-05	0.00924548
ARRDC4	0	-0.0990869	-0.366982	-0.508176	0.00905834	4.66134	23.7107	9.12785e-05	0.00945559
YARS	0	-0.19097	-0.0608459	0.113546	-0.231727	6.34125	23.6196	9.51945e-05	0.00979551
OASL	0	-0.248482	-0.7702	0.670473	-0.579288	3.54071	23.5898	9.6509e-05	0.0098141
PLAC4	0	0.491061	1.13623	1.66135	0.478737	1.88435	23.5796	9.69671e-05	0.0098141
UFC1	0	-0.171419	-0.12069	-0.322252	-0.141043	6.44206	23.5725	9.72826e-05	0.0098141
DUSP4	0	1.28267	0.835461	0.057511	1.74779	4.67795	23.5064	0.000100291	0.0100519
KRT14	0	-0.541543	-0.121374	0.422325	-0.968128	10.9392	23.3261	0.000108981	0.0108524
CSRP1	0	-0.248375	-0.20866	0.091689	-0.255237	7.43498	23.2663	0.000112023	0.0110802
GSTO1	0	-0.571929	-0.58749	-0.394636	-0.560751	5.87301	23.2531	0.000112704	0.0110802
ARSD	0	0.101048	0.111261	-0.288202	0.205436	5.28534	23.2292	0.000113951	0.0111319
GPX3	0	-0.474595	-0.158734	0.144527	-0.404399	9.18375	23.1093	0.000120413	0.0116892
GARS	0	-0.164801	0.0245525	0.112884	-0.298341	6.81303	23.0081	0.000126158	0.0121703
RPL23A	0	-0.404995	-0.381296	-0.287518	-0.365811	7.77056	22.9273	0.000130932	0.0125524
WNT11	0	-1.46539	-1.39015	-2.00479	-2.34861	1.72339	22.9002	0.000132575	0.0125654
HDAC1	0	-0.167411	-0.0644795	0.0534543	-0.136153	7.16486	22.8982	0.000132696	0.0125654
PGAM1	0	-0.159891	0.0510515	0.144172	-0.142872	6.20596	22.8573	0.000135217	0.0126884
PLA2G4E	0	-0.521467	-0.16425	0.35377	-0.961694	5.85335	22.8317	0.000136818	0.0126884
TM7SF2	0	0.0412621	0.121847	0.452125	-0.118088	5.82502	22.8292	0.000136972	0.0126884
SLC2A12	0	0.721698	0.550189	-0.0732424	0.865805	3.05059	22.8243	0.000137283	0.0126884
POGLUT3	0	0.0359782	-0.0905229	-0.337319	-0.184873	5.74192	22.778	0.000140233	0.0128839
CD177	0	-0.516499	-0.224153	0.591055	-0.759171	7.43189	22.7181	0.000144147	0.0131651
RPL22L1	0	-0.502487	-0.431536	-0.231825	-0.585852	5.52312	22.6419	0.000149284	0.0133968
CYP7B1	0	0.221718	0.179209	-0.192534	0.221848	5.29139	22.6413	0.000149328	0.0133968
NOP56	0	-0.292117	-0.260302	-0.00555009	-0.32206	6.18068	22.6306	0.000150064	0.0133968
PI15	0	0.568889	-0.198053	-0.323563	1.09474	4.60673	22.6267	0.000150335	0.0133968
DNAJB1	0	-0.0661853	0.0702402	0.317495	0.00997746	9.15104	22.6167	0.000151024	0.0133968
FZD7	0	0.0630613	-0.0249614	-0.419572	-0.03824	4.00986	22.5681	0.000154432	0.0136209
OTOP3	0	-0.23661	0.535372	0.805623	-0.528135	3.14007	22.5425	0.000156262	0.0136861
ARL6IP5	0	-0.0776886	-0.0718332	-0.29819	-0.0396746	6.66743	22.5315	0.000157051	0.0136861
CFL1	0	-0.279934	-0.237805	-0.113902	-0.347038	8.78124	22.5207	0.000157831	0.0136861
SEC14L1	0	0.023363	0.104697	0.362906	0.0335297	5.8692	22.465	0.000161924	0.0139625
KRT75	0	-1.27641	-2.20488	-0.157596	-3.07675	1.51347	22.4432	0.000163553	0.0140246
TKT	0	-0.111165	-0.00303597	0.171699	-0.210504	7.59545	22.3308	0.000172205	0.0145606
SPRR4	0	0.251518	0.784617	1.45634	-0.448155	1.91536	22.3303	0.000172248	0.0145606
GPT2	0	0.00693657	0.354419	0.470568	0.0797767	5.13846	22.3254	0.000172633	0.0145606
RPL9	0	-0.488741	-0.48198	-0.470727	-0.293252	9.22788	22.2589	0.000177984	0.0149304
CALR	0	-0.235388	-0.17329	-0.0223149	-0.283392	9.19314	22.231	0.000180276	0.0149969
RPL38	0	-0.423454	-0.395778	-0.302686	-0.38343	8.15584	22.2201	0.000181179	0.0149969
GLMP	0	0.0693465	0.0549199	0.393721	0.124764	4.58524	22.214	0.000181692	0.0149969
PSMA5	0	-0.374642	-0.284469	-0.162347	-0.321967	6.29918	22.1647	0.000185846	0.0152582
RNF103-CHMP3	0	-0.020179	-0.00866261	-0.17481	0.0399955	7.01934	22.085	0.000192762	0.0157423
LYPD2	0	0.221309	0.226182	-0.716295	0.166765	4.96289	22.0343	0.000197293	0.0159386
RHOU	0	0.294903	-0.246369	-0.354023	0.373672	4.56025	22.0038	0.000200076	0.0159386
COPS6	0	-0.191534	-0.168989	0.0676784	-0.223375	6.57711	22.0021	0.000200231	0.0159386
ESPL1	0	0.422028	0.584604	0.887914	0.415174	5.91299	21.9961	0.000200779	0.0159386
SNRPG	0	-0.54543	-0.451316	-0.343638	-0.525617	4.7248	21.9941	0.000200963	0.0159386
SYAP1	0	-0.123836	-0.0725185	0.0984428	-0.0968048	6.11703	21.9898	0.000201362	0.0159386
AMOT	0	0.404611	0.0956165	-0.168541	0.351196	4.03068	21.9706	0.000203136	0.0159604
PSMB1	0	-0.337448	-0.30758	-0.199949	-0.3108	6.89322	21.9645	0.000203705	0.0159604
DHRS9	0	-0.446523	0.0033491	0.242082	-0.313238	6.39698	21.9063	0.000209215	0.0160889
MYZAP	0	-0.0349812	0.0206912	-0.497142	0.201737	4.82981	21.8968	0.000210124	0.0160889
GRAMD1C	0	0.323879	0.406517	-0.0322364	0.311491	4.49168	21.8964	0.000210164	0.0160889
SEM1	0	-0.487096	-0.340627	-0.295975	-0.372373	6.27079	21.8957	0.000210237	0.0160889
ILF2	0	-0.299375	-0.311063	-0.201162	-0.347464	7.31744	21.8923	0.000210558	0.0160889
PDZD2	0	0.681322	0.660524	0.356243	0.530889	5.76166	21.8378	0.000215883	0.0164146
DUOX1	0	0.202855	0.308204	0.469794	0.0411862	6.65158	21.7844	0.000221224	0.0167382
SCAMP1	0	0.171076	0.183419	-0.0831371	0.249381	5.47637	21.7511	0.000224624	0.0168574
SNRPD3	0	-0.238392	-0.191177	-0.0740974	-0.216265	7.22446	21.7458	0.000225171	0.0168574
RPL22	0	-0.399945	-0.381532	-0.362158	-0.28598	7.28235	21.7371	0.000226076	0.0168574
RANBP1	0	-0.442255	-0.386398	-0.269678	-0.45494	5.78566	21.6652	0.000233638	0.0173375
TBC1D9B	0	0.262873	0.300394	0.304506	0.191911	7.02016	21.6546	0.000234775	0.0173385
NKIRAS2	0	0.115785	0.160499	0.32673	0.100347	5.45277	21.5975	0.000240993	0.017713
ATL3	0	-0.0745669	0.0390602	-0.203171	-0.0265949	6.42316	21.5647	0.000244637	0.0178956
FAM214A	0	0.44751	0.567183	0.164675	0.523427	5.96526	21.4462	0.000258263	0.0187766
SERPINE1	0	-1.54253	-1.73358	-0.749669	-2.18952	3.11102	21.4354	0.000259545	0.0187766
RNF20	0	-0.0598405	0.0673488	0.310957	-0.0693708	6.81294	21.4288	0.00026033	0.0187766
NDUFAB1	0	-0.443822	-0.435011	-0.33719	-0.353168	5.55357	21.4104	0.000262527	0.018847
HM13	0	-0.165531	-0.0853994	0.128383	-0.199215	6.92706	21.3979	0.000264032	0.0188673
SF3B2	0	-0.0789807	-0.0492274	0.0576162	-0.151425	7.22113	21.3231	0.000273217	0.0194337
CCT8	0	-0.287469	-0.223789	-0.0915235	-0.20516	7.35806	21.2931	0.000276986	0.0196114
ACKR2	0	0.344376	0.192176	0.804929	0.340694	3.15673	21.2706	0.000279855	0.019724
UQCRB	0	-0.464661	-0.451618	-0.398095	-0.447207	7.36505	21.1684	0.000293223	0.020514
FABP4	0	-0.574338	1.20412	1.19029	-2.45578	7.20408	21.1647	0.000293722	0.020514
GZMB	0	-1.81228	-2.04675	-1.42486	-1.95327	2.62921	21.1496	0.000295763	0.0205408
HNRNPM	0	-0.242818	-0.228955	-0.124904	-0.282019	7.55996	21.1421	0.000296767	0.0205408
EIF3I	0	-0.267732	-0.212882	-0.114413	-0.295517	7.32253	21.0918	0.000303667	0.0209245
RPS27A	0	-0.461693	-0.471733	-0.39107	-0.407761	9.18967	21.0545	0.000308885	0.0211895
MANF	0	-0.515065	-0.386286	-0.296225	-0.526826	6.04313	21.0251	0.000313058	0.0213203
NKAPD1	0	-0.0456796	-0.0832244	-0.290083	0.0243341	5.38011	21.0217	0.000313554	0.0213203
SARS	0	-0.152554	-0.0738346	0.0398299	-0.210809	7.11855	21.0108	0.000315108	0.021332
CRLF3	0	-0.120935	0.0453672	0.236368	-0.0909375	4.78521	20.9679	0.000321341	0.021659
NAP1L1	0	-0.36761	-0.368488	-0.349342	-0.2729	7.7866	20.9432	0.000324985	0.0217471
REEP5	0	-0.0989908	-0.154182	-0.234206	-0.0343437	6.8675	20.9317	0.000326698	0.0217471
RNASEL	0	0.0652472	0.0665988	-0.277693	0.0895996	4.78587	20.9305	0.000326876	0.0217471
STIP1	0	-0.173872	-0.141536	0.0502288	-0.223165	6.84053	20.9053	0.000330662	0.0218361
CCDC69	0	0.0801857	0.259707	-0.213514	-0.0613759	6.17744	20.9027	0.000331042	0.0218361
RPS23	0	-0.425018	-0.418835	-0.346206	-0.322277	8.50825	20.8539	0.000338502	0.0222331
GGTA1P	0	-0.349781	-0.0253417	-0.541523	0.166853	3.82933	20.8203	0.000343736	0.0224812
LCE1F	0	2.59718	0.176172	0.185708	-0.338926	1.27668	20.7924	0.000348131	0.0226726
RHOA	0	-0.200318	-0.140409	-0.0607382	-0.24162	8.9342	20.7341	0.000357521	0.0231863
TRAF7	0	0.0794501	0.205061	0.259508	-0.00630207	6.69531	20.7129	0.00036099	0.0233133
KLHL24	0	0.266046	0.287022	-0.0848858	0.289462	4.56949	20.6863	0.000365395	0.0234994
AP2S1	0	-0.254436	-0.169541	0.0498586	-0.238675	6.55577	20.6388	0.000373395	0.0239143
SF3B6	0	-0.360071	-0.308982	-0.203679	-0.325301	6.27218	20.6167	0.000377171	0.0240564
DUSP3	0	0.0402406	0.0508213	-0.168469	0.0317582	6.4497	20.5741	0.000384563	0.0244268
MARS	0	-0.0234394	0.064254	0.211548	-0.161046	6.15527	20.5502	0.000388774	0.0245931
ETFB	0	-0.137369	-0.0226775	0.227998	-0.102009	5.56632	20.4993	0.000397899	0.0250677
SLC25A23	0	0.362678	0.301105	0.546152	0.419585	5.72111	20.4366	0.000409425	0.0254879
WNK4	0	0.962982	0.723337	0.113769	0.969326	3.3073	20.4323	0.000410226	0.0254879
PLEKHA7	0	0.547635	0.621066	0.52101	0.531475	6.36469	20.4247	0.000411656	0.0254879
ZDHHC20	0	0.228115	0.262665	0.0615585	0.303474	6.84153	20.4238	0.000411825	0.0254879
BCL9L	0	0.370643	0.390896	0.413629	0.212896	6.22411	20.4184	0.000412827	0.0254879
WNK2	0	0.330033	-0.411894	-0.680902	-0.672459	3.00211	20.3111	0.000433501	0.0266577
FGD5-AS1	0	0.0627177	0.0329631	-0.0609589	0.19681	6.91489	20.2878	0.000438132	0.0268356
SNX9	0	0.245973	0.238283	-0.1541	0.237591	7.22625	20.2197	0.000451904	0.0275697
DHCR24	0	0.162506	0.293019	0.437555	0.0876	9.30489	20.1924	0.000457555	0.0277458
PROM2	0	0.367963	0.524672	0.36106	0.394076	7.58902	20.1884	0.000458386	0.0277458
B3GALT5-AS1	0	1.8825	1.63186	0.914833	2.43314	2.93687	20.1546	0.000465498	0.0279751
BAZ2B	0	0.306051	0.341302	0.0865421	0.313789	5.84241	20.1447	0.000467608	0.0279751
CYP2F1	0	1.01967	-0.027441	-0.238669	0.125284	1.76736	20.1446	0.000467612	0.0279751
ATP5MPL	0	-0.466869	-0.34925	-0.298865	-0.396384	6.23377	20.1283	0.000471092	0.0280745
RARS	0	-0.30541	-0.221536	-0.10257	-0.260683	6.59937	20.088	0.000479814	0.0283717
TNFRSF11A	0	0.498844	0.664823	0.135304	0.749518	3.64752	20.0793	0.000481714	0.0283717
ACOX3	0	0.315065	0.456934	0.47311	0.0456249	5.34571	20.0726	0.000483192	0.0283717
SARAF	0	-0.144861	-0.153161	-0.289105	-0.138551	7.38649	20.0638	0.000485129	0.0283717
ANKRD20A5P	0	0.167615	0.296998	1.15981	0.950273	2.17709	20.0631	0.000485268	0.0283717
RPL5	0	-0.336541	-0.311688	-0.241777	-0.289856	9.58653	20.035	0.000491507	0.0286279
SSRP1	0	-0.176488	-0.124509	-0.0026554	-0.21725	6.93597	20.0247	0.000493832	0.0286552
RDH10	0	0.422719	0.807524	-0.442104	1.42256	5.26215	20.0049	0.000498278	0.0287785
ADM	0	-0.271641	-0.504067	0.177841	-0.191916	4.61076	19.9979	0.00049988	0.0287785
RPL26	0	-0.481238	-0.442562	-0.343797	-0.410934	9.09648	19.9833	0.000503196	0.0287785
GTF3C6	0	-0.40239	-0.331405	-0.413176	-0.318872	5.14728	19.9824	0.000503414	0.0287785
ZG16B	0	0.605374	0.993816	0.19666	1.08312	4.41998	19.9711	0.000505995	0.0288193
SLC38A5	0	-0.250644	-0.015536	0.164129	-0.59437	3.86295	19.9153	0.00051899	0.0294508
LGMN	0	0.0425835	-0.134903	-0.269222	-0.0471465	7.20244	19.897	0.000523333	0.0295884
HLA-DRB1	0	2.27017	2.21042	1.77493	1.89573	5.43145	19.8772	0.000528055	0.029659
TP53INP1	0	0.249788	0.210632	-0.0992674	0.284167	4.81583	19.8757	0.000528424	0.029659
AGFG2	0	0.539515	0.731482	0.401453	0.766573	4.86662	19.8587	0.000532517	0.0296838
ADM2	0	0.253786	0.931638	0.959494	-0.00795906	2.25689	19.8579	0.000532712	0.0296838
KCNG1	0	0.578574	0.799916	0.108446	1.18845	2.64483	19.849	0.000534875	0.0296971
PLA2G3	0	-0.10683	0.00903961	0.462418	-0.211446	4.61144	19.8212	0.000541675	0.0298389
CX3CR1	0	0.541822	0.547926	-0.0389361	0.760457	3.20068	19.8162	0.000542899	0.0298389
NWD2	0	0.345598	0.0969422	-0.530924	0.604507	2.35715	19.8148	0.000543228	0.0298389
HBP1	0	0.183385	0.206335	-0.0893759	0.256217	7.24243	19.7824	0.000551294	0.0301746
RPL17	0	-0.42862	-0.405965	-0.315266	-0.358689	9.05838	19.7698	0.000554465	0.0302409
PDIA3	0	-0.296488	-0.306163	-0.223786	-0.368009	8.59836	19.7472	0.000560185	0.0304453
STRADB	0	0.0398614	-0.000986187	-0.46739	0.12106	3.42657	19.7308	0.000564357	0.0305644
CYP4B1	0	0.849066	0.991017	0.00193546	0.993995	5.32048	19.7087	0.000570063	0.0307655
MRPL51	0	-0.422429	-0.36818	-0.349798	-0.397791	6.3148	19.6738	0.00057915	0.031147
ATP6V0D1	0	-0.109858	-0.0267446	0.090061	-0.209386	6.51412	19.6306	0.000590627	0.0316274
KRT6B	0	-0.623488	-0.110672	0.40555	-0.551727	10.7329	19.6248	0.000592181	0.0316274
RTRAF	0	-0.315977	-0.289334	-0.258083	-0.23612	6.57699	19.6169	0.000594303	0.0316313
HMGN1	0	-0.289369	-0.32324	-0.310089	-0.262421	6.49843	19.4873	0.000630301	0.0333394
MMP12	0	-0.957256	-2.49233	-2.24279	-2.86314	2.36022	19.4785	0.000632816	0.0333394
PIK3IP1	0	0.282503	0.280267	-0.23307	0.460906	5.16923	19.4772	0.000633178	0.0333394
TXN	0	-0.507874	-0.193006	0.0448718	-0.490958	8.66549	19.4707	0.000635037	0.0333394
EIF4A1	0	-0.270234	-0.22945	-0.0894433	-0.336869	9.37558	19.4263	0.000647977	0.0337838
EIF2S2	0	-0.274614	-0.154123	-0.0492628	-0.219071	6.54203	19.4195	0.000649975	0.0337838
RBL2	0	0.239667	0.288626	0.0832713	0.315372	6.98112	19.4191	0.000650067	0.0337838
LOC101930085	0	-0.0200455	0.0840499	0.407816	0.181546	4.14557	19.4011	0.000655409	0.0338812
SLC35A3	0	0.238406	0.176566	-0.0906121	0.378214	5.57194	19.398	0.000656331	0.0338812
AP1B1	0	0.1699	0.23436	0.371412	0.0588867	7.48537	19.3875	0.000659446	0.0339285
CCT4	0	-0.296384	-0.295615	-0.177196	-0.271542	7.40525	19.3757	0.00066301	0.0339985
DYNAP	0	-1.12704	0.111329	0.49751	-0.998706	3.71643	19.3548	0.000669313	0.0342081
NOP10	0	-0.358596	-0.320394	-0.156242	-0.246528	6.10829	19.3385	0.00067426	0.0343472
SLC9A8	0	0.544573	0.575591	0.385228	0.547063	4.5874	19.2822	0.00069168	0.0350787
CYP1A1	0	0.302249	0.931423	2.90799	1.55266	1.25509	19.2741	0.000694226	0.0350787
ATP6V0A1	0	0.102909	0.18252	0.313588	0.0356495	5.66221	19.2703	0.000695439	0.0350787
SELE	0	-0.926426	-1.17434	-0.0472533	-1.2646	2.83341	19.2129	0.000713755	0.0358854
ANKRD11	0	0.387936	0.429642	0.483384	0.301151	6.22214	19.1846	0.000722935	0.0362289
PTMS	0	-0.383285	-0.495162	-0.370156	-0.407506	6.49247	19.1313	0.000740616	0.0369949
XRCC6	0	-0.2396	-0.193734	-0.128325	-0.247441	7.99717	19.1131	0.000746748	0.0371808
HNRNPA2B1	0	-0.218847	-0.215422	-0.113849	-0.223208	9.11445	19.0825	0.000757133	0.0375767
SLCO4A1	0	0.111943	-0.116163	-0.510783	-0.00189619	4.17799	19.0709	0.000761135	0.0376542
ANP32B	0	-0.347689	-0.29818	-0.274974	-0.328517	7.08358	19.032	0.000774665	0.0382011
PSMA4	0	-0.393456	-0.331734	-0.278709	-0.361184	6.88343	19.0206	0.000778661	0.0382759
NACC1	0	0.105962	0.0893041	0.293965	-0.00783069	5.58757	18.9837	0.000791746	0.0387955
RAD23B	0	-0.0794015	-0.0474183	0.11615	-0.047795	7.65795	18.967	0.000797753	0.0389662
PRMT5	0	-0.101995	-0.0962525	0.0905102	-0.118674	6.20044	18.9531	0.000802789	0.0390626
SPRR2E	0	-0.611415	0.0764555	0.577947	-0.785879	11.3416	18.9476	0.000804788	0.0390626
GTF2A2	0	-0.238294	-0.268235	-0.00246679	-0.257023	5.32314	18.8812	0.000829341	0.0401281
POMP	0	-0.381006	-0.312507	-0.258035	-0.318458	6.06362	18.8653	0.000835292	0.0401732
DHDDS	0	0.0123082	0.0336214	0.237025	-0.055549	5.22288	18.8649	0.000835477	0.0401732
ALDOA	0	0.0392249	0.0622354	0.344804	-0.109817	9.78724	18.8045	0.000858601	0.0411569
PLAU	0	-0.105072	-0.0451616	-0.391272	-0.263908	5.32654	18.7844	0.000866433	0.0414037
PSMA2	0	-0.334012	-0.272113	-0.186071	-0.266563	6.83748	18.7766	0.000869458	0.04142
FBXO42	0	0.12343	0.120422	0.336166	0.0452632	5.23006	18.7535	0.00087861	0.0417272
PSMD3	0	-0.100789	-0.0733369	0.0758022	-0.18786	6.43136	18.7318	0.000887246	0.0418788
RSL1D1	0	-0.252043	-0.265772	-0.14187	-0.178929	7.10194	18.7284	0.000888636	0.0418788
MACC1	0	0.181796	0.376853	-0.0609716	0.453816	6.0303	18.7251	0.000889942	0.0418788
SPRR2B	0	-0.473593	0.191252	1.20536	0.23087	7.05171	18.7053	0.000897949	0.0421272
YPEL2	0	0.301218	0.396734	-0.0486634	0.182496	4.65809	18.6966	0.000901468	0.0421641
TMEM106B	0	0.148541	0.129078	-0.0892884	0.240936	5.38222	18.6849	0.00090627	0.0422606
PRDX1	0	-0.354834	-0.214583	-0.13594	-0.351615	9.13037	18.6632	0.000915196	0.0425484
HSP90AB1	0	-0.235079	-0.236389	-0.119018	-0.290502	9.54485	18.6435	0.00092334	0.0427429
FAM131C	0	-0.254315	-0.0341184	1.55866	0.735534	1.1675	18.6398	0.00092492	0.0427429
TGM1	0	-0.178588	-0.110499	0.283799	-0.458234	9.63372	18.6255	0.000930892	0.0428905
PSMB4	0	-0.30484	-0.281092	-0.217816	-0.294354	6.6536	18.6048	0.000939649	0.0429522
SLC7A5	0	0.0574655	0.395664	0.58815	0.259761	6.85746	18.6047	0.000939653	0.0429522
TMEM51-AS1	0	0.663087	0.525422	0.107643	0.744756	3.42991	18.6026	0.000940578	0.0429522
LDHB	0	-0.459669	-0.48596	-0.316553	-0.496041	7.13029	18.5766	0.000951691	0.0433314
CCT7	0	-0.184693	-0.175809	-0.0309838	-0.26257	7.52255	18.5649	0.000956688	0.0434308
DNAJB5	0	-0.284362	-0.377474	0.162442	-0.78098	3.00299	18.5493	0.000963474	0.0435791
IDH3A	0	-0.145019	0.0932556	0.090765	-0.336077	6.37859	18.5444	0.000965601	0.0435791
GZMA	0	-1.03371	-1.09215	-0.930616	-0.838239	3.96544	18.5221	0.00097537	0.0438916
PSMB2	0	-0.210321	-0.161526	-0.0624859	-0.239249	6.51064	18.5133	0.000979231	0.0439373
RPS27L	0	-0.323071	-0.373702	-0.457067	-0.265394	4.80847	18.4813	0.000993495	0.0444481
LMO4	0	0.0442135	-0.220413	-0.316267	0.135978	6.80415	18.4544	0.00100561	0.0448129
H2AFZ	0	-0.336306	-0.182933	-0.101071	-0.407707	6.7034	18.4504	0.00100745	0.0448129
RAP1GAP	0	0.0986077	0.0394103	0.549678	-0.105784	3.91478	18.4432	0.0010107	0.0448282
CEMIP	0	0.15899	0.243908	0.774476	-0.126165	4.44078	18.4145	0.00102386	0.0452817
SPRR1B	0	-0.33314	-0.0892268	0.127201	-0.672875	11.5257	18.4048	0.00102838	0.0453516
MUC4	0	1.48377	1.86024	0.723921	1.85109	3.80967	18.3818	0.00103907	0.0456926
IGFL1	0	-0.830089	0.192219	1.05979	-0.969109	5.18182	18.3456	0.00105621	0.0463143
DNAJB11	0	-0.325461	-0.293058	-0.168888	-0.396946	6.05731	18.3205	0.0010682	0.0467071
RASA4CP	0	0.0542319	0.298607	0.909136	-0.082539	2.03394	18.2775	0.00108913	0.04738
GOLGA7B	0	-0.150728	0.0816912	0.322754	-0.609923	3.4965	18.2763	0.00108973	0.04738
N4BP2	0	0.406444	0.471205	0.155471	0.391178	4.25626	18.2527	0.00110137	0.0477361
RPS6KB1	0	0.0478783	0.154102	0.316158	0.0609571	5.70383	18.2472	0.0011041	0.0477361
VSIG10L	0	0.258029	0.459653	0.557088	0.159047	7.44618	18.227	0.00111421	0.0477802
SLC7A4	0	0.126192	0.0917532	0.835423	-0.762652	1.94952	18.2229	0.00111623	0.0477802
CR2	0	0.147345	2.88355	-0.332232	-1.14253	1.65087	18.2182	0.00111861	0.0477802
SRRM3	0	0.199967	0.199278	0.619547	0.28775	3.78728	18.218	0.00111873	0.0477802
FAM102A	0	0.13836	0.108628	0.465221	0.089749	7.55129	18.2143	0.0011206	0.0477802
MRPS6	0	-0.424603	-0.410753	-0.4041	-0.443847	4.78236	18.2038	0.00112588	0.0478731
PSMD13	0	-0.251646	-0.206469	-0.124597	-0.276264	6.50332	18.1889	0.00113349	0.0480642
COPB2	0	-0.105444	-0.0523671	0.0919801	-0.0949267	7.89213	18.1611	0.00114775	0.0485334
IMPDH2	0	-0.150583	-0.116333	0.0443527	-0.242746	7.31923	18.1544	0.00115123	0.0485334
PARK7	0	-0.340139	-0.357715	-0.297259	-0.349541	6.83869	18.1491	0.00115398	0.0485334
MTPN	0	-0.0365331	0.0928886	0.290233	0.0608776	8.30306	18.1333	0.00116225	0.048748
FDPS	0	-0.348473	-0.344921	-0.196851	-0.563143	6.8124	18.1145	0.00117211	0.0490286
WBP2	0	-0.0474446	-0.0340556	0.174454	-0.0927227	6.2928	18.0982	0.00118072	0.0491298
SLC37A1	0	0.422445	0.348956	0.106075	0.340619	4.92192	18.0979	0.0011809	0.0491298
TBCA	0	-0.37042	-0.338933	-0.267731	-0.319526	5.77027	18.0717	0.00119489	0.0495782
CST6	0	-0.272872	-0.107588	-0.661203	-0.215538	4.58051	18.0653	0.00119834	0.049588
TYMS	0	-0.55937	-0.339159	-0.378208	-0.83611	4.3763	18.0478	0.00120784	0.0498478
SARNP	0	−0,3687340247	−0,3506392498	−0,2410525052	−0,2853107643	5.38877	18.0257	0.00121989	0.0502108
SUB1	0	−0,3557111817	−0,3050539009	−0,2438330247	−0,323363094	7.04587	18.0121	0.00122738	0.0502891
PSMD1	0	−0,2207265389	−0,1112822693	−0,03473222103	−0,2020521173	6.99324	18.0104	0.00122831	0.0502891
MAU2	0	0.352015	0.391257	0.374897	0.279194	5.46257	17.9931	0.00123793	0.0505488
OLFM4	0	1.57762	0.657339	−0,3228964287	0.597289	7.64437	17.9812	0.00124457	0.0505953
RNF181	0	−0,2771166554	−0,2440209474	−0,02705743722	−0,2320854207	5.45016	17.9793	0.00124562	0.0505953
ZNF92	0	0.271573	0.431086	−0,1586136768	0.401216	3.64426	17.9514	0.00126138	0.0511008
WNT5B	0	0.338623	0.122328	−0,2987832887	0.262711	3.25767	17.9239	0.00127709	0.051602
SLC9A4	0	0.52746	0.217813	1.22931	0.493692	2.0912	17.8991	0.0012914	0.0520436
SH2D1B	0	0.645754	0.854825	−0,2627952501	1.66824	2.2805	17.868	0.00130959	0.0524548
MT1H	0	1.45743	2.14678	2.73602	1.47745	1.25421	17.8647	0.00131155	0.0524548
GULP1	0	0.463532	0.471542	0.19775	0.545962	4.31282	17.8625	0.00131282	0.0524548
CLIP4	0	0.165136	0.395635	0.142032	0.449659	5.97696	17.8585	0.00131519	0.0524548
CES2	0	−0,003488736636	0.0904758	0.361688	−0,1032465469	6.844	17.8467	0.00132221	0.0525988
TOMM5	0	−0,3688379767	−0,3396259991	−0,2318456277	−0,3356043054	5.6636	17.8056	0.00134685	0.053441
SVIP	0	−0,1621525777	−0,2625258675	−0,476775362	−0,1796906949	4.31543	17.7771	0.00136419	0.0539905
ILF3	0	0.126482	0.118953	0.227685	0.00161024	7.19165	17.7414	0.00138625	0.0543485
RPL21	0	−0,4270989901	−0,4024536618	−0,3597323831	−0,3223558229	8.44432	17.7399	0.00138722	0.0543485
ESAM	0	−0,09081233158	−0,1710859102	−0,458605927	0.041025	4.59028	17.7374	0.0013888	0.0543485
G6PD	0	0.0533016	0.145237	0.311723	−0,123975384	5.40388	17.7357	0.00138986	0.0543485
NDUFB9	0	−0,3458941421	−0,3275192603	−0,1852597043	−0,3667371441	6.10478	17.7341	0.00139084	0.0543485
SECISBP2L	0	0.351422	0.349524	0.103006	0.429467	6.27852	17.722	0.00139844	0.0545073
SNX18	0	0.261877	0.307048	0.0441347	0.48436	5.065	17.7001	0.00141222	0.0549057
DAZAP1	0	−0,106095853	−0,04130240932	0.0974609	−0,1906386488	6.2448	17.6822	0.00142365	0.0552113
PSMC4	0	−0,231567516	−0,2230987021	−0,06233859934	−0,2818593638	6.18881	17.6443	0.00144809	0.056018
KPNB1	0	−0,07531698164	−0,02453321643	0.102564	−0,07625794569	7.81875	17.6257	0.00146023	0.0563466
MYOZ1	0	−0,6821221214	0.0552899	0.494367	−0,5907584491	2.46948	17.6124	0.00146896	0.0565423
PRR9	0	0.21192	−0,392416149	2.18517	0.772061	1.2647	17.5941	0.00148107	0.0568665
KLK14	0	−0,08147929588	−0,08150912903	1.0658	−0,28299686	3.97693	17.5834	0.00148826	0.0570007
PI4KB	0	0.0977771	0.107512	0.227385	0.0391251	6.34177	17.5753	0.00149367	0.0570663
NEDD8	0	−0,3438777532	−0,257371263	−0,1568762823	−0,2777045322	5.97204	17.5071	0.00154006	0.0586932
IL27RA	0	0.251859	−0,1132009669	−0,2478849375	−0,2519293013	3.80966	17.4949	0.00154852	0.0588703
FGF12	0	−0,1056812927	−0,9067580078	−1,068454317	0.20555	1.69888	17.4808	0.00155839	0.0591002
KLK10	0	−0,2621660744	−0,1257544191	0.170378	−0,5689307625	9.25527	17.4451	0.0015835	0.0595826
ERBB3	0	0.331287	0.405033	0.140185	0.346592	7.54743	17.4408	0.00158656	0.0595826
RPL24	0	−0,4046865385	−0,3905925174	−0,2960052661	−0,362240671	8.96222	17.4392	0.00158772	0.0595826
LMTK2	0	0.386564	0.465364	0.438705	0.532335	6.07575	17.4357	0.00159021	0.0595826
CHI3L2	0	−1,687971924	−0,9099090879	−1,841084297	−1,297581622	2.58428	17.4354	0.00159041	0.0595826
ARHGEF18	0	0.205493	0.196334	0.432247	0.139859	6.32133	17.4229	0.00159935	0.0597723
RAN	0	−0,3084164349	−0,2572212612	−0,1495078371	−0,3183982364	8.05815	17.4155	0.00160468	0.0598267
TBC1D2	0	0.106689	0.442475	0.150357	0.224413	5.927	17.3967	0.00161831	0.0601894
CREBRF	0	0.322477	0.221284	−0,04969004421	0.295595	4.1091	17.3526	0.0016506	0.0611918
DNAJA1	0	−0,3366086523	−0,3771176435	−0,2145518598	−0,3615704613	7.6192	17.3396	0.00166026	0.0611918
LYAR	0	−0,4856341625	−0,4718818509	−0,1410716519	−0,4481218414	4.1303	17.3371	0.00166207	0.0611918
BTF3	0	−0,3378631535	−0,2719471302	−0,233641279	−0,2500461245	9.03721	17.334	0.00166443	0.0611918
SPTBN2	0	0.39593	0.546448	0.53155	0.324664	7.3804	17.3331	0.00166508	0.0611918
FAM83G	0	0.150916	0.379436	0.55557	0.0717669	5.97925	17.3241	0.00167185	0.0612946
OTUB1	0	−0,04905312765	0.0240297	0.146373	−0,07525501466	6.27619	17.3171	0.00167707	0.0613401
TMEM63C	0	−0,4103954507	0.0744651	0.391812	−0,2563957889	2.74255	17.3109	0.00168173	0.0613654
PSMD6	0	−0,2551414462	−0,2295451694	−0,0895561257	−0,2590002359	6.2456	17.2931	0.00169517	0.0617099
PPIF	0	−0,4012285873	−0,1000871534	0.192686	−0,7920008663	7.86301	17.2844	0.00170181	0.0618056
SPRR1A	0	−0,194579501	−0,0985675205	0.162268	−0,6573205841	11.3552	17.2722	0.00171113	0.0619985
RND3	0	0.147367	0.289879	−0,1669781002	0.397793	7.33489	17.2337	0.00174095	0.0627853
ZADH2	0	0.0671252	0.00954231	−0,1942857144	−0,002834489088	5.11395	17.2323	0.001742	0.0627853
DUOX2	0	0.539598	1.09101	0.259463	0.360595	7.45479	17.2273	0.00174595	0.0627853
ZDHHC14	0	−0,3925984004	−0,2426943849	0.180562	−0,4721128979	3.27793	17.2232	0.00174912	0.0627853
HSP90B1	0	−0,3514851399	−0,3667042361	−0,2932623453	−0,3918725787	9.27454	17.2129	0.00175725	0.0628307
MRPS21	0	−0,3570145002	−0,281620036	−0,2414480601	−0,2850451408	5.66426	17.2113	0.00175853	0.0628307
MSMB	0	0.351208	0.0256201	1.84864	2.00225	1.10536	17.1912	0.0017744	0.0632513
THEMIS2	0	−0,2227320775	−0,1556316213	0.3694	−0,2322296242	3.67365	17.1828	0.00178105	0.0633422
RABGGTA	0	−0,007953659429	0.0479553	0.316611	−0,1700066961	5.382	17.1583	0.0018007	0.0638938
EIF1	0	−0,3273901418	−0,2983466743	−0,249348089	−0,2866889166	8.77565	17.1175	0.00183397	0.0648232
THPO	0	0.407249	−0,9911911688	−1,042983831	−1,92756222	1.17894	17.1158	0.00183529	0.0648232
BUD31	0	−0,3388096398	−0,3333806369	−0,2242991171	−0,3254716324	5.6996	17.0903	0.00185642	0.0654097
ENO1	0	−0,1853407233	−0,06219985346	0.02816	−0,2277862489	9.90885	17.0855	0.00186037	0.0654097
DMKN	0	−0,2106861692	0.116722	0.302814	−0,3773124956	9.2223	17.0717	0.00187188	0.0656466
CBLC	0	0.0175712	0.102674	0.376356	0.105544	4.43255	17.0673	0.00187562	0.0656466
LNX1	0	0.550982	0.773437	0.412636	0.737299	4.88576	17.0234	0.00191285	0.0667982
NCL	0	−0,2553976156	−0,2365297542	−0,07943871455	−0,2468279699	9.25963	17.0101	0.0019242	0.0668929
HNRNPC	0	−0,2618872028	−0,2582195278	−0,1753025501	−0,2311503126	8.31445	17.0101	0.00192423	0.0668929
KPNA2	0	−0,4132055457	−0,2300466227	−0,1365606082	−0,5070135463	6.04786	16.9892	0.00194227	0.0673685
PDCD6	0	−0,05287675004	−0,07758410472	−0,2967438341	−0,1282132506	6.60863	16.9568	0.00197062	0.0680699
RPL7	0	−0,3862803031	−0,3384116768	−0,3030124959	−0,3109208757	9.30659	16.956	0.00197138	0.0680699
NASP	0	−0,2611612361	−0,2252582016	−0,1418950837	−0,3013069709	6.22389	16.9511	0.00197572	0.0680699
SBSN	0	−0,08386372146	0.216761	0.375878	−0,3133666922	11.4553	16.913	0.00200964	0.0690842
PTBP1	0	0.0463199	0.121816	0.200524	−0,03834166795	7.56198	16.9036	0.00201812	0.0692215
SLMO2-ATP5E	0	−0,4083999925	−0,3577412838	−0,3379594888	−0,3220863883	7.37677	16.8893	0.00203108	0.0695114
RND1	0	−0,856338175	−0,2967332356	0.251231	−0,7165654426	2.94115	16.8836	0.00203623	0.0695338
ZMIZ1	0	0.336384	0.343391	0.384065	0.192109	7.26748	16.8456	0.00207111	0.0705686
NUDC	0	−0,2967731956	−0,2973236996	−0,1474276114	−0,3367598567	5.99942	16.8309	0.0020848	0.0707668
IL36G	0	−1,021520997	0.0766051	0.328294	−1,379035511	4.48202	16.8283	0.00208723	0.0707668
ZNF662	0	0.345613	0.175443	−0,1534778478	0.339503	3.56868	16.8246	0.00209068	0.0707668
RPS24	0	−0,4584717866	−0,3975689302	−0,3748100429	−0,3500725927	9.80677	16.8101	0.00210422	0.0709623
GNG4	0	0.100078	−0,1828265163	−0,6397685992	−0,02735298686	2.72808	16.8048	0.00210926	0.0709623
VDAC1	0	−0,1670222553	−0,09732542835	0.0208622	−0,1908428915	7.38035	16.8037	0.00211025	0.0709623
STRAP	0	−0,2389064118	−0,2593966459	−0,1492669762	−0,2291695613	6.82775	16.7979	0.00211572	0.0709915
MRPL20	0	−0,3258978328	−0,3136137704	−0,2180148577	−0,3294440863	5.77445	16.7801	0.00213259	0.0714024
KIAA0556	0	0.40993	0.393858	0.4751	0.286825	4.74452	16.7719	0.00214047	0.0714779
DAPP1	0	0.166357	0.263285	−0,08374312388	0.246362	6.35485	16.7662	0.00214588	0.0714779
FTH1	0	−0,4863564713	−0,5254760166	0.0597053	−0,03644772218	9.62399	16.7633	0.00214873	0.0714779
GPSM1	0	0.0311953	−0,3339311943	−0,7310889303	−0,3160869936	4.35304	16.7394	0.00217175	0.0717275
PBDC1	0	−0,3768974479	−0,4004892725	−0,3442773956	−0,3766004892	4.99582	16.7386	0.00217254	0.0717275
PDCD5	0	−0,379878321	−0,3725051359	−0,3087594139	−0,3296728726	5.42647	16.7379	0.00217326	0.0717275
AHSA1	0	−0,2682404249	−0,2992831539	−0,1714809352	−0,3355373948	6.51117	16.7362	0.00217483	0.0717275
OSBPL8	0	0.216966	0.311893	0.0613279	0.295334	6.40828	16.7218	0.00218885	0.072036
ANKRD13A	0	0.301604	0.444163	0.289424	0.388763	6.5291	16.7129	0.00219765	0.0720457
NUMA1	0	0.356678	0.396577	0.349006	0.237716	7.95515	16.712	0.00219848	0.0720457
HEXB	0	−0,3854996386	−0,5271384787	−0,4362271322	−0,4780931644	5.74199	16.6963	0.00221397	0.0722654
ATP5PD	0	−0,3810297126	−0,3151593423	−0,2343625508	−0,2949792594	7.08847	16.6957	0.00221455	0.0722654
ABCG4	0	0.590791	0.718479	1.28435	0.538045	2.05113	16.6873	0.00222287	0.072384
RPL34	0	−0,4439377461	−0,4624224893	−0,3820023025	−0,4462231357	8.56976	16.6378	0.0022725	0.0738158
RPL36A-HNRNPH2	0	−0,9813138565	−0,8497547977	−0,7759912046	−0,775714225	3.73261	16.6322	0.00227824	0.0738158
FUT3	0	0.0959382	0.260301	0.42335	0.0573463	6.73177	16.6293	0.00228119	0.0738158
TPM3	0	−0,1848578967	−0,1213270285	−0,04915092612	−0,2240228166	7.95049	16.6135	0.0022973	0.0741816
PSMD11	0	−0,1535684427	−0,08749254892	0.017979	−0,1475823498	6.67757	16.6003	0.00231094	0.0744662
PHACTR2	0	0.283334	0.478998	0.132829	0.27796	6.08654	16.5699	0.00234246	0.0753247
CIDEA	0	−0,5251655471	−0,8112557364	0.543672	−0,2819542242	2.67405	16.5576	0.00235534	0.0755815
SATB1	0	0.183988	0.0430026	−0,2076561949	0.177089	5.25644	16.5212	0.00239387	0.0766584
ISCU	0	−0,2505495493	−0,3419130893	−0,3875161201	−0,2907872756	5.42199	16.5067	0.00240939	0.0768558
GLTP	0	−0,05732831527	0.0390912	0.286308	−0,1489135282	9.42787	16.5062	0.00240999	0.0768558
RABGAP1L	0	0.179391	0.249676	−0,03789470886	0.35506	5.03376	16.4975	0.0024193	0.0768919
ATG3	0	−0,3056435059	−0,2864392116	−0,2346972666	−0,2897266942	5.82661	16.4959	0.00242109	0.0768919
MN1	0	0.372683	0.275442	−0,1262897503	0.104191	3.92764	16.4766	0.00244199	0.0772911
PGM1	0	0.0431559	−0,08592463627	−0,2080085429	0.160729	5.47417	16.4645	0.0024552	0.0772911
SPRR2C	0	−0,2706520846	0.160829	0.654332	−0,4272438877	6.90415	16.463	0.00245679	0.0772911
NSDHL	0	−0,1862223946	−0,1032040085	0.0944861	−0,2207237122	6.2404	16.4594	0.00246078	0.0772911
RPS25	0	−0,3875742181	−0,3772368557	−0,3073379624	−0,3228746037	8.57887	16.4575	0.0024629	0.0772911
RHOT1	0	0.144426	0.168115	−0,03419991624	0.342426	5.4367	16.4553	0.00246524	0.0772911
PFDN2	0	−0,4085787558	−0,4655080832	−0,2668623163	−0,3667555603	4.59737	16.4427	0.00247923	0.0772911
AGL	0	0.334669	0.378931	0.12634	0.479124	5.1278	16.4399	0.00248222	0.0772911
PFN1	0	−0,2908250384	−0,2225736948	−0,1172347286	−0,3415167835	8.5635	16.4336	0.00248927	0.0772911
CCL22	0	−0,8028744125	−0,7373054634	−0,3884121369	−0,9853882085	3.1665	16.4334	0.00248944	0.0772911
MID1	0	0.122546	0.174255	−0,05924291828	0.280194	5.38595	16.4248	0.00249902	0.0772911
UBAP2	0	0.156654	0.247442	0.365754	0.133705	4.91546	16.4228	0.00250122	0.0772911
TBC1D8	0	0.231583	0.433577	0.109599	0.234932	5.17892	16.4207	0.00250362	0.0772911
TMCO4	0	0.260658	0.282657	−0,05357581524	0.382164	4.64154	16.4206	0.00250376	0.0772911
KHSRP	0	0.0344944	0.0755461	0.177927	−0,06057877979	6.42979	16.3885	0.00253982	0.0782477
ACADM	0	0.243394	0.501648	0.00111878	0.56076	6.25395	16.3754	0.00255471	0.0783213
KRT5	0	−0,2289256822	0.0490198	0.148474	−0,08384954616	12.9353	16.3734	0.00255697	0.0783213
VCP	0	−0,1428425956	−0,09154066569	−0,01773680906	−0,2659614683	8.55413	16.373	0.00255743	0.0783213
POLR2M	0	0.13475	0.0683093	−0,1454753934	0.169431	4.76809	16.3226	0.00261545	0.0799396
ANO8	0	0.575252	0.717425	0.342549	0.438768	3.80715	16.3148	0.00262461	0.080061
ERH	0	−0,2968620697	−0,2852906365	−0,2636243833	−0,2139759632	6.31108	16.2902	0.00265343	0.0807805
BRD4	0	0.175352	0.152248	0.317573	0.142404	5.71046	16.2603	0.00268904	0.0817033
HNRNPU	0	−0,2202867065	−0,2375200174	−0,1445484875	−0,21762648	8.34852	16.242	0.00271106	0.0822107
UBE2E1	0	−0,09296344699	−0,04195073507	0.121513	−0,003046603418	6.47097	16.2125	0.00274689	0.083134
RPS4X	0	−0,3403905468	−0,3163418386	−0,3111632348	−0,2489441925	10.5452	16.2041	0.00275712	0.0832802
CHMP4B	0	−0,2080585038	−0,1881800964	−0,07053156087	−0,1829431479	7.22203	16.1804	0.00278641	0.0838655
TMA7	0	−0,3970435214	−0,3721506424	−0,3040791947	−0,3536622229	5.73868	16.1796	0.00278737	0.0838655
GSPT1	0	−0,2871641642	−0,2857687126	−0,1864786921	−0,2233222529	7.22009	16.1659	0.00280445	0.0840862
RELL1	0	−0,4318063838	−0,4114394151	−0,6197028782	−0,2142907584	3.69421	16.1623	0.00280899	0.0840862
LINC00887	0	0.208426	0.0874361	0.924104	0.13842	1.9945	16.1606	0.00281104	0.0840862
SNRPD1	0	−0,379785346	−0,3246327949	−0,2095436847	−0,3280912619	5.68886	16.1395	0.00283754	0.0847147
RPL37A	0	−0,3772480262	−0,3515568242	−0,283276093	−0,3107807129	9.62429	16.1012	0.0028863	0.086004
PA2G4	0	−0,1892236709	−0,1616031078	−0,004898152638	−0,21559278	7.64761	16.0966	0.00289228	0.0860162
CCDC58	0	−0,5576780619	−0,4434442911	−0,285955723	−0,3931126965	3.87967	16.062	0.00293704	0.0871792
ADGRL1	0	0.0873727	−0,05263617535	0.293314	−0,06948491504	4.35584	16.0139	0.00300056	0.0888939
HAL	0	1.125	0.703709	−0,2554477636	0.214434	3.44869	16.0026	0.00301567	0.0891094
SRPX2	0	−0,413864888	−0,1470400514	0.13042	−0,6580609955	3.73218	15.9998	0.00301938	0.0891094
SYNPO2L	0	−0,4703102182	0.229411	0.830426	−0,4155886008	5.23074	15.995	0.00302586	0.08913
MTF1	0	0.0588602	0.205712	0.321141	−0,00007609683562	5.8308	15.9901	0.00303246	0.0891542
TXNIP	0	−0,1254712289	−0,3674443741	−0,5056168898	−0,1086105907	9.07559	15.9725	0.00305632	0.089542
SPECC1L-ADORA2A	0	0.353423	0.456127	0.473207	0.315639	5.72797	15.9718	0.00305725	0.089542
MAP4K2	0	−0,006780104002	−0,001702304091	0.35748	−0,1692953592	3.58163	15.9623	0.00307013	0.0895873
NUDT5	0	−0,2935478184	−0,2351615336	−0,1337637186	−0,2592425634	5.68378	15.9557	0.00307924	0.0895873
UBL5	0	−0,3577843523	−0,2636499808	−0,1624125656	−0,2893121325	6.68604	15.952	0.00308425	0.0895873
MIEN1	0	−0,1313480194	−0,116757188	0.154702	−0,01860848025	4.90991	15.9501	0.0030868	0.0895873
IL1RN	0	−0,4606142742	−0,1493145007	0.0222217	−0,3423007458	10.3105	15.9494	0.00308782	0.0895873
CCL20	0	−1,015564206	−0,9251281438	0.168902	−1,78946829	2.58987	15.9425	0.00309724	0.0896922
NDUFB3	0	−0,4172623758	−0,2709295275	−0,2219992859	−0,3637337842	5.87288	15.9289	0.00311607	0.0900686
NADK2	0	−0,03237642224	−0,06991459801	−0,3200168723	0.0125932	4.38718	15.9205	0.00312766	0.0902345
JTB	0	−0,3229265724	−0,317688392	−0,3025065393	−0,3347780929	6.08956	15.9158	0.00313419	0.0902526
RNF40	0	0.114319	0.114381	0.23472	0.0722343	6.33237	15.9117	0.00313998	0.0902526
SNRPC	0	−0,3372249862	−0,3194509455	−0,2197060136	−0,3002756898	5.35187	15.8956	0.00316246	0.0907297
SYNGR1	0	0.339312	0.0572547	0.097269	0.204422	5.19728	15.8853	0.003177	0.0909778
CBX2	0	0.124492	0.323887	0.509082	0.00827123	3.53934	15.88	0.00318442	0.0910213
SPRR2A	0	−0,3614835418	0.00468503	0.178775	−0,5757558506	12.1257	15.8486	0.00322914	0.0919648
CEACAM7	0	0.759214	0.801699	0.594872	0.76335	6.79953	15.8485	0.00322934	0.0919648
UAP1	0	−0,4692853458	−0,4737143981	−0,4222683881	−0,37223642	6.27499	15.8369	0.00324598	0.0922684
FRMPD1	0	1.22752	1.12307	2.27613	0.215878	1.16244	15.8233	0.00326565	0.0925153
CDKN1A	0	−0,4513196781	−0,2451260356	−0,05000156045	−0,4836446102	7.31854	15.8226	0.00326666	0.0925153
COX5A	0	−0,3933790462	−0,3268105777	−0,1969313699	−0,3539895752	6.62713	15.8088	0.00328677	0.0929144
SMS	0	−0,3155153754	−0,2489160643	−0,4043311017	−0,353100705	5.63181	15.7508	0.00337246	0.0951624
ATOX1	0	−0,3572653525	−0,2532005139	−0,1076464213	−0,3813358281	4.80011	15.7291	0.00340512	0.0959088
CD46	0	0.168389	0.351522	−0,09931714254	0.416484	7.4802	15.7234	0.00341366	0.0959743
ZNF33A	0	0.202181	0.172526	0.000819509	0.259794	5.64204	15.7108	0.00343287	0.0963384
PHKA2	0	0.444014	0.180206	0.12453	0.34172	4.52709	15.7067	0.0034391	0.0963384
CLINT1	0	0.214679	0.314032	0.313794	0.393816	7.50346	15.6975	0.00345308	0.0965549
UQCRFS1	0	−0,3125582883	−0,2926327279	−0,2091925973	−0,3679372092	5.98923	15.6889	0.00346627	0.0967484
HSPA8	0	−0,3104368403	−0,3229566138	−0,1948333715	−0,3906741158	10.3785	15.6724	0.00349182	0.0972856
TNKS1BP1	0	0.0941933	0.0963346	0.236734	−0,05741365011	8.09094	15.6582	0.00351378	0.0977211
GTF3A	0	−0,338529495	−0,2319124584	−0,1941592345	−0,3419894469	5.76568	15.6513	0.00352467	0.0978476
TRIM56	0	0.55705	0.620149	0.35656	0.502505	5.16548	15.6333	0.00355284	0.0984526
ERLEC1	0	−0,07770470741	−0,1696074677	−0,2894402771	−0,06817260484	5.92632	15.62	0.00357387	0.0988579
DNAJC8	0	−0,248934349	−0,2568731064	−0,2214636421	−0,2080806137	6.44746	15.6073	0.00359406	0.0991456
NDUFS5	0	−0,3726498504	−0,3147744232	−0,2606573171	−0,3447943007	6.88101	15.6054	0.00359712	0.0991456
SELENOK	0	−0,3319168267	−0,4586897167	−0,3144829861	−0,363507014	5.09331	15.5754	0.00364524	0.100293
EIF4A2	0	−0,09377908877	−0,1935824014	−0,2503383845	−0,05383143003	8.21252	15.5666	0.00365937	0.100502
GALNT5	0	0.244352	0.219154	−0,2095272328	0.10391	7.6338	15.5624	0.00366628	0.100514
ACOT7	0	−0,1972698831	−0,02160593266	0.137633	−0,1705715784	4.83603	15.5551	0.00367815	0.10066
CLPTM1	0	0.187288	0.155077	0.298189	0.0620002	6.19666	15.5403	0.00370229	0.101141
GPAT3	0	0.00433973	0.0290304	−0,5121364537	−0,1084574629	5.7168	15.516	0.00374239	0.101907
RRAD	0	−0,1537718907	−0,4188021567	0.583789	−0,2540479212	2.01941	15.5153	0.00374352	0.101907
MEIS2	0	0.236269	0.0591218	−0,05861022288	0.410762	5.12936	15.4957	0.00377625	0.102544
PIK3R1	0	0.286724	0.242418	0.00157614	0.493355	7.46123	15.4894	0.00378671	0.102544
ABAT	0	0.680549	0.552715	0.907334	0.766446	3.79005	15.4893	0.00378685	0.102544
GBP5	0	−0,6564176349	−0,4916342408	0.391128	−0,4147417008	3.83469	15.4801	0.00380233	0.102783
HNRNPA1	0	−0,2079309096	−0,218936344	−0,1224048862	−0,2135958744	8.67668	15.4737	0.00381321	0.102897
ERP44	0	−0,2417944587	−0,1942118372	−0,07952882875	−0,2217174381	6.30197	15.4588	0.00383832	0.103209
RPL23	0	−0,3591766575	−0,3667327553	−0,2965315587	−0,3304377237	9.41389	15.4561	0.00384298	0.103209
RPL14	0	−0,3103039646	−0,2818498499	−0,2017551082	−0,2087172523	8.51809	15.455	0.00384485	0.103209
FABP5	0	−0,3882174369	−0,2806165706	−0,01272258239	−0,209186008	9.59792	15.4498	0.00385366	0.103266
FBL	0	−0,3082506696	−0,2809737952	−0,1511516715	−0,2667415207	6.79304	15.444	0.00386363	0.103354
TOMM6	0	−0,2946729058	−0,2015360226	−0,2411317123	−0,2712785517	6.12188	15.4376	0.00387462	0.103468
NBEAL2	0	0.444736	0.517304	0.533183	0.393626	7.29406	15.4235	0.00389886	0.103936
IRF2BP2	0	−0,1849625833	−0,2853098929	−0,2759172005	−0,09985431932	6.58486	15.4121	0.00391861	0.104108
DNTTIP2	0	−0,2578592918	−0,2631794354	−0,1131231944	−0,2426743525	6.03045	15.412	0.00391881	0.104108
SMCO3	0	−0,8570872686	−1,839811805	−0,998831052	−1,698883254	1.56692	15.4032	0.00393402	0.104333
JPT1	0	−0,345666747	−0,2225579141	−0,1070146872	−0,2622452134	6.93407	15.3919	0.00395372	0.104675
NOP9	0	−0,0679416147	−0,1222480668	0.0901122	−0,215604016	5.67155	15.3852	0.00396556	0.104705
LOC101928009	0	0.845624	2.03849	2.29636	1.65177	1.1914	15.3817	0.00397171	0.104705
SLC49A3	0	0.579166	0.567527	−0,07773452907	0.650793	2.89477	15.3682	0.0039955	0.104705
SKP1	0	−0,2807871785	−0,230860304	−0,2735215212	−0,2826302103	7.99389	15.3676	0.00399649	0.104705
MRFAP1	0	−0,1684646946	−0,1895598008	−0,06010086298	−0,1691780453	7.82845	15.3669	0.00399776	0.104705
PPP1R3B	0	0.37674	0.249688	0.0982583	0.527309	6.1654	15.3645	0.00400197	0.104705
HDAC3	0	−0,09543756816	−0,1047805631	0.0780317	−0,1389050925	5.70584	15.3643	0.00400235	0.104705
AKAP7	0	0.274549	−0,032405419	−0,2227453965	0.36263	3.11474	15.3553	0.00401822	0.104943
IPPK	0	−0,1848578837	−0,04011914718	0.143067	−0,2020450245	6.06097	15.3469	0.00403325	0.105158
DNAJC9	0	−0,3289914357	−0,1778175473	−0,1876564158	−0,4794169046	4.85356	15.3173	0.00408642	0.106364
SLC16A7	0	0.225596	0.630263	0.405984	0.3099	4.84037	15.3026	0.00411309	0.106708
NDUFV2	0	−0,3043313962	−0,1909783629	−0,155760431	−0,2324747646	6.26306	15.2996	0.00411857	0.106708
GDI2	0	−0,2579014702	−0,1428495662	−0,08854947059	−0,2241569884	8.32637	15.2977	0.004122	0.106708
GRPEL1	0	−0,2595032709	−0,2054797402	−0,05185048561	−0,2706680576	5.36567	15.2911	0.00413406	0.106708
AKR1B10	0	−0,5179967108	−0,1813782804	−0,1212842365	−0,5407519933	9.02513	15.291	0.00413418	0.106708
SEC61G	0	−0,3522793915	−0,3000958797	−0,1576877542	−0,3649607246	5.25353	15.2658	0.00418061	0.107593
MARCO	0	−0,3991861588	−0,1350194836	0.624802	−0,444860801	1.73164	15.2648	0.00418244	0.107593
ODAPH	0	−1,271007247	−2,888325232	−2,647162566	−3,183353043	1.25926	15.2469	0.00421566	0.108268
BAZ2A	0	0.290364	0.347264	0.35589	0.217976	6.81944	15.2231	0.00426016	0.109228
TALDO1	0	−0,1753520819	−0,07756949061	0.0828668	−0,2029833038	7.99916	15.2059	0.00429265	0.109727
SZT2	0	0.435105	0.412057	0.470661	0.320683	5.18414	15.2017	0.00430064	0.109727
PLAUR	0	−0,7098482095	−1,199570393	−0,3961161807	−1,208743895	3.27377	15.2016	0.00430093	0.109727
MICOS10	0	−0,3310886658	−0,3238598494	−0,3255380748	−0,2698232691	5.61524	15.1975	0.0043087	0.109744
SEC11A	0	−0,2794275508	−0,2479204951	−0,2449998917	−0,2829446217	6.53076	15.1868	0.00432906	0.110001
SQOR	0	−0,2900297614	−0,09744104205	−0,04793109777	−0,3718713387	7.42086	15.1847	0.00433306	0.110001
GPR108	0	0.0833914	0.0851031	0.278308	0.1175	5.41044	15.1719	0.00435762	0.110443
PTTG1	0	−0,4712828297	−0,2579050496	−0,2195901542	−0,5011602484	4.76075	15.1647	0.00437159	0.110616
TUBA1A	0	−0,2529252824	−0,4811717566	−0,5331961737	−0,4050876741	6.10972	15.1491	0.00440184	0.111048
KRT6C	0	−0,6121633431	−0,07130688579	0.215096	−0,8648149683	11.2032	15.1484	0.00440307	0.111048
NRBF2	0	−0,1440969837	−0,03664919633	0.203156	−0,1747312528	4.60874	15.1426	0.00441449	0.111076
TAX1BP1	0	0.123147	0.18848	−0,03681775781	0.302794	8.2378	15.1405	0.00441856	0.111076
RPL32	0	−0,345903448	−0,3253285172	−0,2465516277	−0,2828035757	9.26634	15.1292	0.00444054	0.111383
ATP5IF1	0	−0,2027664364	−0,111938429	0.0484158	−0,1170159196	5.92589	15.1269	0.00444522	0.111383
WT1	0	−0,3303803705	−1,166694464	−0,9803283436	−1,642734803	1.76637	15.1125	0.00447354	0.111911
SRSF4	0	−0,09868521586	−0,02927750937	0.0673818	−0,1373450053	6.03921	15.0941	0.00450999	0.112627
ESD	0	−0,2712241744	−0,2578613647	−0,2478090493	−0,2637478859	6.29941	15.0887	0.00452072	0.112627
CCER2	0	−1,490856577	−0,3623475493	0.451159	−1,604299598	1.13708	15.087	0.00452407	0.112627
PLEKHM2	0	0.207129	0.211138	0.360887	0.0600683	6.46248	15.065	0.00456828	0.113545
PPT1	0	−0,1495534639	−0,1862099362	−0,2793455106	−0,238147495	6.37544	15.0574	0.0045836	0.113743
CBR1	0	−0,1632328094	−0,04776424671	0.140937	0.00328752	6.96326	15.0523	0.00459403	0.113818
RPS15A	0	−0,3786651367	−0,3479766095	−0,3017344637	−0,2831428868	8.76775	15.0313	0.00463678	0.114694
BLCAP	0	0.041802	−0,03943993671	−0,1384692185	0.097113	6.79797	15.025	0.00464974	0.11483
TTC1	0	−0,2901282045	−0,1721524621	−0,1285002387	−0,2158880076	5.61259	15.0144	0.00467149	0.115183
C2orf16	0	1.13089	1.13424	−0,1801050084	−0,07439090559	1.33108	14.9978	0.00470586	0.115666
MIEF2	0	0.230659	0.245771	−0,07420515933	0.375629	4.02659	14.9977	0.00470608	0.115666
PKM	0	−0,1506700967	0.017879	0.0218267	−0,1124419903	10.1104	14.9564	0.00479256	0.117511
YWHAH	0	−0,268340898	−0,1919035495	−0,2962673265	−0,2639399455	6.17659	14.9546	0.00479635	0.117511
CHCHD2	0	−0,3288353438	−0,3535808025	−0,2811164713	−0,3196718294	7.00226	14.928	0.00485287	0.118707
C15orf62	0	0.752516	0.798033	1.27827	0.738093	3.94878	14.9233	0.00486297	0.118766
PLCB3	0	0.10713	0.194057	0.273268	0.0610268	5.76766	14.8978	0.00491805	0.119921
CCNB1	0	−0,3838608658	−0,03306643158	−0,02576486694	−0,4359662263	5.18851	14.8874	0.00494062	0.120281
ATP5F1C	0	−0,29282226	−0,2583307812	−0,2334097147	−0,2387239789	7.34159	14.8742	0.00496932	0.12079
SOS2	0	0.178149	0.190354	−0,01514130504	0.290868	5.32639	14.857	0.00500708	0.121516
AR	0	0.243893	−0,04214175633	−0,1280662602	0.0241831	6.07382	14.8535	0.005015	0.121517
FUT5	0	1.04424	0.487174	2.01227	0.127007	1.11911	14.8417	0.00504104	0.121861
HEPHL1	0	−0,390157977	0.449404	−0,08906365953	−0,9897779498	7.86826	14.8399	0.00504496	0.121861
ADCY8	0	0.662379	0.0199624	1.72432	0.407009	1.08073	14.8202	0.00508913	0.12258
XDH	0	0.527379	1.34064	−0,2107880358	1.50623	4.68738	14.8195	0.00509062	0.12258
IER5	0	−0,1201904636	−0,02081974543	0.124754	−0,1209523416	6.01179	14.8064	0.00511998	0.122886
TMEM132C	0	0.469617	−0,4062217186	−0,1057973163	0.229909	3.6008	14.8022	0.00512957	0.122886
TOMM22	0	−0,2964491931	−0,273107194	−0,2245890646	−0,3353913596	5.92678	14.8013	0.0051316	0.122886
RPL30	0	−0,3259775871	−0,3296167123	−0,3193318747	−0,2293546303	9.39469	14.7997	0.00513517	0.122886
ODC1	0	−0,3607969526	−0,7612681236	−0,553436273	−0,460794221	6.73488	14.7884	0.00516086	0.123001
MRTO4	0	−0,3376568282	−0,3065900545	−0,1199072962	−0,3191945116	5.58807	14.7874	0.0051631	0.123001
OPN3	0	−0,2233770132	−0,06800014055	−0,362683058	−0,09385883869	4.47778	14.787	0.0051639	0.123001
ZDHHC18	0	−0,01344473626	0.0635796	0.20791	−0,1128702866	5.04815	14.7428	0.00526547	0.125227
FMO2	0	0.102376	0.966942	−0,2201665507	0.462141	6.91593	14.7281	0.00529978	0.125849
LEO1	0	−0,1678704937	−0,1006583779	0.0364868	−0,1300174882	5.67312	14.7153	0.00532973	0.126366
IFNLR1	0	0.227411	0.411009	0.531736	0.196281	3.92182	14.6969	0.005373	0.12698
YWHAQ	0	−0,2054721974	−0,1372689931	−0,006926017871	−0,2489366297	8.31148	14.695	0.0053774	0.12698
SUCO	0	−0,0243980684	0.164925	0.345714	0.0814889	6.19124	14.6938	0.00538028	0.12698
SLC25A25	0	−0,08783374894	−0,260416542	0.171658	−0,2750590526	4.85098	14.6855	0.00539994	0.127139
HDAC2	0	−0,2626314416	−0,2407505678	−0,1747348	−0,1958714201	6.51177	14.684	0.00540351	0.127139
RNR1	0	−0,6167579195	−0,3528174383	−0,4288287578	−0,2453170632	10.4079	14.6671	0.00544392	0.127501
HMGB1	0	−0,2370008711	−0,2062167286	−0,3259550077	−0,1630239471	7.04536	14.6662	0.00544607	0.127501
ITGB8	0	0.338374	0.376019	0.0317274	0.546266	5.96318	14.6651	0.00544874	0.127501
ARHGAP26	0	0.0734659	−0,1140645665	−0,3483206028	−0,3217081635	4.80024	14.6637	0.00545193	0.127501
RAB35	0	0.0664213	0.108924	0.202835	−0,02938180847	6.21622	14.6573	0.00546731	0.127667
HACD3	0	−0,09741345248	−0,2119057611	−0,2387576236	−0,08737261365	5.92923	14.6401	0.00550887	0.128375
MRPS17	0	−0,5232279017	−0,5109427171	−0,4010262185	−0,4600662604	3.91941	14.6366	0.00551734	0.128375
SSB	0	−0,2259486107	−0,2998251069	−0,2113299166	−0,1638352925	6.43155	14.628	0.00553829	0.128375
LYPD1	0	−1,3741464	−1,630028175	−1,608721607	−2,081134269	1.39042	14.6278	0.00553874	0.128375
TMEM184A	0	0.31333	0.479612	0.506696	0.180461	6.6515	14.6276	0.00553921	0.128375
FH	0	−0,2725589296	−0,2283812366	−0,1247329041	−0,2586036856	6.10923	14.6183	0.00556202	0.128545
LOC102724153	0	0.946676	1.07808	0.250613	−0,01456270724	1.92466	14.6136	0.00557354	0.128545
CDSN	0	0.0772693	0.477257	0.789021	2.4058	1.04314	14.6113	0.00557913	0.128545
ARFGEF2	0	0.223074	0.369385	0.175244	0.165218	6.24056	14.6058	0.00559258	0.128545
LOC388282	0	0.0106332	0.570477	1.3824	0.553914	1.37181	14.6044	0.00559623	0.128545
CABIN1	0	0.316388	0.31749	0.340151	0.153651	5.47215	14.6042	0.00559652	0.128545
DENND4C	0	0.316717	0.420318	0.180408	0.384988	6.36011	14.596	0.00561685	0.128671
UBA52	0	−0,3383926437	−0,2663778708	−0,2163759908	−0,2877379182	8.66617	14.5953	0.00561866	0.128671
DNAJA2	0	−0,142411499	−0,05131014326	0.0451007	−0,07916173495	6.60843	14.5886	0.00563507	0.128768
ID4	0	−0,1892571547	−0,4057274808	−0,54031108	−0,2384986752	5.15916	14.5868	0.00563959	0.128768
RRM2	0	−0,3842753258	−0,04701826667	−0,007060828195	−0,4686840749	5.63408	14.5785	0.00566034	0.129051
RASSF6	0	0.475803	0.284819	−0,03111068958	0.465762	3.33396	14.5435	0.00574802	0.130857
RASSF3	0	0.0474699	0.168988	−0,1251566554	0.123185	4.97792	14.538	0.00576191	0.130881
ZNF532	0	0.309016	0.271602	0.113098	0.283726	5.76924	14.5359	0.00576714	0.130881
SLC4A2	0	0.190225	0.118213	0.337904	0.138664	5.17606	14.53	0.00578221	0.130881
ABCF2	0	−0,233226306	−0,2159801626	−0,04419963869	−0,2900692392	5.81667	14.5275	0.00578854	0.130881
AP3D1	0	0.211072	0.25806	0.284355	0.128674	6.74285	14.5263	0.00579152	0.130881
DCC	0	1.52245	0.607573	−0,2003795617	0.951371	1.17619	14.5164	0.00581678	0.13126
CCT6A	0	−0,2274116218	−0,1792173163	−0,05538752207	−0,1958420283	7.65754	14.5076	0.00583937	0.131413
RPS9	0	3.22098	3.0604	3.68546	0.390761	1.59549	14.5071	0.00584056	0.131413
GALNT11	0	0.161195	0.063516	−0,05006381356	0.0987551	5.91298	14.4963	0.00586837	0.131685
PLAGL1	0	0.45691	0.478925	0.242016	0.343943	4.5062	14.4958	0.00586971	0.131685
FAM219B	0	0.277414	0.258028	0.0483483	0.167313	6.07677	14.4772	0.00591797	0.132574
UPK3BL1	0	−0,649868588	−0,3072346971	−1,055545444	−0,8904687034	3.95291	14.458	0.00596811	0.133504
ZSWIM8	0	0.33244	0.365924	0.334882	0.214018	6.15937	14.4516	0.00598487	0.13358
PCSK1N	0	−1,692476439	−0,9971866636	−1,961850489	−2,533693926	1.12471	14.4501	0.0059888	0.13358
COPZ1	0	−0,2346068895	−0,2037085175	−0,2194175036	−0,1877499444	6.95117	14.4441	0.00600468	0.133741
EIF2S1	0	−0,2798345121	−0,2118125062	−0,1275781543	−0,2544436708	6.66966	14.4276	0.00604823	0.134516
KDM5C	0	0.217669	0.258409	0.230886	0.117889	7.06833	14.4178	0.00607426	0.13474
AKR1C2	0	−0,2310132444	0.126323	0.414916	−0,5053729896	5.11052	14.4153	0.00608092	0.13474
ATP8B1	0	0.441983	0.445615	0.435266	0.458073	6.91114	14.414	0.00608448	0.13474
CLTA	0	−0,3020216455	−0,2484663587	−0,1709306436	−0,2916340722	6.70519	14.3925	0.00614229	0.135733
ESYT2	0	0.15915	0.152569	0.0138108	0.162965	6.99888	14.3908	0.00614689	0.135733
C1QBP	0	−0,3408425986	−0,2952233091	−0,1802932005	−0,3274262744	6.74385	14.3828	0.00616833	0.135797
PTTG1IP	0	−0,05042339316	−0,1273540189	−0,2642449896	−0,07640548664	7.30251	14.3815	0.00617196	0.135797
TGFB1	0	−0,3163791955	−0,3308323997	0.145982	−0,4674827282	5.31931	14.3799	0.0061762	0.135797
PRSS3	0	−0,1618396628	−0,0590933689	0.28614	−0,2683269359	5.93726	14.3648	0.00621723	0.136441
TBC1D20	0	0.114992	0.157831	0.242751	0.0672138	5.93051	14.3627	0.00622314	0.136441
PSMA1	0	−0,2446543443	−0,2146551528	−0,1627598584	−0,2612785552	6.63871	14.3549	0.0062445	0.136715
EPG5	0	0.513957	0.513011	0.441628	0.498761	5.72479	14.3413	0.00628179	0.137336
STXBP5L	0	−0,2619131052	−0,2678547346	−1,425144948	0.380107	1.33839	14.3197	0.00634147	0.138248
NRTN	0	−0,461651097	−0,4254620945	−0,9536481268	−0,2482135081	2.43329	14.317	0.00634904	0.138248
SMIM14	0	0.146109	0.208689	−0,08270483859	0.134866	6.58821	14.3165	0.00635037	0.138248
GDNF	0	0.0129783	1.5665	1.2509	−0,01583563332	1.06927	14.308	0.00637412	0.138507
PSMB5	0	−0,2458590718	−0,1494898208	−0,08444928069	−0,249606307	6.58046	14.3059	0.00638019	0.138507
CIB2	0	−0,4465053747	−0,3016112209	−0,05700922584	−0,8084806115	3.51419	14.2879	0.00643065	0.138912
RPL27A	0	−0,3324449363	−0,279936213	−0,2305856379	−0,3084016284	9.53618	14.2842	0.0064412	0.138912
FUS	0	−0,1475962399	−0,2276728103	−0,08636222081	−0,257842487	7.2547	14.2837	0.00644246	0.138912
DIDO1	0	0.261607	0.266347	0.158371	0.181855	5.97238	14.2822	0.00644686	0.138912
EIF3M	0	−0,2812255156	−0,2401188743	−0,1640866173	−0,2209530826	6.86805	14.2814	0.00644904	0.138912
MT1E	0	−0,5217557449	−0,4558065587	−0,205125463	−0,4038696639	4.75816	14.2796	0.00645414	0.138912
SOX4	0	0.0548857	−0,02780952047	−0,3097160448	0.245992	4.8328	14.2761	0.0064641	0.138912
GBF1	0	0.207054	0.244565	0.301321	0.127882	6.1579	14.2737	0.00647088	0.138912
PTPN23	0	0.299672	0.316522	0.360688	0.153724	5.36929	14.2669	0.00649011	0.139
NATD1	0	0.470861	0.497461	0.570108	0.396418	4.3569	14.2632	0.00650071	0.139
SLC7A11	0	−0,06238121502	0.496905	0.643576	−0,4692336301	3.25482	14.2628	0.00650198	0.139
PLEKHG2	0	0.171376	0.231383	0.650198	−0,04317888562	3.37664	14.2583	0.0065147	0.139079
C12orf40	0	0.370218	−0,07958908072	−1,11678147	0.573705	1.32523	14.2425	0.00655995	0.139852
MARK4	0	−0,06101367887	−0,1286169778	0.181485	0.0930879	4.64299	14.2392	0.00656951	0.139863
MYO5A	0	0.161035	0.340328	0.414184	−0,1466927219	4.9644	14.2335	0.00658604	0.140008
TIMM23	0	−0,2846598021	−0,2510947856	−0,1324915565	−0,2791502459	5.49623	14.2266	0.00660583	0.140008
NDST3	0	0.0684236	−1,775526761	−0,7929109042	−1,636403764	1.10577	14.2221	0.00661888	0.140008
FLRT2	0	−0,02937428652	−0,4514888153	−0,3510511088	−0,1313109918	4.77186	14.2165	0.00663524	0.140008
FALEC	0	−0,0919725029	−0,2313726106	0.667253	0.106072	1.92008	14.2147	0.00664053	0.140008
SOX15	0	−0,1072538085	0.0631117	0.215905	−0,05079228446	4.8771	14.2138	0.00664308	0.140008
NIFK	0	−0,3332623758	−0,3445980318	−0,1744821722	−0,2609310634	5.56956	14.2089	0.00665732	0.140008
SH3BGRL	0	0.00350587	−0,08224820212	−0,1808065419	0.10297	6.20165	14.2069	0.00666311	0.140008
PRDX4	0	−0,2804182585	−0,3329555277	−0,3784563013	−0,3468314093	5.70243	14.2014	0.00667934	0.140008
DNAH12	0	−0,2644765467	1.16339	−0,5907830757	−0,8236291176	1.0688	14.2013	0.00667953	0.140008
UPP1	0	−0,4618467662	−0,4275288552	0.111162	−0,5593093183	7.59152	14.1985	0.00668777	0.140008
SEMA4C	0	0.380985	0.159683	0.147393	0.226588	4.9411	14.1978	0.00668994	0.140008
ARHGEF10L	0	0.417406	0.394675	0.330525	0.380807	6.35632	14.1963	0.00669424	0.140008
RPS13	0	−0,3868246828	−0,345887285	−0,2936758093	−0,2922511226	8.97839	14.155	0.00681659	0.142373
ARHGAP1	0	0.2083	0.275965	0.232327	0.102245	6.56382	14.1414	0.00685717	0.143028
TRIM17	0	0.833029	0.937754	0.398432	2.26664	1.31056	14.1379	0.0068678	0.143056
SLPI	0	−0,2153336724	−0,1696534155	0.301629	−0,6079654313	10.4229	14.127	0.00690062	0.143546
STRN	0	0.256255	0.393714	0.461589	0.170716	7.01345	14.1105	0.00695052	0.144285
NOP14	0	−0,2187316653	−0,1317934752	−0,004431831261	−0,2331548798	5.43171	14.1073	0.00696024	0.144285
RAB11FIP1	0	0.324835	0.364869	0.662381	0.359324	7.48437	14.106	0.00696422	0.144285
CTSC	0	−0,3465889358	−0,3320251043	−0,1733180444	−0,6644054434	6.7882	14.1017	0.00697732	0.144363
CACYBP	0	−0,3394745357	−0,2739862102	−0,2651470436	−0,2400299473	5.40671	14.0901	0.00701294	0.144906
LINC02538	0	−0,933966042	−0,8817416311	−0,2174330046	−1,214213327	2.91205	14.0865	0.00702411	0.144943
TMX2	0	−0,242522217	−0,2786638762	−0,1605742627	−0,2607980523	5.78644	14.0707	0.00707293	0.145755
BAK1	0	−0,04410282612	−0,02437814525	0.300728	0.0508777	4.44884	14.0627	0.00709759	0.146068
CDC20	0	−0,2567468426	0.072075	0.0771005	−0,4517310321	4.29994	14.0445	0.00715452	0.146926
GCOM1	0	0.327737	0.477597	0.0739698	0.440138	6.79525	14.0433	0.00715828	0.146926
GAS7	0	0.064583	0.244134	0.24017	−0,165748336	6.46163	14.0343	0.00718633	0.147103
RNF182	0	−0,5961001628	−0,07133044411	1.07649	0.00374679	1.19015	14.0336	0.00718853	0.147103
TLE3	0	0.120445	0.182304	0.263739	0.0188649	6.30651	14.0299	0.00720033	0.147103
NOP16	0	−0,3675572145	−0,3970864681	−0,1065283701	−0,3820104336	4.95151	14.0284	0.00720503	0.147103
TMEM63B	0	0.153787	0.252277	0.309939	0.127219	5.39697	14.019	0.00723456	0.147355
NDFIP1	0	−0,1253752291	−0,126124008	−0,2251372211	−0,01732569961	6.69338	14.0166	0.0072422	0.147355
CA2	0	−0,2212777111	−0,7069530052	0.359812	−0,799509672	4.79016	14.0154	0.00724604	0.147355
CYB5R1	0	−0,1168983346	−0,02203640783	0.206722	−0,1321512458	5.80552	14.0062	0.00727531	0.147756
MAPK8IP3	0	0.64008	0.466225	0.611075	0.379783	3.95364	14.003	0.00728539	0.147766
TSC2	0	0.39174	0.30542	0.305377	0.226263	5.36281	13.9996	0.00729635	0.147794
SRGAP1	0	0.435795	0.44559	0.105814	0.598753	3.7578	13.9914	0.00732251	0.147984
SPINK13	0	−0,7871589688	−0,3752557551	0.858161	0.547519	1.08873	13.9907	0.00732489	0.147984
NIPAL2	0	0.387837	0.327776	0.155337	0.292237	6.50783	13.9761	0.00737175	0.148736
STAU1	0	−0,04936024078	0.0170872	0.0918248	−0,05687248128	6.65439	13.9616	0.00741874	0.149339
EMP3	0	−0,4452961106	−0,7557718689	−0,6147037355	−0,9360525375	4.51187	13.9588	0.00742786	0.149339
CEP55	0	−0,3262766615	0.0358532	0.0105001	−0,4035406693	4.15376	13.9579	0.00743067	0.149339
TJP3	0	0.788954	1.05393	0.510202	1.30771	4.393	13.954	0.00744327	0.149398
NR2C2	0	0.333715	0.347817	0.202877	0.301465	5.431	13.9307	0.00751968	0.150735
CHMP4A	0	−0,340421946	−0,2945418579	−0,3099110679	−0,2481858097	5.50897	13.9262	0.00753451	0.150837
TTPAL	0	−0,1936971005	−0,3297608155	−0,02866596546	−0,3214212865	5.02917	13.9206	0.00755278	0.151007
SEPTIN10	0	−0,0264218131	0.109829	0.193768	0.148931	6.88821	13.9168	0.00756531	0.151061
TPX2	0	−0,2796237044	0.0498931	0.0265467	−0,4067036139	4.97525	13.9088	0.00759203	0.151399
EZH2	0	−0,07461120679	0.215307	0.21717	−0,1382399023	4.08156	13.9025	0.00761293	0.15162
PSMC3	0	−0,1886739324	−0,1410039529	−0,06551646991	−0,2836356557	6.67007	13.8945	0.00763954	0.151954
ACBD5	0	0.286051	0.317367	0.0931275	0.247975	4.79354	13.8907	0.0076523	0.152012
SRP14	0	−0,2455631226	−0,2254514012	−0,2633474433	−0,2370862591	7.53386	13.8732	0.00771081	0.152977
NCOA1	0	0.262776	0.408198	0.220295	0.20432	6.71994	13.8683	0.00772736	0.153109
UBE2L3	0	−0,2167815117	−0,2166439112	−0,1493445352	−0,239393532	6.42322	13.8651	0.00773822	0.153128
UNC13B	0	0.208096	0.332944	0.202875	0.155307	6.65426	13.8604	0.00775403	0.153244
ITM2A	0	−0,1308846482	−0,6390986983	−0,4807088267	−0,2610477236	4.6937	13.8467	0.00780085	0.153835
SRP68	0	−0,1335637656	−0,05907045168	0.00591374	−0,1354300325	6.77372	13.8458	0.0078039	0.153835
PI4KA	0	0.297798	0.254487	0.371554	0.178772	5.44751	13.8296	0.00785923	0.154729
SLC16A1	0	−0,5928940574	−0,5366200337	−0,3735423329	−0,7097527736	4.91552	13.8223	0.00788434	0.154884
LCMT1	0	−0,2652968849	−0,1541946012	0.0126702	−0,1993712741	4.62566	13.8215	0.00788718	0.154884
HNRNPUL1	0	0.0535042	0.116443	0.162855	0.0429816	7.51716	13.8169	0.00790283	0.154994
ARID3A	0	0.232575	0.321005	0.701491	0.205885	2.75765	13.8094	0.00792883	0.155306
PPM1A	0	−0,007413462263	−0,001313603355	−0,1699699425	0.0428181	5.93934	13.8014	0.00795666	0.155478
PARD6B	0	0.198883	0.322434	−0,2053801158	0.396915	2.97827	13.8011	0.00795774	0.155478
FOSL1	0	−1,159572331	−1,640220785	−0,7769612155	−1,602271073	4.07023	13.7915	0.00799098	0.15593
IL22RA1	0	0.0872696	0.293297	0.396288	−0,1183780548	5.226	13.7838	0.00801801	0.15626
ZNF365	0	0.158617	0.596181	1.04519	−0,02812557371	4.8012	13.7793	0.00803395	0.156373
CGN	0	0.444097	0.250365	0.257421	0.349826	5.49636	13.7727	0.00805682	0.156617
PLEKHA2	0	0.162649	0.230894	−0,08275580662	0.315822	5.45146	13.7655	0.00808221	0.156617
ERC1	0	0.162285	0.256732	0.328736	0.103032	6.49649	13.765	0.00808409	0.156617
HNRNPH3	0	−0,1928632274	−0,2614967729	−0,1733637452	−0,2238390417	6.94657	13.7642	0.00808706	0.156617
PTP4A2	0	−0,1800412154	−0,2966340763	−0,2830337483	−0,2718498391	6.77836	13.7571	0.00811195	0.156902
ELOC	0	−0,2928565601	−0,1534467664	−0,03902673491	−0,2054844107	5.57832	13.7516	0.00813146	0.157083
ACAD8	0	0.247702	0.342782	−0,01955086723	0.306381	4.67956	13.7446	0.00815653	0.15737
BDH2	0	−0,131137446	−0,2952771746	−0,3374776305	−0,1265581142	4.70338	13.7394	0.00817479	0.157526
EPS15L1	0	0.00356837	0.0633114	0.193004	−0,07050186793	5.31566	13.7202	0.00824359	0.158653
CD63	0	−0,3667201271	−0,5466040497	−0,3815854941	−0,5121372239	7.54917	13.7016	0.00831081	0.159703
MGST3	0	−0,2128966487	−0,3059633103	−0,323352777	−0,2092624197	5.9536	13.6968	0.00832847	0.159703
ARID1B	0	0.27754	0.339637	0.241179	0.261141	6.33444	13.6966	0.00832917	0.159703
LRMP	0	0.279287	0.0662642	−0,6199243115	0.501825	3.49342	13.687	0.00836387	0.160169
LIPH	0	0.459894	0.733988	0.739513	0.750178	4.16672	13.6793	0.00839199	0.160392
HIST1H2BD	0	−0,05833208998	0.0260874	0.371907	0.0129947	3.56873	13.6782	0.00839627	0.160392
NONO	0	−0,08378197151	−0,07876093727	0.00751152	−0,1018934879	7.48242	13.6598	0.0084638	0.161482
CACNA2D1	0	0.167462	0.151036	−0,2927205207	0.145988	3.19536	13.6527	0.00849	0.161782
TDRD12	0	0.591143	1.18798	2.01627	−0,4333450165	1.12558	13.6442	0.00852148	0.162181
FEN1	0	−0,2163082876	−0,07682562063	0.0402095	−0,3669289995	4.65804	13.6386	0.00854253	0.162382
EIF4E2	0	−0,2444733445	−0,2044902797	−0,1556485829	−0,2545663115	6.11914	13.6316	0.00856874	0.16268
CRYZL2P	0	0.0159061	−0,2061827776	−0,3240908515	0.325019	3.27208	13.6224	0.00860312	0.163132
ARID1A	0	0.258242	0.300449	0.277122	0.134632	6.43248	13.6064	0.00866312	0.163909
DTX2	0	0.45367	0.549545	0.24014	0.384863	4.66116	13.6058	0.00866538	0.163909
SFPQ	0	−0,2340646262	−0,2379979601	−0,1508219001	−0,2334132442	7.47924	13.6015	0.00868187	0.16402
CFDP1	0	−0,3258444697	−0,326772817	−0,2466317713	−0,2288093999	5.74564	13.5895	0.0087274	0.164668
CHMP2A	0	−0,1979322389	−0,1861040391	−0,02551884316	−0,2311121532	6.62733	13.5849	0.00874479	0.164668
SHKBP1	0	0.122953	0.145347	0.293058	0.102822	5.35929	13.584	0.00874815	0.164668
PPIA	0	−0,3244644663	−0,2469887181	−0,2394345961	−0,2890736939	9.03411	13.5761	0.00877835	0.165035
BICD2	0	0.0960225	0.221937	0.350013	0.0852392	7.57809	13.5677	0.00881076	0.165443
RCBTB1	0	0.142801	0.03165	−0,2626121211	0.432063	4.16873	13.5547	0.00886055	0.166133
NAAA	0	0.218889	0.198603	−0,06720864656	0.157151	4.74646	13.5525	0.00886906	0.166133
RALBP1	0	0.123646	0.230824	0.267876	0.121757	7.25846	13.5295	0.00895838	0.167603
TJP2	0	0.201486	0.292237	0.0709669	0.266539	7.07263	13.522	0.00898776	0.167949
HELZ2	0	0.445702	0.378342	0.725446	0.497244	5.08168	13.5168	0.00900818	0.168127
DHRS7	0	−0,3629510261	−0,2705925602	−0,1963999005	−0,3338876522	5.4444	13.5125	0.00902523	0.168242
ABCA1	0	0.65023	0.729364	0.636249	0.724741	4.83829	13.5017	0.00906758	0.168383
SET	0	−0,2537836448	−0,2585340372	−0,207082169	−0,1812146865	7.92463	13.5016	0.00906782	0.168383
FNBP1L	0	0.193913	0.159527	0.000667417	0.365304	5.59694	13.5004	0.00907279	0.168383
IFITM2	0	−0,4559032223	−0,9309731596	−0,5856524105	−0,9045962676	5.64485	13.4995	0.00907642	0.168383
SRXN1	0	−0,1922872434	−0,09872688835	0.0814142	−0,1547775984	6.34657	13.4955	0.00909194	0.168393
LEPROT	0	−0,00736759604	0.0428238	−0,160048671	0.00783411	6.2951	13.4938	0.00909878	0.168393
ALPK3	0	0.727528	0.618226	0.412226	0.0150974	3.27434	13.4898	0.00911455	0.168483
HDGF	0	−0,2405699811	−0,1847696496	−0,1489901522	−0,2935654284	8.11643	13.4818	0.00914632	0.168799
ADCY6	0	0.511589	0.320769	0.267596	0.302063	4.88871	13.4775	0.00916349	0.168799
SLC25A3	0	−0,2694055509	−0,2036390446	−0,1791477374	−0,245043674	8.1766	13.4773	0.00916446	0.168799
RPL11	0	−0,3460253388	−0,3226665566	−0,2258545948	−0,2963561246	9.79654	13.4688	0.00919858	0.16907
IL34	0	0.427944	0.0989469	0.0284716	0.492649	4.22358	13.4677	0.0092028	0.16907
KIF20A	0	−0,1934802491	0.219255	0.0994885	−0,3455805549	4.10699	13.4654	0.00921205	0.16907
MMP13	0	0.26639	−0,3856734987	−1,323037746	−0,3692998308	2.57799	13.4466	0.00928765	0.170197
VPS29	0	−0,2879962832	−0,160925514	−0,1418024934	−0,2013332607	6.08241	13.4427	0.00930362	0.170197
TMEM204	0	−0,3282658493	−0,8965271183	−0,4394710977	−0,6270291207	3.44896	13.442	0.00930653	0.170197
POU3F1	0	−0,1442266712	0.51112	0.637298	0.00396112	2.35355	13.4368	0.00932751	0.170379
STBD1	0	−0,1829884141	−0,03923441412	−0,4854653759	−0,134413417	3.3777	13.4319	0.00934747	0.170542
KLK8	0	0.251017	0.574707	0.621853	−0,1760528391	6.52123	13.4254	0.00937382	0.17082
PPIP5K2	0	0.155601	0.149241	−0,04831773846	0.26229	5.04529	13.4185	0.00940196	0.171131
RNF10	0	−0,03776527121	0.0694171	0.115455	0.0183925	7.49172	13.4137	0.00942184	0.171291
BPGM	0	−0,1127802216	0.125922	−0,4628515967	−0,1019096358	5.881	13.3827	0.00954963	0.17341
USP54	0	0.270963	0.294162	0.0897385	0.2011	6.44349	13.3688	0.00960739	0.174179
SZRD1	0	−0,00765596759	0.00794645	0.106575	−0,008645784888	7.2134	13.3641	0.00962735	0.174179
SUPT6H	0	0.114159	0.140821	0.224766	0.0496867	6.77671	13.3616	0.00963768	0.174179
ORMDL2	0	−0,2182008403	−0,1150862748	0.0097136	−0,1408817541	5.46093	13.3586	0.00965021	0.174179
VIT	0	0.421075	1.03369	0.305974	−1,943616148	1.36089	13.3532	0.00967295	0.174179
LCE2B	0	1.67931	1.12443	−0,27724943	0.129739	1.29401	13.3523	0.00967658	0.174179
FUNDC2	0	−0,2644822479	−0,291883181	−0,3445000527	−0,3071399099	5.1413	13.3512	0.00968129	0.174179
DNM2	0	0.238716	0.264007	0.202806	0.0918397	7.10124	13.351	0.00968225	0.174179
ALDH3A1	0	0.318648	0.879378	0.24691	0.479465	5.62551	13.3374	0.00973975	0.175009
UTP3	0	−0,2381144943	−0,2352723302	−0,04835964966	−0,2240816923	5.10253	13.3272	0.00978272	0.175577
SULT1C4	0	−0,8244552022	−1,571948898	−0,8523829369	−1,381943343	3.32829	13.3208	0.00980996	0.175861
CBLN4	0	0.0319349	−1,191630874	−1,408708376	−1,077097244	1.11108	13.3036	0.00988399	0.176635
LIPG	0	−1,025791963	−1,202162995	−0,4214906554	−1,665714299	1.99054	13.303	0.0098862	0.176635
PSMC2	0	−0,2354819394	−0,22353672	−0,148451593	−0,2208200411	6.66973	13.3027	0.00988745	0.176635
ZC3H7B	0	0.231993	0.072429	0.132608	0.0804814	6.42651	13.2972	0.00991132	0.176857
QSOX1	0	0.306309	0.310594	0.543084	0.261837	8.24749	13.2938	0.00992604	0.176915
ETV4	0	−0,05747356327	0.1409	0.456196	−0,0881905225	3.17923	13.2897	0.00994354	0.177023
CSRNP3	0	0.292442	0.137322	−0,2973629888	0.0369491	2.77371	13.2868	0.0099563	0.177046

## Sheet: summary pairwise
Summary of pairwise comparisons of DEGs between luminal groups p<0.01
p<0.01	L1-L2	L1-L3	L1-L4	L1-L5	L2-L3	L2-L4	L2-L5	L3-L4	L3-L5	L4-L5
Down	191	250	349	51	51	577	7	189	6	191
NotSig	14776	14772	14739	15227	15335	14547	15421	15025	15403	15122
Up	468	413	347	157	49	311	7	221	26	122
Average number of DEGs across all four comparisons
	L1	L2	L3	L4	L5
average # DEG	556.5	415.25	301.25	576.75	141.75
average # upregulated DEG	346.25	139.5	137	309.25	63.75
average # downregulated DEG	210.25	275.75	164.25	267.5	78

## Sheet: L1-L2
Genes	logFC	logCPM	LR	PValue	FDR
NPM1	0.419962	8.66531	24.9055	6.02115e-07	0.00472941
HSPE1-MOB4	0.698459	4.11083	24.181	8.76937e-07	0.00472941
EIF5B	0.393059	7.33852	24.0903	9.19225e-07	0.00472941
RPS12	0.414536	9.55944	22.5066	2.0942e-06	0.00716882
RPL36AL	0.485098	7.12803	22.1939	2.4646e-06	0.00716882
SLIRP	0.585729	4.97217	21.7249	3.14676e-06	0.00716882
RPL35A	0.41964	8.6455	21.5903	3.37562e-06	0.00716882
HNRNPD	0.331492	7.20444	21.2091	4.11809e-06	0.00716882
SEM1	0.487096	6.27079	21.1312	4.28894e-06	0.00716882
SNRPF	0.481185	5.48273	20.9786	4.64452e-06	0.00716882
RPL23A	0.404995	7.77056	20.5513	5.80541e-06	0.00814604
TMSB10	0.527473	8.90615	20.1165	7.28649e-06	0.00889334
RPL38	0.423454	8.15584	20.0307	7.6207e-06	0.00889334
SNRPG	0.54543	4.7248	19.8295	8.46676e-06	0.00889334
TMSB4X	0.559949	9.00005	19.7901	8.6427e-06	0.00889334
FKBP1A	0.284931	7.00235	19.621	9.44265e-06	0.0091092
ATP5MPL	0.466869	6.23377	19.3452	1.09096e-05	0.00977575
NDUFAB1	0.443822	5.55357	19.2265	1.16093e-05	0.00977575
RPL22	0.399945	7.28235	19.0763	1.25592e-05	0.00977575
GSTO1	0.571929	5.87301	18.7992	1.45227e-05	0.00977575
UQCRB	0.464661	7.36505	18.6826	1.54383e-05	0.00977575
RPS23	0.425018	8.50825	18.5571	1.64893e-05	0.00977575
MRPL51	0.422429	6.3148	18.5057	1.69399e-05	0.00977575
RTRAF	0.315977	6.57699	18.4637	1.7317e-05	0.00977575
RPL5	0.336541	9.58653	18.351	1.83725e-05	0.00977575
RPL26	0.481238	9.09648	18.3272	1.86035e-05	0.00977575
PSMB1	0.337448	6.89322	18.2784	1.90861e-05	0.00977575
HLA-DRB1	-2.27017	5.43145	18.1998	1.98905e-05	0.00977575
RANBP1	0.442255	5.78566	18.1775	2.01242e-05	0.00977575
POMP	0.381006	6.06362	18.1445	2.04762e-05	0.00977575
ANP32B	0.347689	7.08358	18.1241	2.06965e-05	0.00977575
RPS27A	0.461693	9.18967	18.1067	2.08865e-05	0.00977575
MANF	0.515065	6.04313	18.0917	2.10519e-05	0.00977575
PSMA4	0.393456	6.88343	18.0486	2.15339e-05	0.00977575
RPL17	0.42862	9.05838	17.9535	2.26362e-05	0.00998257
RPL9	0.488741	9.22788	17.5644	2.77744e-05	0.0119083
SF3B6	0.360071	6.27218	17.4084	3.01486e-05	0.0123046
NAP1L1	0.36761	7.7866	17.3993	3.02931e-05	0.0123046
TCP1	0.309785	7.35702	17.1016	3.54327e-05	0.0140232
BTF3	0.337863	9.03721	16.9711	3.79539e-05	0.0145875
PSMA5	0.374642	6.29918	16.8197	4.11044e-05	0.0145875
MRPS21	0.357015	5.66426	16.8119	4.12745e-05	0.0145875
SUB1	0.355711	7.04587	16.8114	4.12842e-05	0.0145875
TBCA	0.37042	5.77027	16.7977	4.1584e-05	0.0145875
PSMB4	0.30484	6.6536	16.7483	4.26815e-05	0.0146397
HSPD1	0.371356	7.77423	16.5115	4.83559e-05	0.0157895
PSMA2	0.334012	6.83748	16.4916	4.8866e-05	0.0157895
B3GALT5	-1.87523	3.99989	16.4824	4.91025e-05	0.0157895
GTF3C6	0.40239	5.14728	16.4412	5.01831e-05	0.0158077
HSPA9	0.255038	8.07294	16.3354	5.30643e-05	0.016381
RPL7	0.38628	9.30659	16.2861	5.44634e-05	0.0164832
PLEKHA7	-0.547635	6.36469	16.2284	5.61449e-05	0.0166571
RPL21	0.427099	8.44432	16.1912	5.72592e-05	0.0166571
SLMO2-ATP5E	0.4084	7.37677	16.0926	6.03201e-05	0.0166571
ILF2	0.299375	7.31744	16.0795	6.0738e-05	0.0166571
RPS24	0.458472	9.80677	16.0599	6.13712e-05	0.0166571
EIF1	0.32739	8.77565	16.0555	6.15129e-05	0.0166571
SARNP	0.368734	5.38877	15.7732	7.1406e-05	0.0187313
MT2A	0.738859	5.70409	15.7465	7.24219e-05	0.0187313
GZMB	1.81228	2.62921	15.7183	7.3509e-05	0.0187313
RPL36A-HNRNPH2	0.981314	3.73261	15.705	7.40271e-05	0.0187313
RPL24	0.404687	8.96222	15.4972	8.26284e-05	0.0204192
MRPS6	0.424603	4.78236	15.4553	8.44796e-05	0.0204192
ATP5PD	0.38103	7.08847	15.4511	8.46665e-05	0.0204192
TOMM5	0.368838	5.6636	15.3334	9.01099e-05	0.0213976
PDZD2	-0.681322	5.76166	15.1916	9.7137e-05	0.0225812
PDCD5	0.379878	5.42647	15.1317	0.000100264	0.0225812
ATG3	0.305644	5.82661	15.1315	0.000100275	0.0225812
XRCC6	0.2396	7.99717	15.1189	0.000100946	0.0225812
PARK7	0.340139	6.83869	15.0391	0.000105307	0.0231227
CCT4	0.296384	7.40525	15.0053	0.000107209	0.0231227
RPL22L1	0.502487	5.52312	14.9939	0.000107861	0.0231227
TMA7	0.397044	5.73868	14.9236	0.000111953	0.0234408
SLC9A8	-0.544573	4.5874	14.9024	0.000113219	0.0234408
RPL37A	0.377248	9.62429	14.8911	0.000113901	0.0234408
GZMA	1.03371	3.96544	14.8506	0.000116374	0.0234519
RPS25	0.387574	8.57887	14.8405	0.000116994	0.0234519
PDIA3	0.296488	8.59836	14.7912	0.000120095	0.023765
NDUFS5	0.37265	6.88101	14.6947	0.000126402	0.0246964
TOMM6	0.294673	6.12188	14.5882	0.000133753	0.0258059
ERH	0.296862	6.31108	14.5354	0.000137552	0.0262113
RPS4X	0.340391	10.5452	14.3791	0.000149451	0.0281313
HNRNPC	0.261887	8.31445	14.3389	0.000152677	0.0283925
ATP5F1C	0.292822	7.34159	14.3022	0.000155683	0.0286068
BUD31	0.33881	5.6996	14.2068	0.000163779	0.0297403
LDHB	0.459669	7.13029	14.1286	0.000170732	0.0303195
HMGN1	0.289369	6.49843	14.1153	0.000171939	0.0303195
NDUFB3	0.417262	5.87288	14.0924	0.000174041	0.0303195
RPS15A	0.378665	8.76775	14.0648	0.000176617	0.0303195
MRPL20	0.325898	5.77445	14.063	0.00017679	0.0303195
HNRNPM	0.242818	7.55996	14.0041	0.000182413	0.0304473
NEDD8	0.343878	5.97204	13.9647	0.000186278	0.0304473
HSP90B1	0.351485	9.27454	13.9333	0.000189409	0.0304473
EIF3I	0.267732	7.32253	13.9331	0.000189428	0.0304473
CACYBP	0.339475	5.40671	13.8843	0.000194415	0.0304473
PBDC1	0.376897	4.99582	13.8746	0.000195423	0.0304473
SEC11A	0.279428	6.53076	13.8733	0.00019556	0.0304473
TBC1D9B	-0.262873	7.02016	13.862	0.000196735	0.0304473
CCDC58	0.557678	3.87967	13.8543	0.000197541	0.0304473
RPL34	0.443938	8.56976	13.8283	0.000200293	0.0304473
UBA52	0.338393	8.66617	13.8218	0.000200986	0.0304473
RPL14	0.310304	8.51809	13.8198	0.000201207	0.0304473
NOP10	0.358596	6.10829	13.7745	0.000206118	0.0305792
MYO18A	-0.44393	7.02657	13.7735	0.000206229	0.0305792
SNRPC	0.337225	5.35187	13.7572	0.000208022	0.0305792
RPL32	0.345903	9.26634	13.7185	0.000212352	0.0309213
SNRPD1	0.379785	5.68886	13.6026	0.00022587	0.0322892
CCT8	0.287469	7.35806	13.5771	0.000228962	0.0322892
BCL9L	-0.370643	6.22411	13.5663	0.000230287	0.0322892
UAP1	0.469285	6.27499	13.5654	0.000230396	0.0322892
JTB	0.322927	6.08956	13.5507	0.000232206	0.0322892
NDUFV2	0.304331	6.26306	13.5027	0.000238219	0.0325422
DNAJC8	0.248934	6.44746	13.5025	0.000238242	0.0325422
GTF3A	0.338529	5.76568	13.4844	0.000240558	0.0325702
RPS13	0.386825	8.97839	13.4488	0.000245168	0.0327461
ESD	0.271224	6.29941	13.4214	0.000248772	0.0327461
GSPT1	0.287164	7.22009	13.4064	0.000250773	0.0327461
RPL27A	0.332445	9.53618	13.3974	0.000251979	0.0327461
TSC2	-0.39174	5.36281	13.3937	0.000252464	0.0327461
RPL23	0.359177	9.41389	13.3339	0.000260656	0.0333952
PPIA	0.324464	9.03411	13.3121	0.000263694	0.0333952
RSL1D1	0.252043	7.10194	13.299	0.000265546	0.0333952
HDAC2	0.262631	6.51177	13.2861	0.000267375	0.0333952
ARHGEF10L	-0.417406	6.35632	13.2798	0.000268287	0.0333952
MAU2	-0.352015	5.46257	13.2431	0.000273589	0.0335264
RNR1	0.616758	10.4079	13.2424	0.000273685	0.0335264
RARS	0.30541	6.59937	13.2182	0.000277241	0.033617
CEACAM7	-0.759214	6.79953	13.1992	0.000280062	0.033617
MRPS17	0.523228	3.91941	13.1933	0.000280958	0.033617
PSMD13	0.251646	6.50332	13.1512	0.000287335	0.0341155
COPZ1	0.234607	6.95117	13.1171	0.000292612	0.0344768
HNRNPA2B1	0.218847	9.11445	13.0985	0.000295529	0.034518
SKP1	0.280787	7.99389	13.0865	0.000297434	0.034518
CFL1	0.279934	8.78124	13.0416	0.000304653	0.0348785
SAR1A	0.232238	6.65849	13.0391	0.00030506	0.0348785
PRDX1	0.354834	9.13037	12.9775	0.00031526	0.0357797
EPG5	-0.513957	5.72479	12.9498	0.00031996	0.036048
ATP5PO	0.358096	7.42167	12.9252	0.000324181	0.036259
SLC25A3	0.269406	8.1766	12.8612	0.00033546	0.0371265
SNRPD3	0.238392	7.22446	12.8541	0.000336748	0.0371265
MICOS10	0.331089	5.61524	12.791	0.000348288	0.0375092
NUMA1	-0.356678	7.95515	12.7739	0.000351487	0.0375092
UBL5	0.357784	6.68604	12.7611	0.000353909	0.0375092
RAN	0.308416	8.05815	12.7598	0.000354144	0.0375092
COX7A2	0.349753	7.00869	12.7535	0.00035534	0.0375092
CHMP4A	0.340422	5.50897	12.751	0.000355821	0.0375092
NDUFB9	0.345894	6.10478	12.7436	0.00035723	0.0375092
TOMM22	0.296449	5.92678	12.711	0.00036351	0.0379106
RPL41	0.612056	7.32945	12.6299	0.000379625	0.0393256
EIF3M	0.281226	6.86805	12.586	0.000388645	0.0399916
COX5A	0.393379	6.62713	12.542	0.000397908	0.0406735
NASP	0.261161	6.22389	12.4004	0.00042924	0.0435877
RPS29	0.387144	7.86516	12.3761	0.000434856	0.0436555
UQCRFS1	0.312558	5.98923	12.3725	0.000435699	0.0436555
S100A2	0.790072	9.87991	12.361	0.000438393	0.0436555
PSMA1	0.244654	6.63871	12.3446	0.000442254	0.0437577
DNAJB11	0.325461	6.05731	12.2855	0.000456493	0.0448788
CHCHD2	0.328835	7.00226	12.271	0.000460042	0.0449161
ATP8B1	-0.441983	6.91114	12.2534	0.000464416	0.0449161
PTMS	0.383285	6.49247	12.2486	0.000465602	0.0449161
SNRPD2	0.344644	6.74656	12.2027	0.000477198	0.0454837
TTC1	0.290128	5.61259	12.202	0.00047738	0.0454837
CLTA	0.302022	6.70519	12.1044	0.000503042	0.0471483
TRIR	0.364156	6.32306	12.1034	0.00050329	0.0471483
NUDT5	0.293548	5.68378	12.0945	0.000505709	0.0471483
STRAP	0.238906	6.82775	12.0895	0.00050707	0.0471483
MRPL13	0.352482	5.46474	12.0102	0.000529104	0.0484045
HNRNPU	0.220287	8.34852	12.0091	0.000529415	0.0484045
CDC42BPB	-0.268806	7.26762	12.0071	0.000529988	0.0484045
NDUFS4	0.348762	5.50737	11.8805	0.000567232	0.0510301
RPL30	0.325978	9.39469	11.8786	0.000567833	0.0510301
CGN	-0.444097	5.49636	11.8759	0.000568654	0.0510301
CFDP1	0.325844	5.74564	11.8624	0.000572799	0.0511049
EIF4E2	0.244473	6.11914	11.8288	0.000583213	0.0514973
COX6B1	0.355089	7.03701	11.8267	0.00058387	0.0514973
MRPL47	0.372841	5.08109	11.7874	0.000596337	0.0520962
CCT3	0.263046	7.71053	11.7764	0.000599856	0.0520962
RPL11	0.346025	9.79654	11.7666	0.000603026	0.0520962
PFDN2	0.408579	4.59737	11.7604	0.000605037	0.0520962
DNAJA1	0.336609	7.6192	11.7459	0.000609773	0.0520962
NCOR2	-0.409336	6.31254	11.7285	0.00061549	0.0520962
RPL31	0.35639	9.34334	11.7174	0.000619175	0.0520962
TYMS	0.55937	4.3763	11.7066	0.000622802	0.0520962
SZT2	-0.435105	5.18414	11.6896	0.000628521	0.0520962
HYPK	0.410582	4.67762	11.6874	0.000629261	0.0520962
MAPK8IP3	-0.64008	3.95364	11.6845	0.000630231	0.0520962
SET	0.253784	7.92463	11.6817	0.000631162	0.0520962
DHRS7	0.362951	5.4444	11.6586	0.000639052	0.0524668
MYL12A	0.288656	7.92174	11.617	0.000653518	0.0532108
UBE2I	0.217887	6.38811	11.6128	0.000655008	0.0532108
VPS29	0.287996	6.08241	11.6019	0.000658847	0.0532425
RNR2	0.497482	13.261	11.4779	0.0007043	0.0563537
SAP18	0.233371	6.71926	11.4769	0.00070465	0.0563537
ZFAS1	0.403494	5.75914	11.4606	0.000710862	0.0565575
FBL	0.308251	6.79304	11.4021	0.000733614	0.0580684
NME2	0.338514	7.98882	11.3293	0.000762925	0.0600803
RPL27	0.306114	9.19702	11.3023	0.000774099	0.0604555
C1QBP	0.340843	6.74385	11.295	0.000777178	0.0604555
ANKRD11	-0.387936	6.22214	11.2896	0.000779439	0.0604555
PTTG1	0.471283	4.76075	11.2675	0.000788757	0.0608037
ADCY6	-0.511589	4.88871	11.2603	0.000791807	0.0608037
KIAA0556	-0.40993	4.74452	11.2217	0.000808442	0.0617738
HSP90AB1	0.235079	9.54485	11.1679	0.000832244	0.063205
SUN1	-0.251366	6.52354	11.161	0.000835362	0.063205
SUMO1	0.260942	6.04109	11.1509	0.000839924	0.0632401
LSM3	0.326376	5.60086	11.1302	0.000849341	0.0636387
PALMD	0.450854	5.2156	11.1022	0.000862237	0.064014
FKBP3	0.317362	6.0607	11.0984	0.000864027	0.064014
PSMC2	0.235482	6.66973	11.0925	0.000866791	0.064014
EIF2S1	0.279835	6.66966	11.078	0.000873563	0.0642069
ZMIZ1	-0.336384	7.26748	11.0155	0.000903537	0.0658656
UBE2L3	0.216782	6.42322	11.0132	0.000904665	0.0658656
RHOA	0.200318	8.9342	10.9999	0.000911189	0.0660291
SERPINE1	1.54253	3.11102	10.9737	0.000924151	0.0665048
MYL12B	0.273698	8.97886	10.9606	0.000930678	0.0665048
COX7C	0.305749	7.23446	10.9606	0.000930679	0.0665048
HMGB3	0.48154	4.67417	10.9381	0.000942055	0.0669439
RPSA	0.286891	8.86253	10.9314	0.000945498	0.0669439
COPS3	0.256508	5.94234	10.9067	0.000958157	0.0672667
PROM2	-0.367963	7.58902	10.9055	0.000958773	0.0672667
THOC7	0.319894	5.89423	10.878	0.000973142	0.0679658
MRPS15	0.322109	5.59583	10.8636	0.000980748	0.0681885
MTMR3	-0.277724	6.42853	10.8449	0.000990671	0.0685696
ATP5PF	0.334353	6.83463	10.8198	0.00100419	0.0691482
NACA	0.283681	9.50645	10.8128	0.00100799	0.0691482
CWC15	0.276043	5.81987	10.7991	0.0010155	0.0693547
HNRNPA1	0.207931	8.67668	10.7901	0.00102043	0.0693851
ZSWIM8	-0.33244	6.15937	10.7735	0.00102964	0.0697036
DIDO1	-0.261607	5.97238	10.7564	0.00103922	0.0698403
RPL37	0.330684	9.47064	10.7537	0.0010407	0.0698403
SRP14	0.245563	7.53386	10.7407	0.00104805	0.0700289
PLXNB2	-0.372421	8.01718	10.7248	0.00105708	0.0700529
TRIM56	-0.55705	5.16548	10.7241	0.00105749	0.0700529
SNRPB2	0.32651	5.06934	10.7041	0.00106896	0.0705102
ARHGEF11	-0.405786	5.62129	10.6854	0.00107985	0.0709257
SLC16A1	0.592894	4.91552	10.6553	0.00109755	0.0717826
MAGOH	0.353939	4.77893	10.6349	0.00110973	0.0721364
CCL22	0.802874	3.1665	10.6301	0.00111259	0.0721364
FH	0.272559	6.10923	10.6229	0.00111698	0.0721364
AHSA1	0.26824	6.51117	10.6064	0.00112694	0.0724765
NUDC	0.296773	5.99942	10.5919	0.00113582	0.0725071
SFPQ	0.234065	7.47924	10.5903	0.00113681	0.0725071
B3GALT5-AS1	-1.8825	2.93687	10.5674	0.00115101	0.0729294
PTMA	0.273653	9.35305	10.5644	0.00115288	0.0729294
SEC61G	0.352279	5.25353	10.5556	0.00115835	0.0729762
H6PD	-0.402061	6.14975	10.5429	0.00116634	0.0731807
YWHAH	0.268341	6.17659	10.5178	0.00118228	0.073678
HDGF	0.24057	8.11643	10.5154	0.00118381	0.073678
ABCA1	-0.65023	4.83829	10.4953	0.00119679	0.0741868
GDI2	0.257901	8.32637	10.4872	0.00120205	0.0742146
LMTK2	-0.386564	6.07575	10.4666	0.0012155	0.0745006
MAML1	-0.283425	5.62427	10.4576	0.00122147	0.0745006
MON2	-0.34108	5.56715	10.4525	0.00122481	0.0745006
CHI3L2	1.68797	2.58428	10.4508	0.00122599	0.0745006
NDUFA1	0.332742	6.38015	10.4219	0.00124531	0.0747145
ENY2	0.294256	5.27123	10.4143	0.00125045	0.0747145
HSPA8	0.310437	10.3785	10.4106	0.00125294	0.0747145
ATP5MD	0.391166	6.21136	10.4096	0.0012536	0.0747145
RPS3A	0.375927	8.91722	10.4095	0.00125371	0.0747145
BLMH	0.276996	5.63409	10.3835	0.00127147	0.0751668
EIF2S2	0.274614	6.54203	10.3794	0.00127432	0.0751668
URGCP-MRPS24	0.343176	5.26186	10.3771	0.00127591	0.0751668
UXT	0.313968	5.11692	10.3575	0.00128952	0.0756795
SETD1B	-0.337936	5.4764	10.3039	0.00132749	0.0776127
GTF2H5	0.335812	4.99933	10.2834	0.00134232	0.0779854
RBIS	0.362568	5.23952	10.2811	0.00134397	0.0779854
RPS6	0.321325	10.7992	10.267	0.0013543	0.078291
GLRX3	0.307202	6.25831	10.2535	0.00136428	0.0785736
JPT1	0.345667	6.93407	10.2254	0.00138516	0.0794794
COMMD1	0.358117	4.73345	10.2048	0.00140072	0.0800745
PFN1	0.290825	8.5635	10.195	0.00140821	0.0802053
JRK	-0.375718	5.02388	10.186	0.00141515	0.0803044
PSMC5	0.237986	6.86049	10.1714	0.00142638	0.0806456
EEF1B2	0.300574	8.71248	10.148	0.00144462	0.0813783
PLXNA3	-0.569128	3.7883	10.1392	0.00145152	0.0814574
NR2C2	-0.333715	5.431	10.1328	0.00145657	0.0814574
WNT11	1.46539	1.72339	10.1051	0.00147861	0.0823912
MYL6	0.328874	10.0311	10.0687	0.00150808	0.0837312
TIMM23	0.28466	5.49623	10.0569	0.00151782	0.0839696
HINT1	0.276442	7.38399	10.038	0.00153345	0.0845315
SF3A3	0.213377	6.35309	9.99373	0.00157074	0.086279
CIC	-0.359802	5.75602	9.97936	0.00158305	0.0866465
H2AFZ	0.336306	6.7034	9.96725	0.0015935	0.0869103
SNW1	0.222969	6.11423	9.95	0.00160849	0.0870813
EIF4A1	0.270234	9.37558	9.94845	0.00160985	0.0870813
VDAC3	0.241641	6.82957	9.94421	0.00161356	0.0870813
UQCRH	0.315268	6.76721	9.92389	0.00163147	0.0877414
ATP5MG	0.291859	7.13155	9.91431	0.00163998	0.0878929
NIFK	0.333262	5.56956	9.90061	0.00165224	0.0879729
PSMD6	0.255141	6.2456	9.8999	0.00165288	0.0879729
CABIN1	-0.316388	5.47215	9.88408	0.00166715	0.0884275
PSMB2	0.210321	6.51064	9.84106	0.00170659	0.0902095
RBM17	0.235142	5.80409	9.79274	0.00175202	0.0922364
NBEAL2	-0.444736	7.29406	9.78764	0.00175688	0.0922364
EIF3F	0.252715	6.62322	9.68846	0.00185428	0.0970199
BCCIP	0.287033	5.5716	9.68041	0.00186243	0.0971171
MT1E	0.521756	4.75816	9.66925	0.00187378	0.0973797
SRCAP	-0.390302	6.64888	9.65951	0.00188374	0.097569
ARID1B	-0.27754	6.33444	9.64603	0.00189761	0.0979587
SNF8	0.293404	5.22957	9.58592	0.00196076	0.100881
RPS27	0.357101	9.02163	9.56438	0.0019839	0.101374
SEMA4C	-0.380985	4.9411	9.55916	0.00198954	0.101374
PDZD11	0.303481	5.3684	9.5587	0.00199004	0.101374
KPNA2	0.413206	6.04786	9.54289	0.00200726	0.101594
TMX2	0.242522	5.78644	9.54264	0.00200753	0.101594
COX6A1	0.321909	6.54225	9.51526	0.0020377	0.102784
MRPL52	0.336065	4.93988	9.48274	0.00207414	0.104281
NCOA2	-0.449362	6.32491	9.46425	0.00209515	0.104579
KIAA0754	-0.651725	3.94684	9.45601	0.00210458	0.104579
NGDN	0.358378	4.53175	9.45574	0.0021049	0.104579
CZIB	0.340631	4.69632	9.45376	0.00210717	0.104579
HSPA5	0.339357	9.18485	9.43786	0.00212551	0.105151
PLAGL1	-0.45691	4.5062	9.42451	0.00214104	0.105235
ASAP2	-0.440707	5.62814	9.42291	0.00214291	0.105235
RPS3	0.282808	9.86598	9.41286	0.00215469	0.105235
ERP44	0.241794	6.30197	9.41051	0.00215746	0.105235
PTCH2	-2.45626	1.21695	9.39904	0.00217099	0.105235
HLA-DRB5	-2.53935	4.56847	9.39642	0.00217409	0.105235
ARPC5L	0.284827	6.3009	9.39034	0.00218131	0.105235
NOTCH2	-0.406004	8.04593	9.38308	0.00218998	0.105235
CHMP4B	0.208059	7.22203	9.37835	0.00219563	0.105235
DECR1	0.257367	5.81859	9.37282	0.00220227	0.105235
ATP5ME	0.357644	6.72466	9.37202	0.00220323	0.105235
DNTTIP2	0.257859	6.03045	9.35815	0.00221996	0.105235
NRARP	0.385893	4.85632	9.3538	0.00222523	0.105235
SMPD3	-1.27661	2.8695	9.35304	0.00222616	0.105235
STK17A	0.519294	4.56914	9.34972	0.0022302	0.105235
RPS21	0.330199	8.23338	9.34283	0.00223859	0.105235
MRPL39	0.344463	4.75962	9.33913	0.00224311	0.105235
RPL6	0.263058	9.17008	9.27285	0.00232576	0.108782
NOL7	0.287464	5.19858	9.26563	0.00233494	0.108881
FYCO1	-0.29983	6.25529	9.24091	0.00236667	0.110029
TNFAIP2	-0.480655	6.92629	9.22811	0.00238328	0.110468
FDPS	0.348473	6.8124	9.20395	0.00241493	0.111028
HNRNPL	0.160061	7.3239	9.20302	0.00241616	0.111028
TRIM2	-0.524772	5.85248	9.20165	0.00241797	0.111028
ALAS2	1.81441	1.18983	9.197	0.00242412	0.111028
DNAJC9	0.328991	4.85356	9.18635	0.00243826	0.111345
SLC37A1	-0.422445	4.92192	9.16416	0.00246801	0.111695
PDLIM1	0.285108	7.61116	9.15677	0.002478	0.111695
NIPAL2	-0.387837	6.50783	9.1538	0.00248202	0.111695
CMC2	0.426809	3.98616	9.15054	0.00248644	0.111695
SELENOK	0.331917	5.09331	9.14565	0.00249311	0.111695
PSMA6	0.284527	6.8159	9.13912	0.00250201	0.111695
RBX1	0.268642	5.7444	9.13454	0.00250829	0.111695
OST4	0.268509	6.89027	9.13131	0.00251272	0.111695
GULP1	-0.463532	4.31282	9.12879	0.00251618	0.111695
SRI	0.258787	5.69525	9.12726	0.00251828	0.111695
PSMB5	0.245859	6.58046	9.12175	0.00252588	0.111711
DNM2	-0.238716	7.10124	9.11601	0.00253383	0.111742
AGFG2	-0.539515	4.86662	9.08379	0.00257885	0.113403
HSBP1	0.22064	6.94039	9.07084	0.00259718	0.113801
ATOX1	0.357265	4.80011	9.06699	0.00260265	0.113801
KDM5C	-0.217669	7.06833	9.05259	0.00262323	0.114377
NCL	0.255398	9.25963	9.03732	0.00264523	0.114987
ZC3H7B	-0.231993	6.42651	9.03257	0.00265211	0.114987
DNAJC7	0.239438	6.68894	9.02215	0.00266727	0.11506
HEXB	0.3855	5.74199	9.02116	0.00266872	0.11506
RPF2	0.316338	5.1342	9.01366	0.0026797	0.115194
POLE4	0.405841	4.12494	9.00885	0.00268675	0.115194
PSMA3	0.305906	6.18183	8.98592	0.00272068	0.116181
NATD1	-0.470861	4.3569	8.97938	0.00273043	0.116181
KSR1	-0.48387	4.10965	8.9781	0.00273235	0.116181
PRR12	-0.396642	4.69149	8.97029	0.00274406	0.116359
EP300	-0.379648	6.591	8.95402	0.00276859	0.117077
PLEKHM1P1	-0.841822	2.76707	8.9423	0.00278641	0.117346
SSB	0.225949	6.43155	8.93986	0.00279015	0.117346
PSMD1	0.220727	6.99324	8.91857	0.00282285	0.118399
RPS26	0.518142	6.80844	8.89141	0.00286516	0.119542
LYAR	0.485634	4.1303	8.8877	0.00287099	0.119542
RNF43	-0.404073	4.61593	8.88488	0.00287541	0.119542
KIAA0513	-0.448001	4.72098	8.88129	0.00288108	0.119542
RERE	-0.334622	6.07313	8.87481	0.00289132	0.119645
KIAA0355	-0.445753	4.24055	8.86417	0.00290823	0.120023
PHKA2	-0.444014	4.52709	8.85413	0.00292427	0.120363
HBA1	1.30782	2.64651	8.82968	0.0029637	0.121661
ZBTB8OS	0.407065	4.1104	8.80903	0.00299743	0.122587
NDUFS6	0.330375	5.43052	8.80617	0.00300214	0.122587
PTPRF	-0.40845	8.5696	8.79465	0.00302114	0.123038
NBPF1	-0.674119	3.21598	8.78024	0.00304511	0.123687
STAT6	-0.210844	7.45208	8.77528	0.00305341	0.123699
RPL10A	0.264289	9.41296	8.76278	0.00307439	0.124223
KMT2B	-0.336412	5.40571	8.75513	0.00308732	0.12442
BAZ2A	-0.290364	6.81944	8.74685	0.00310137	0.124636
EBNA1BP2	0.289501	6.19181	8.74248	0.00310882	0.124636
COX7B	0.352329	6.96374	8.73162	0.00312739	0.125055
TECPR1	-0.39445	4.49031	8.72119	0.00314533	0.125221
LSM5	0.335756	4.7683	8.71978	0.00314777	0.125221
MRTO4	0.337657	5.58807	8.70719	0.00316958	0.125765
CREBBP	-0.329017	6.29274	8.68643	0.00320589	0.126879
RPS20	0.290652	8.87867	8.65662	0.00325875	0.128641
TNRC6A	-0.326048	5.67834	8.64265	0.00328384	0.129224
RPS27L	0.323071	4.80847	8.63909	0.00329026	0.129224
SPCS1	0.226058	6.01638	8.60571	0.00335111	0.130897
CCT2	0.282584	7.22038	8.60406	0.00335414	0.130897
PPIC	0.304104	5.54967	8.60182	0.00335828	0.130897
UQCRQ	0.318292	6.928	8.58969	0.00338072	0.131298
EVC	-0.413503	4.72035	8.58706	0.00338559	0.131298
DRG1	0.265708	5.3219	8.57992	0.00339891	0.131484
AUTS2	-0.381279	5.14136	8.56981	0.00341782	0.131885
ZNF532	-0.309016	5.76924	8.55612	0.00344362	0.132018
RWDD1	0.292457	5.58831	8.55168	0.00345203	0.132018
ARID1A	-0.258242	6.43248	8.54955	0.00345607	0.132018
PPID	0.270773	5.24058	8.54866	0.00345776	0.132018
TRPM4	-0.442795	4.51167	8.54536	0.00346404	0.132018
SMS	0.315515	5.63181	8.52127	0.0035102	0.133366
CCT5	0.247879	7.63314	8.51791	0.00351668	0.133366
C11orf58	0.172101	6.77564	8.50515	0.00354143	0.133608
TRERF1	-0.430691	5.41904	8.5051	0.00354153	0.133608
SYNJ2BP-COX16	0.311719	5.16788	8.50125	0.00354903	0.133608
ADGRG1	-0.289211	6.62565	8.49022	0.00357061	0.134093
ANO8	-0.575252	3.80715	8.48472	0.00358142	0.134173
SLC35E2B	-0.343187	5.02326	8.47422	0.00360215	0.134445
HTATSF1	0.199263	6.27542	8.47223	0.00360609	0.134445
POLR2G	0.261912	5.37475	8.44019	0.00367019	0.136504
INAVA	-0.361062	5.41439	8.43554	0.00367958	0.136525
C2orf74	0.680125	2.93725	8.42218	0.00370672	0.137073
SEC61B	0.25222	6.16679	8.41953	0.00371212	0.137073
NAV2	-0.41269	5.61222	8.38422	0.00378492	0.139428
SDHB	0.251419	5.85865	8.35484	0.00384662	0.141155
PSMG1	0.339681	4.7114	8.3532	0.00385009	0.141155
CALR	0.235388	9.19314	8.34269	0.00387243	0.141637
TPM3	0.184858	7.95049	8.33755	0.00388339	0.141702
KIAA1522	-0.302645	7.24076	8.32889	0.00390194	0.142008
GABARAP	0.264888	7.65405	8.32506	0.00391017	0.142008
MED16	-0.403611	4.41845	8.30569	0.00395211	0.143195
PDHB	0.230379	6.11348	8.28949	0.00398752	0.144139
ABL1	-0.277219	6.09501	8.2791	0.0040104	0.144178
LYPD1	1.37415	1.39042	8.27676	0.00401557	0.144178
PAIP2	0.225439	6.14738	8.27628	0.00401663	0.144178
PPP1R7	0.216196	6.31029	8.26241	0.00404743	0.144947
COX6C	0.306731	6.59034	8.25002	0.00407515	0.145602
SNRPA1	0.326946	4.7272	8.20994	0.00416615	0.148509
PFDN5	0.312179	7.78025	8.20394	0.00417995	0.148658
MRPL24	0.295665	5.06198	8.19331	0.00420451	0.149188
COMMD6	0.299435	5.63314	8.17414	0.00424918	0.150237
PYURF	0.22091	6.1921	8.16892	0.00426142	0.150237
PDCL3	0.337186	4.56273	8.16813	0.00426328	0.150237
MAGOHB	0.440246	3.73468	8.16164	0.00427857	0.150432
NOP58	0.30745	5.97328	8.15737	0.00428865	0.150444
PET100	0.355627	4.79864	8.13477	0.00434245	0.151986
SNHG17	0.773905	3.8979	8.10955	0.00440326	0.153765
SNHG8	0.350703	5.14541	8.08464	0.00446419	0.154959
TRAPPC3	0.227641	6.05068	8.0805	0.0044744	0.154959
PTPN23	-0.299672	5.36929	8.07345	0.00449184	0.154959
HNRNPH3	0.192863	6.94657	8.06947	0.00450174	0.154959
SYNGR1	-0.339312	5.19728	8.06762	0.00450632	0.154959
DAG1	-0.205449	6.54999	8.0669	0.00450811	0.154959
URB1	-0.325328	5.59593	8.06362	0.00451629	0.154959
SERPINB6	0.299825	6.39586	8.06303	0.00451776	0.154959
XRCC5	0.179742	8.53829	8.05513	0.0045375	0.155273
MIGA2	-0.372022	4.62334	8.05133	0.00454703	0.155273
N4BP2	-0.406444	4.25626	8.04153	0.00457168	0.155605
MRPL11	0.322868	4.85043	8.03946	0.00457692	0.155605
UFD1	0.269312	5.33497	8.03458	0.00458926	0.155606
BAZ2B	-0.306051	5.84241	8.03113	0.004598	0.155606
ANKRD13A	-0.301604	6.5291	8.02752	0.00460719	0.155606
SRP19	0.304452	4.86822	8.02324	0.00461808	0.155633
AKR1B10	0.517997	9.02513	8.01906	0.00462877	0.155654
NDUFB1	0.31445	5.50842	8.01254	0.00464545	0.15568
PIKFYVE	-0.343288	5.10174	8.01088	0.00464972	0.15568
CETN2	0.325871	5.80852	7.97102	0.00475323	0.158801
PRRC2B	-0.300441	7.72066	7.94025	0.00483471	0.160985
DDX10	0.326975	4.61549	7.93518	0.00484828	0.160985
PIK3C2B	-0.418251	5.71419	7.93458	0.0048499	0.160985
RPL4	0.209172	10.4641	7.91236	0.00490982	0.162624
MAPRE1	0.210767	6.74638	7.90667	0.00492529	0.162788
MIR3945HG	1.39162	1.47303	7.90242	0.00493688	0.162822
DDX1	0.180227	6.99418	7.89777	0.00494958	0.162893
SPTBN2	-0.39593	7.3804	7.88989	0.0049712	0.163256
UTP18	0.273746	5.16962	7.86432	0.00504199	0.165044
RAC1	0.213794	8.33053	7.86204	0.00504835	0.165044
HCFC1	-0.28791	5.90589	7.85755	0.00506089	0.165044
TOMM7	0.287442	6.93157	7.8519	0.00507672	0.165044
AKIRIN2	0.329927	5.35485	7.85106	0.0050791	0.165044
FPR3	0.684504	3.32874	7.8426	0.00510293	0.165368
VPS39	-0.220742	6.01903	7.83992	0.00511049	0.165368
CBX3	0.240497	6.22208	7.80387	0.00521344	0.168011
RPRD2	-0.269439	5.6546	7.80033	0.00522367	0.168011
FAM160B2	-0.285625	5.36293	7.79907	0.00522732	0.168011
ALPK3	-0.727528	3.27434	7.79005	0.00525346	0.168011
PHF2	-0.241238	5.64444	7.78955	0.00525494	0.168011
PIR	0.361013	4.47762	7.78565	0.00526629	0.168011
CCT6A	0.227412	7.65754	7.78493	0.00526837	0.168011
FAM214A	-0.44751	5.96526	7.77658	0.00529278	0.168123
NISCH	-0.276596	5.79167	7.77628	0.00529368	0.168123
NYNRIN	-0.416876	5.89724	7.76899	0.00531507	0.168456
PPM1F	-0.259993	5.48408	7.73654	0.00541145	0.170867
AKT2	-0.199678	6.68727	7.73593	0.00541328	0.170867
TERF2IP	0.204552	5.89489	7.73218	0.00542453	0.170873
SLC23A2	-0.420715	5.00275	7.71272	0.0054833	0.171943
MMP3	1.79862	1.22431	7.7101	0.00549127	0.171943
TUBA1C	0.363002	8.66782	7.70562	0.00550491	0.171943
UCHL3	0.309922	5.58887	7.70417	0.00550935	0.171943
VAMP3	0.197226	6.82806	7.70257	0.00551422	0.171943
PSMC4	0.231568	6.18881	7.69542	0.00553612	0.172029
SPECC1L-ADORA2A	-0.353423	5.72797	7.6944	0.00553925	0.172029
PSMD4	0.225186	6.60966	7.68935	0.00555478	0.172042
TRAPPC10	-0.316882	4.9563	7.68701	0.00556196	0.172042
HARS	0.216162	5.91477	7.66315	0.005636	0.173679
WNK4	-0.962982	3.3073	7.6627	0.0056374	0.173679
CNOT1	-0.282988	8.59038	7.64026	0.00570798	0.175132
ATP5F1E	0.688655	2.60122	7.63824	0.00571436	0.175132
GMFG	0.59844	3.20808	7.6369	0.0057186	0.175132
LNX1	-0.550982	4.88576	7.62849	0.00574533	0.175602
MARK2	-0.241944	6.47294	7.61502	0.0057884	0.176569
PI4KA	-0.297798	5.44751	7.61093	0.00580156	0.176622
RPL29	0.24571	8.49285	7.60255	0.00582856	0.177094
CCDC186	-0.338077	6.0153	7.58426	0.00588802	0.178464
SBF1	-0.312134	6.78748	7.58158	0.00589678	0.178464
PCNA	0.282683	6.40874	7.57449	0.00592003	0.178817
HSPE1	0.358776	4.53421	7.57042	0.00593339	0.178871
ERBB3	-0.331287	7.54743	7.55992	0.00596808	0.179566
UTP6	0.256439	5.29855	7.54914	0.00600386	0.180291
SRSF3	0.267758	7.67583	7.53776	0.00604191	0.181081
SRRM2	-0.377021	8.10294	7.52334	0.00609047	0.182183
USP19	-0.251334	5.50261	7.51135	0.00613113	0.183045
FOSL2	-0.392438	8.11353	7.50677	0.00614675	0.183157
NDUFA12	0.262426	5.48707	7.50018	0.00616929	0.183474
MUC3A	-2.38776	1.27758	7.48885	0.00620821	0.183904
SHANK2	-0.71933	2.85409	7.48784	0.00621172	0.183904
RFFL	-0.506105	3.68154	7.48429	0.00622396	0.183904
FKBP4	0.261915	7.38564	7.48214	0.0062314	0.183904
YBX1	0.203358	8.36168	7.46669	0.00628508	0.184491
FUNDC2	0.264482	5.1413	7.46523	0.00629019	0.184491
COPS4	0.224408	5.6351	7.46232	0.00630038	0.184491
DIABLO	0.267259	5.06653	7.45788	0.00631593	0.184491
MINK1	-0.273655	7.75553	7.45742	0.00631757	0.184491
PCDH1	-0.316261	6.68474	7.45587	0.006323	0.184491
SECISBP2L	-0.351422	6.27852	7.43525	0.00639584	0.186264
SLC25A23	-0.362678	5.72111	7.41784	0.00645804	0.187385
NDUFS3	0.261191	5.71164	7.41721	0.0064603	0.187385
COX5B	0.378788	6.72271	7.4143	0.00647076	0.187385
CDC42BPG	-0.370914	5.73338	7.40139	0.00651734	0.18838
PSMC1	0.269413	5.13683	7.39768	0.00653081	0.188417
HNRNPA3	0.163888	7.79309	7.39073	0.0065561	0.188794
WASHC3	0.301267	4.75835	7.38305	0.00658413	0.189248
ABAT	-0.680549	3.79005	7.37526	0.00661274	0.189283
RPS9	-3.22098	1.59549	7.37141	0.0066269	0.189283
RPS16	0.276693	8.61987	7.36905	0.00663561	0.189283
MRPS7	0.242419	5.59375	7.36642	0.00664531	0.189283
PPIB	0.285129	8.21303	7.36605	0.00664668	0.189283
RALA	0.313604	6.54531	7.35197	0.00669894	0.19042
MRPL33	0.298704	4.89975	7.34609	0.00672087	0.190692
BRIX1	0.309189	4.73229	7.3348	0.00676322	0.191542
OXR1	-0.307585	6.08087	7.3136	0.00684347	0.193014
PUM3	0.291488	5.47713	7.31219	0.00684884	0.193014
UTP11	0.264646	5.14445	7.31117	0.00685271	0.193014
HMGN2	0.252654	6.14223	7.29843	0.0069015	0.193541
TMEM147	0.264944	5.78454	7.29693	0.00690724	0.193541
ZCRB1	0.252692	5.29073	7.29647	0.00690904	0.193541
SASH1	-0.402561	7.73741	7.28499	0.00695333	0.194429
WDR91	-0.330145	4.88341	7.277	0.00698431	0.194664
TUBGCP6	-0.485302	4.23008	7.27632	0.00698695	0.194664
AMER1	-0.39944	4.38094	7.26858	0.00701712	0.195152
TMEM51-AS1	-0.663087	3.42991	7.26274	0.00703997	0.195435
MPHOSPH10	0.220649	5.63533	7.25734	0.00706117	0.195672
SLC35C1	-0.327582	6.00803	7.24999	0.00709013	0.196122
MUC4	-1.48377	3.80967	7.24256	0.00711954	0.196313
NDUFB4	0.223872	6.46418	7.24182	0.00712248	0.196313
LBHD1	0.338025	4.48214	7.23614	0.00714503	0.196584
PCSK1N	1.69248	1.12471	7.22777	0.00717844	0.197152
SUSD6	-0.330745	6.44463	7.21134	0.00724445	0.198322
CALM2	0.210764	8.10344	7.20977	0.00725079	0.198322
ARHGAP1	-0.2083	6.56382	7.20695	0.00726217	0.198322
SH2B1	-0.355034	4.53248	7.20269	0.00727944	0.198322
NDUFA4	0.238856	6.74443	7.1967	0.00730378	0.198322
NOP56	0.292117	6.18068	7.19598	0.00730673	0.198322
TNS1	-0.432494	6.89729	7.19493	0.00731099	0.198322
LSM4	0.253151	5.66889	7.18707	0.00734309	0.198843
SUGT1	0.267563	5.05815	7.17601	0.00738848	0.199698
PRXL2A	0.2869	6.98327	7.17231	0.00740373	0.199698
MRFAP1	0.168465	7.82845	7.16938	0.00741585	0.199698
TMEM258	0.244428	5.3855	7.16151	0.00744843	0.199698
MDH1	0.19579	6.98065	7.16105	0.00745038	0.199698
MALSU1	0.382657	4.01053	7.16032	0.00745338	0.199698
P2RY2	-0.408006	7.40267	7.15748	0.00746522	0.199698
AKAP13	-0.289425	7.22215	7.14678	0.00750987	0.199891
GRPEL1	0.259503	5.36567	7.14236	0.00752842	0.199891
EIF3K	0.239897	7.0144	7.14215	0.00752928	0.199891
CRYBB2P1	0.514111	3.20114	7.14054	0.00753605	0.199891
YWHAB	0.157014	8.55025	7.14027	0.00753718	0.199891
PLXNA2	-0.384182	5.8761	7.12902	0.00758461	0.200804
SEC16A	-0.245131	6.52651	7.12443	0.00760405	0.200974
PIP5K1C	-0.293506	5.32833	7.1172	0.00763479	0.201441
SNX19	-0.199304	6.24105	7.10331	0.00769417	0.202656
MCTS1	0.269161	5.14872	7.1003	0.0077071	0.202656
ZNF714	-0.585569	3.49642	7.09715	0.00772066	0.202667
ABTB2	-0.623399	4.40586	7.08938	0.00775419	0.203202
PRDX4	0.280418	5.70243	7.08283	0.00778261	0.203601
HTT	-0.263969	6.57877	7.07195	0.00782998	0.204494
RBL2	-0.239667	6.98112	7.06394	0.0078651	0.204806
DTX2	-0.45367	4.66116	7.06096	0.0078782	0.204806
RNF181	0.277117	5.45016	7.06015	0.00788176	0.204806
COPS9	0.278603	5.53286	7.05263	0.00791488	0.205321
CUL9	-0.359756	4.53321	7.04233	0.00796053	0.20609
KHDRBS1	0.140967	6.9768	7.0381	0.00797937	0.20609
TMEM94	-0.33262	4.77203	7.03693	0.00798457	0.20609
COA3	0.256663	6.12774	7.02246	0.00804937	0.207416
AZGP1	-1.24128	2.40877	7.01402	0.00808741	0.20788
SNX5	0.191402	6.0078	7.01249	0.00809432	0.20788
TMEM63A	-0.444555	4.42661	7.00331	0.00813593	0.208585
LRCH4	-0.345315	4.5716	7.00047	0.00814881	0.208585
RPS19	0.281978	9.25838	6.98535	0.00821796	0.210007
ELOC	0.292857	5.57832	6.97829	0.00825046	0.210455
SSR2	0.304584	6.84274	6.97562	0.00826277	0.210455
PCBP2	0.12356	8.04485	6.96678	0.00830368	0.211149
DYNLT1	0.242826	6.22736	6.95534	0.00835693	0.21181
MRPL21	0.321046	4.75033	6.95274	0.00836911	0.21181
ERP29	0.212688	6.54382	6.95236	0.00837087	0.21181
RPL19	0.209387	9.93344	6.94585	0.00840137	0.212234
DUT	0.270343	5.17597	6.91227	0.00856061	0.215904
ZDHHC20	-0.228115	6.84153	6.90466	0.00859712	0.216413
CRAMP1	-0.30386	4.85318	6.90143	0.00861267	0.216413
CDKN1A	0.45132	7.31854	6.89932	0.00862286	0.216413
OSTC	0.239892	5.92893	6.88331	0.00870041	0.218005
SNHG16	0.303424	4.88138	6.87675	0.00873244	0.21825
RSL24D1	0.236066	5.94742	6.87044	0.00876331	0.21825
TANC2	-0.366896	4.91376	6.86812	0.00877471	0.21825
HAT1	0.228082	5.59724	6.86554	0.00878738	0.21825
XRN1	-0.339691	5.95452	6.86439	0.00879304	0.21825
SLBP	0.232565	5.49297	6.85758	0.0088266	0.21825
HORMAD1	1.73952	1.14986	6.85744	0.00882727	0.21825
SRSF7	0.302039	6.65376	6.85596	0.00883459	0.21825
NME1	0.284179	6.18878	6.8536	0.00884627	0.21825
CAMK1D	-0.353036	5.57362	6.85228	0.00885282	0.21825
DAD1	0.229616	6.76051	6.84967	0.00886575	0.21825
DDX47	0.225682	5.63276	6.83655	0.0089311	0.219509
RELL1	0.431806	3.69421	6.83037	0.00896209	0.219873
KMT2D	-0.395639	6.57342	6.82495	0.0089893	0.219873
HECTD4	-0.376507	5.73057	6.82241	0.0090021	0.219873
COX7A2L	0.210835	5.8116	6.82225	0.0090029	0.219873
ATP7A	-0.346531	5.07126	6.80957	0.00906706	0.22109
SNU13	0.207447	6.49925	6.80571	0.00908667	0.221219
UBE2C	0.447401	3.94594	6.79648	0.00913375	0.222015
TXNL4A	0.256278	5.54274	6.79037	0.00916509	0.222426
PIEZO1	-0.354515	6.29732	6.78566	0.00918932	0.222553
IMP3	0.243254	5.84147	6.7814	0.00921128	0.222553
CD2	0.635369	4.24376	6.77662	0.00923598	0.222553
ZMIZ2	-0.257626	5.4707	6.77627	0.00923778	0.222553
FAM53B	-0.268422	5.71907	6.77339	0.00925269	0.222553
CD8A	0.727731	4.04976	6.77259	0.00925683	0.222553
HMGB1	0.237001	7.04536	6.7642	0.00930046	0.223255
AP3S1	0.25971	5.82186	6.75648	0.00934081	0.223875
HSD11B1	1.48062	1.51422	6.74682	0.0093915	0.224304
PPM1G	0.22488	6.33268	6.74571	0.00939733	0.224304
ALS2CL	-0.389761	6.34695	6.74477	0.00940229	0.224304
AAGAB	0.195897	5.93178	6.71986	0.00953453	0.226771
PLXNB1	-0.365718	6.29765	6.71831	0.00954281	0.226771
MOCS2	0.265859	5.13466	6.71661	0.00955193	0.226771
DYNC1LI1	0.278175	4.88417	6.71426	0.00956448	0.226771
WWC1	-0.425859	6.11183	6.70744	0.00960115	0.227291
TSHZ1	-0.319391	4.94502	6.7039	0.00962024	0.227394
NFIX	-0.302953	7.03132	6.68851	0.00970361	0.229014
RAI1	-0.338227	5.47191	6.68199	0.0097392	0.229503
SH3BGRL3	0.291826	8.11184	6.67674	0.00976789	0.229828
ZNF706	0.254868	5.85874	6.65674	0.00987817	0.232069
TXN	0.507874	8.66549	6.64994	0.00991589	0.232552
TRAF3	-0.252872	5.36117	6.64762	0.00992883	0.232552

## Sheet: L1-L3
Genes	logFC	logCPM	LR	PValue	FDR
EIF5B	0.39296	7.33852	21.4549	3.62247e-06	0.028569
HSPE1-MOB4	0.688429	4.11083	20.7597	5.20674e-06	0.028569
RPL35A	0.43055	8.6455	20.2437	6.81769e-06	0.028569
PROM2	-0.524672	7.58902	20.086	7.4037e-06	0.028569
PLEKHA7	-0.621066	6.36469	19.1012	1.23969e-05	0.0342916
HNRNPD	0.329525	7.20444	18.7012	1.52887e-05	0.0342916
RPL36AL	0.471881	7.12803	18.6687	1.55518e-05	0.0342916
PTMS	0.495162	6.49247	18.1652	2.02543e-05	0.0383571
TMSB4X	0.563873	9.00005	17.8317	2.41331e-05	0.0383571
MYO18A	-0.528113	7.02657	17.7617	2.50373e-05	0.0383571
GSTO1	0.58749	5.87301	17.5946	2.73358e-05	0.0383571
CDC42BPB	-0.336413	7.26762	17.1108	3.52618e-05	0.0453555
RPS27A	0.471733	9.18967	16.8268	4.09508e-05	0.045725
HLA-DRB1	-2.21042	5.43145	16.523	4.80631e-05	0.045725
TBC1D9B	-0.300394	7.02016	16.4426	5.01451e-05	0.045725
GZMB	2.04675	2.62921	16.4397	5.02235e-05	0.045725
NDUFAB1	0.435011	5.55357	16.4258	5.05925e-05	0.045725
RPL23A	0.381296	7.77056	16.2204	5.63844e-05	0.045725
RPS23	0.418835	8.50825	16.0437	6.18971e-05	0.045725
NPM1	0.356309	8.66531	15.936	6.55206e-05	0.045725
ANKRD13A	-0.444163	6.5291	15.8844	6.73319e-05	0.045725
UQCRB	0.451618	7.36505	15.6969	7.43463e-05	0.045725
HMGN1	0.32324	6.49843	15.6574	7.59148e-05	0.045725
NAP1L1	0.368488	7.7866	15.6215	7.73683e-05	0.045725
RPL38	0.395778	8.15584	15.5644	7.97438e-05	0.045725
ILF2	0.311063	7.31744	15.4934	8.27952e-05	0.045725
RPL22	0.381532	7.28235	15.475	8.36022e-05	0.045725
AGFG2	-0.731482	4.86662	15.3975	8.71022e-05	0.045725
HSPD1	0.378932	7.77423	15.3365	8.99614e-05	0.045725
SNRPF	0.434839	5.48273	15.2997	9.17313e-05	0.045725
SELENOK	0.45869	5.09331	15.2123	9.60771e-05	0.045725
SLC9A8	-0.575591	4.5874	15.2031	9.65467e-05	0.045725
RPL9	0.48198	9.22788	15.1795	9.776e-05	0.045725
RPS12	0.360435	9.55944	15.1124	0.000101296	0.0459852
HEXB	0.527138	5.74199	14.961	0.000109754	0.0484016
MAU2	-0.391257	5.46257	14.905	0.000113062	0.0484753
PARK7	0.357715	6.83869	14.8202	0.000118264	0.0493354
GZMA	1.09215	3.96544	14.416	0.000146548	0.0587689
NUMA1	-0.396577	7.95515	14.3569	0.000151223	0.0587689
RPL17	0.405965	9.05838	14.3266	0.000153677	0.0587689
TMSB10	0.472487	8.90615	14.2971	0.000156108	0.0587689
PDIA3	0.306163	8.59836	14.0966	0.000173657	0.0617054
RPL5	0.311688	9.58653	14.0479	0.000178211	0.0617054
LDHB	0.48596	7.13029	14.0479	0.000178215	0.0617054
SSB	0.299825	6.43155	13.9373	0.000189014	0.0617054
RTRAF	0.289334	6.57699	13.8492	0.000198077	0.0617054
PBDC1	0.400489	4.99582	13.8484	0.000198169	0.0617054
LMTK2	-0.465364	6.07575	13.8448	0.000198549	0.0617054
SAR1A	0.253448	6.65849	13.8126	0.000201982	0.0617054
LNX1	-0.773437	4.88576	13.8075	0.000202521	0.0617054
RPL26	0.442562	9.09648	13.7542	0.000208351	0.0617054
SMCO3	1.83981	1.56692	13.7276	0.00021133	0.0617054
BCL9L	-0.390896	6.22411	13.7227	0.000211881	0.0617054
SPTBN2	-0.546448	7.3804	13.5717	0.000229627	0.0635037
PSMB1	0.30758	6.89322	13.5698	0.000229858	0.0635037
CEACAM7	-0.801699	6.79953	13.5416	0.000233338	0.0635037
HSP90B1	0.366704	9.27454	13.5321	0.000234513	0.0635037
PFDN2	0.465508	4.59737	13.3793	0.000254421	0.0668953
RPL34	0.462422	8.56976	13.3691	0.00025581	0.0668953
CCT4	0.295615	7.40525	13.3383	0.00026004	0.0668953
RSL1D1	0.265772	7.10194	13.1969	0.000280409	0.0690234
DNAJA1	0.377118	7.6192	13.182	0.000282647	0.0690234
HNRNPH3	0.261497	6.94657	13.182	0.000282651	0.0690234
ARID1B	-0.339637	6.33444	13.1559	0.000286609	0.0690234
PDZD2	-0.660524	5.76166	13.1289	0.000290778	0.0690234
UNC13B	-0.332944	6.65426	13.101	0.000295144	0.0690234
PDCD5	0.372505	5.42647	12.9625	0.000317794	0.0704967
MRPS6	0.410753	4.78236	12.8739	0.000333188	0.0704967
RPL24	0.390593	8.96222	12.858	0.000336037	0.0704967
ODC1	0.761268	6.73488	12.8405	0.0003392	0.0704967
DNAJC8	0.256873	6.44746	12.813	0.000344226	0.0704967
RPL21	0.402454	8.44432	12.7873	0.000348979	0.0704967
CALM2	0.295979	8.10344	12.768	0.000352605	0.0704967
CD63	0.546604	7.54917	12.7634	0.000353469	0.0704967
MT2A	0.708363	5.70409	12.7564	0.00035479	0.0704967
SARNP	0.350639	5.38877	12.7373	0.000358444	0.0704967
PSMB4	0.281092	6.6536	12.7334	0.00035919	0.0704967
STRAP	0.259397	6.82775	12.7049	0.000364696	0.0704967
WDR91	-0.453007	4.88341	12.6855	0.000368501	0.0704967
NCOA1	-0.408198	6.71994	12.6841	0.000368772	0.0704967
SASH1	-0.557376	7.73741	12.6583	0.000373907	0.0704967
CHCHD2	0.353581	7.00226	12.6552	0.000374521	0.0704967
ANKRD11	-0.429642	6.22214	12.6116	0.000383354	0.0708238
TBCA	0.338933	5.77027	12.5799	0.000389922	0.0708238
ARFGEF2	-0.369385	6.24056	12.5794	0.000390024	0.0708238
MRPL51	0.36818	6.3148	12.547	0.000396836	0.0709894
RPS25	0.377237	8.57887	12.5274	0.000401034	0.0709894
HNRNPU	0.23752	8.34852	12.5102	0.000404734	0.0709894
HNRNPC	0.25822	8.31445	12.4807	0.000411177	0.0713091
RPL23	0.366733	9.41389	12.4129	0.000426385	0.072117
MARK2	-0.323603	6.47294	12.4054	0.000428088	0.072117
RANBP1	0.386398	5.78566	12.3977	0.000429852	0.072117
SLIRP	0.465777	4.97217	12.3485	0.000441349	0.0732496
ANO8	-0.717425	3.80715	12.3003	0.000452876	0.0740544
UAP1	0.473714	6.27499	12.2884	0.000455793	0.0740544
BUD31	0.333381	5.6996	12.2639	0.0004618	0.07418
SULT1C4	1.57195	3.32829	12.2403	0.000467686	0.07418
SNRPG	0.451316	4.7248	12.2272	0.000470984	0.07418
TRIM56	-0.620149	5.16548	12.1717	0.000485208	0.0756483
TTC22	-0.58875	6.52879	12.1308	0.000495967	0.0758888
ABCA1	-0.729364	4.83829	12.1285	0.000496584	0.0758888
DDI2	-0.666452	3.97858	12.1021	0.00050364	0.0762126
NBEAL2	-0.517304	7.29406	12.0529	0.000517128	0.0774939
ERH	0.285291	6.31108	11.9915	0.000534428	0.0793163
RGCC	0.865532	3.40374	11.9432	0.000548477	0.0803762
ANP32B	0.29818	7.08358	11.9141	0.000557121	0.0803762
EIF1	0.298347	8.77565	11.9138	0.000557192	0.0803762
ATG3	0.286439	5.82661	11.8841	0.000566142	0.0806686
ZSWIM8	-0.365924	6.15937	11.8717	0.000569919	0.0806686
GSPT1	0.285769	7.22009	11.8555	0.000574898	0.0806686
SLC35C1	-0.437351	6.00803	11.7948	0.000593955	0.0820659
EPG5	-0.513011	5.72479	11.7889	0.000595849	0.0820659
AHSA1	0.299283	6.51117	11.755	0.000606798	0.0820659
ELOVL5	0.50915	5.3093	11.7379	0.0006124	0.0820659
SPECC1L-ADORA2A	-0.456127	5.72797	11.7192	0.000618597	0.0820659
NENF	0.433114	5.15287	11.7134	0.000620529	0.0820659
TMA7	0.372151	5.73868	11.6983	0.000625556	0.0820659
JTB	0.317688	6.08956	11.6929	0.000627391	0.0820659
SERPINE1	1.73358	3.11102	11.6607	0.000638352	0.0825324
MINK1	-0.358892	7.75553	11.6273	0.000649898	0.0825324
MRPL20	0.313614	5.77445	11.6272	0.000649945	0.0825324
TOMM5	0.339626	5.6636	11.6203	0.000652346	0.0825324
KDM5C	-0.258409	7.06833	11.5796	0.000666782	0.083673
ARHGAP1	-0.275965	6.56382	11.5166	0.000689781	0.0847399
RPL37A	0.351557	9.62429	11.5157	0.000690112	0.0847399
ARHGAP32	-0.43838	7.30307	11.4806	0.000703278	0.0847399
SF3B6	0.308982	6.27218	11.4799	0.000703542	0.0847399
TMEM204	0.896527	3.44896	11.457	0.000712254	0.0847399
PLXNA2	-0.509882	5.8761	11.4543	0.000713273	0.0847399
PSMA4	0.331734	6.88343	11.4532	0.000713715	0.0847399
FAM214A	-0.567183	5.96526	11.4004	0.000734301	0.0858584
ATP8B1	-0.445615	6.91114	11.3793	0.000742673	0.0858584
BAZ2A	-0.347264	6.81944	11.3764	0.00074383	0.0858584
HNRNPA2B1	0.215422	9.11445	11.3725	0.000745386	0.0858584
SLC16A7	-0.630263	4.84037	11.3187	0.000767305	0.0871869
IFITM2	0.930973	5.64485	11.3165	0.000768216	0.0871869
CAMSAP1	-0.383471	7.00765	11.2917	0.00077853	0.0877125
HNRNPDL	0.315962	6.98235	11.2616	0.000791273	0.0885022
TWIST2	1.13604	3.75749	11.213	0.000812256	0.0901955
MRPS17	0.510943	3.91941	11.1759	0.00082866	0.0913598
HNRNPM	0.228955	7.55996	11.1469	0.000841737	0.09194
TMX2	0.278664	5.78644	11.1379	0.000845836	0.09194
RPL7	0.338412	9.30659	11.1198	0.000854119	0.0921911
RPS4X	0.316342	10.5452	11.0747	0.000875143	0.0938044
SUB1	0.305054	7.04587	11.0432	0.000890127	0.0947525
SNRPC	0.319451	5.35187	11.0273	0.000897791	0.0949137
BLMH	0.302734	5.63409	11.0002	0.000911037	0.0953141
SLMO2-ATP5E	0.357741	7.37677	10.9943	0.000913929	0.0953141
POMP	0.312507	6.06362	10.9536	0.000934244	0.0955458
RAB6C	2.3416	1.13577	10.9475	0.000937297	0.0955458
MON2	-0.365958	5.56715	10.9428	0.000939689	0.0955458
B3GALT5	-1.55852	3.99989	10.9355	0.000943415	0.0955458
MICOS10	0.32386	5.61524	10.9161	0.000953301	0.0955458
TBC1D2	-0.442475	5.927	10.8866	0.000968604	0.0955458
RPL30	0.329617	9.39469	10.8558	0.000984869	0.0955458
SET	0.258534	7.92463	10.8521	0.000986841	0.0955458
ESD	0.257861	6.29941	10.8485	0.000988779	0.0955458
PDPK1	-0.327372	5.64483	10.8453	0.000990492	0.0955458
SHROOM3	-0.614111	6.14538	10.8326	0.000997281	0.0955458
RPL32	0.325329	9.26634	10.8215	0.0010033	0.0955458
TNKS2	-0.34455	6.56666	10.8203	0.00100394	0.0955458
ARHGEF10L	-0.394675	6.35632	10.8157	0.00100645	0.0955458
PHACTR2	-0.478998	6.08654	10.811	0.001009	0.0955458
TCEAL4	0.531568	6.18422	10.7799	0.00102606	0.0965684
HNRNPA1	0.218936	8.67668	10.7237	0.00105771	0.0988296
PLAUR	1.19957	3.27377	10.7055	0.00106815	0.0988296
RPS24	0.397569	9.80677	10.7011	0.00107074	0.0988296
CNOT1	-0.351588	8.59038	10.6925	0.0010757	0.0988296
CFDP1	0.326773	5.74564	10.6337	0.00111044	0.101169
ALKAL2	2.2927	1.19471	10.6168	0.00112065	0.101169
NCOA2	-0.498108	6.32491	10.6165	0.00112083	0.101169
FTL	0.535967	8.83885	10.5821	0.0011419	0.101793
RPS15A	0.347977	8.76775	10.5785	0.00114413	0.101793
TBC1D8	-0.433577	5.17892	10.573	0.00114752	0.101793
GAB1	-0.529993	5.89051	10.5435	0.001166	0.102841
MMP12	2.49233	2.36022	10.515	0.00118406	0.103564
ARID1A	-0.300449	6.43248	10.5095	0.00118761	0.103564
GPR157	-0.700076	3.40806	10.4792	0.00120723	0.104254
FOSL1	1.64022	4.07023	10.4765	0.00120904	0.104254
ZMIZ1	-0.343391	7.26748	10.4449	0.00122992	0.10542
RPL36A-HNRNPH2	0.849755	3.73261	10.4354	0.00123622	0.10542
MUC4	-1.86024	3.80967	10.3413	0.00130087	0.109145
TCP1	0.254556	7.35702	10.3345	0.00130569	0.109145
SRSF3	0.331113	7.67583	10.3279	0.00131032	0.109145
TRAPPC10	-0.383726	4.9563	10.3235	0.00131348	0.109145
TRPV4	-0.83615	3.06514	10.3169	0.00131818	0.109145
KIAA0355	-0.50202	4.24055	10.3084	0.00132423	0.109145
INCENP	-0.529994	5.10895	10.2974	0.00133218	0.109145
IRF2BP2	0.28531	6.58486	10.28	0.00134479	0.109145
DENND4C	-0.420318	6.36011	10.2793	0.00134531	0.109145
ERBB3	-0.405033	7.54743	10.2721	0.00135061	0.109145
RCN1	0.488817	5.627	10.2578	0.0013611	0.109165
HNRNPA3	0.204049	7.79309	10.2525	0.00136501	0.109165
ACOX3	-0.456934	5.34571	10.2047	0.00140081	0.111333
NDUFB9	0.327519	6.10478	10.1972	0.00140654	0.111333
RPL14	0.28185	8.51809	10.1795	0.00142011	0.111342
RPS27L	0.373702	4.80847	10.1753	0.00142332	0.111342
UTP6	0.317387	5.29855	10.1667	0.00143002	0.111342
INAVA	-0.415171	5.41439	10.1596	0.0014355	0.111342
DNM2	-0.264007	7.10124	10.1226	0.00146461	0.112501
HSP90AB1	0.236389	9.54485	10.1192	0.00146737	0.112501
HSPA8	0.322957	10.3785	10.0849	0.00149493	0.112501
RSC1A1	-0.518118	4.04149	10.0814	0.00149774	0.112501
ISCU	0.341913	5.42199	10.0792	0.00149949	0.112501
NACA	0.289374	9.50645	10.0748	0.0015031	0.112501
DIDO1	-0.266347	5.97238	10.0677	0.00150891	0.112501
FKBP1A	0.215144	7.00235	10.0635	0.00151233	0.112501
GTF3C6	0.331405	5.14728	10.059	0.00151605	0.112501
CDC42BPG	-0.451732	5.73338	10.0024	0.00156339	0.113285
HDAC2	0.240751	6.51177	9.99918	0.0015661	0.113285
AGT	1.75914	1.68507	9.99429	0.00157026	0.113285
CLINT1	-0.314032	7.50346	9.98329	0.00157967	0.113285
NR2C2	-0.347817	5.431	9.98177	0.00158098	0.113285
SNRPB2	0.334414	5.06934	9.97658	0.00158544	0.113285
CD8A	0.944999	4.04976	9.96418	0.00159615	0.113285
ATP5F1C	0.258331	7.34159	9.95679	0.00160257	0.113285
ARHGEF11	-0.410808	5.62129	9.95613	0.00160315	0.113285
NOTCH2	-0.437619	8.04593	9.93533	0.00162137	0.113285
CAPN5	-0.718641	5.15237	9.93155	0.0016247	0.113285
PTP4A2	0.296634	6.77836	9.93078	0.00162538	0.113285
SRCAP	-0.414989	6.64888	9.92979	0.00162625	0.113285
N4BP2	-0.471205	4.25626	9.92627	0.00162937	0.113285
APOD	1.02914	6.77579	9.9097	0.0016441	0.113797
CZIB	0.370184	4.69632	9.86179	0.00168747	0.114738
RPL22L1	0.431536	5.52312	9.86132	0.0016879	0.114738
NAV2	-0.46841	5.61222	9.86017	0.00168896	0.114738
NOP10	0.320394	6.10829	9.83196	0.00171506	0.114738
EMP3	0.755772	4.51187	9.8214	0.00172493	0.114738
NGDN	0.388898	4.53175	9.82008	0.00172616	0.114738
UBE2L3	0.216644	6.42322	9.81653	0.0017295	0.114738
RPL31	0.345135	9.34334	9.80222	0.00174301	0.114738
PSMA2	0.272113	6.83748	9.80104	0.00174413	0.114738
SFPQ	0.237998	7.47924	9.79613	0.00174879	0.114738
BTF3	0.271947	9.03721	9.79361	0.00175119	0.114738
SEC11A	0.24792	6.53076	9.78584	0.00175861	0.114738
EP300	-0.415977	6.591	9.78405	0.00176032	0.114738
DUOX2	-1.09101	7.45479	9.78254	0.00176177	0.114738
CLIP4	-0.395635	5.97696	9.77365	0.0017703	0.114809
NDUFA1	0.340907	6.38015	9.76005	0.00178345	0.115178
SNU13	0.262746	6.49925	9.70558	0.00183709	0.118148
UQCRFS1	0.292633	5.98923	9.69415	0.00184855	0.118266
UBE2I	0.210472	6.38811	9.68174	0.00186108	0.118266
HSPA9	0.207411	8.07294	9.67402	0.00186892	0.118266
ATP5MPL	0.34925	6.23377	9.67338	0.00186957	0.118266
JRK	-0.384522	5.02388	9.66429	0.00187885	0.118367
TOMM22	0.273107	5.92678	9.65256	0.00189088	0.118641
ACKR1	1.13656	4.59961	9.63692	0.00190705	0.119127
NOP58	0.354183	5.97328	9.63018	0.00191406	0.119127
C1orf54	0.765413	2.76692	9.60042	0.00194533	0.119388
CCT2	0.315661	7.22038	9.59885	0.00194699	0.119388
UBE3B	-0.277213	5.80408	9.5978	0.0019481	0.119388
SRSF7	0.378131	6.65376	9.59624	0.00194977	0.119388
ITSN2	-0.46991	7.2261	9.5895	0.00195693	0.119388
RPS13	0.345887	8.97839	9.56775	0.00198026	0.120026
ENY2	0.299022	5.27123	9.56526	0.00198294	0.120026
IGFBP4	0.848665	7.98024	9.53975	0.00201069	0.120672
TOMM7	0.33511	6.93157	9.53426	0.00201672	0.120672
FOSL2	-0.463255	8.11353	9.50835	0.00204539	0.120672
DTX2	-0.549545	4.66116	9.50272	0.00205167	0.120672
SHROOM2	-0.43365	4.80307	9.50148	0.00205306	0.120672
LRCH4	-0.419786	4.5716	9.49999	0.00205473	0.120672
RPRD2	-0.311767	5.6546	9.49971	0.00205505	0.120672
HTT	-0.32104	6.57877	9.49872	0.00205615	0.120672
SZT2	-0.412057	5.18414	9.48654	0.00206985	0.121016
NUDC	0.297324	5.99942	9.47525	0.00208263	0.121303
LYPD1	1.63003	1.39042	9.45055	0.00211086	0.121962
GLRX3	0.312093	6.25831	9.44679	0.00211519	0.121962
MRPS21	0.28162	5.66426	9.44467	0.00211764	0.121962
PLAGL1	-0.478925	4.5062	9.43301	0.00213114	0.122262
ATP5PD	0.315159	7.08847	9.42214	0.00214381	0.122262
NIFK	0.344598	5.56956	9.41382	0.00215356	0.122262
MMP3	2.23559	1.22431	9.41299	0.00215453	0.122262
RGS2	0.88343	3.39357	9.38096	0.00219251	0.123961
TNFRSF12A	1.22399	4.16787	9.37121	0.0022042	0.124167
NDUFS5	0.314774	6.88101	9.35886	0.0022191	0.124552
KLHL28	-0.477398	4.14704	9.32483	0.00226069	0.126309
KIAA0556	-0.393858	4.74452	9.31992	0.00226676	0.126309
RBL2	-0.288626	6.98112	9.30894	0.00228039	0.126611
TNFAIP2	-0.502671	6.92629	9.2496	0.00235547	0.129785
SEM1	0.340627	6.27079	9.23907	0.00236905	0.129785
SREBF2	-0.292057	7.90968	9.23317	0.0023767	0.129785
GIMAP7	0.790877	3.89945	9.23306	0.00237685	0.129785
RPF2	0.339976	5.1342	9.23093	0.00237961	0.129785
SRI	0.27571	5.69525	9.2118	0.0024046	0.130536
WWP2	-0.280041	5.59169	9.20747	0.00241029	0.130536
NDST1	-0.332011	8.22181	9.17248	0.00245682	0.132591
MGST3	0.305963	5.9536	9.14896	0.0024886	0.133838
NATD1	-0.497461	4.3569	9.13647	0.00250564	0.134287
RPL11	0.322667	9.79654	9.12352	0.00252345	0.134773
BAZ2B	-0.341302	5.84241	9.09272	0.00256629	0.136343
REL	-0.689498	5.06264	9.08799	0.00257294	0.136343
NGRN	0.221724	6.50703	9.07516	0.00259105	0.136343
SETD1B	-0.333739	5.4764	9.07412	0.00259252	0.136343
SNHG8	0.394104	5.14541	9.06223	0.00260943	0.136343
ZG16B	-0.993816	4.41998	9.06148	0.00261051	0.136343
MANF	0.386286	6.04313	9.05824	0.00261514	0.136343
FUS	0.227673	7.2547	9.05239	0.00262351	0.136343
LIPH	-0.733988	4.16672	9.03538	0.00264804	0.136711
MAGOH	0.345627	4.77893	9.0352	0.0026483	0.136711
PPIB	0.333401	8.21303	9.02614	0.00266147	0.136932
FNTB	-0.486178	4.02474	9.01365	0.00267971	0.137413
CABIN1	-0.31749	5.47215	8.98971	0.00271503	0.138692
AMOTL2	-0.455763	6.28859	8.98462	0.00272261	0.138692
SSR2	0.365293	6.84274	8.97072	0.00274341	0.139291
HYPK	0.380116	4.67762	8.95387	0.00276882	0.139944
PSMC2	0.223537	6.66973	8.94494	0.00278239	0.139944
AP3D1	-0.25806	6.74285	8.94423	0.00278347	0.139944
SNRPD1	0.324633	5.68886	8.90591	0.00284248	0.141705
DNAJB11	0.293058	6.05731	8.90147	0.00284942	0.141705
JUND	0.525831	5.41675	8.88827	0.00287008	0.141705
NES	0.926421	4.91251	8.87157	0.00289646	0.141705
POLR2A	-0.349375	7.71809	8.86698	0.00290375	0.141705
COPZ1	0.203709	6.95117	8.86648	0.00290455	0.141705
KSR1	-0.504145	4.10965	8.86366	0.00290903	0.141705
FAM126A	-0.478476	5.7017	8.86356	0.0029092	0.141705
PRDX4	0.332956	5.70243	8.86162	0.00291229	0.141705
HS6ST1	-0.376465	5.65309	8.8615	0.00291248	0.141705
XRCC6	0.193734	7.99717	8.85712	0.00291947	0.141705
UXT	0.307248	5.11692	8.84151	0.00294455	0.142431
PCDH1	-0.360922	6.68474	8.83152	0.00296072	0.142431
CD300LG	1.11114	1.98271	8.83066	0.00296212	0.142431
ZMYND8	-0.385761	5.35591	8.81165	0.00299313	0.143267
PTK2B	-0.446819	5.31553	8.80641	0.00300173	0.143267
SAP18	0.215997	6.71926	8.803	0.00300736	0.143267
CDK4	0.276527	6.04722	8.75173	0.00309308	0.146898
RAMP3	0.855509	3.74795	8.74475	0.00310495	0.147009
ECRG4	1.21837	1.9775	8.73775	0.00311689	0.147123
PSMA5	0.284469	6.29918	8.70252	0.0031777	0.148681
ARHGEF37	-0.484812	6.03555	8.69989	0.00318229	0.148681
RPS27	0.360305	9.02163	8.69393	0.00319271	0.148681
COX6B1	0.322325	7.03701	8.69283	0.00319464	0.148681
DNTTIP2	0.263179	6.03045	8.69088	0.00319807	0.148681
PLD2	-0.402325	6.47682	8.67986	0.00321746	0.149134
PPIL2	-0.296387	5.40439	8.66889	0.00323688	0.149585
POLR2G	0.280911	5.37475	8.61626	0.00333176	0.15351
BUD23	0.315761	5.02528	8.60319	0.00335574	0.153633
KRT75	2.20488	1.51347	8.59601	0.003369	0.153633
CERS2	0.317617	5.75858	8.59332	0.00337398	0.153633
NAXE	0.342987	5.24698	8.58869	0.00338257	0.153633
GULP1	-0.471542	4.31282	8.58781	0.00338421	0.153633
KIAA1522	-0.322266	7.24076	8.5805	0.00339781	0.153798
CHMP4A	0.294542	5.50897	8.56661	0.00342384	0.154523
RBIS	0.35001	5.23952	8.5485	0.00345808	0.155358
ZFAS1	0.368849	5.75914	8.54438	0.0034659	0.155358
TMEM158	0.965852	2.38523	8.53098	0.00349151	0.155358
PSMA1	0.214655	6.63871	8.52331	0.00350627	0.155358
COBLL1	-0.41111	7.00713	8.51957	0.00351347	0.155358
SF3A3	0.208396	6.35309	8.5159	0.00352056	0.155358
ADGRG1	-0.304095	6.62565	8.51549	0.00352136	0.155358
TMEM154	-0.468084	6.15825	8.51471	0.00352287	0.155358
ST13	0.183756	6.75866	8.505	0.00354173	0.15543
TNFRSF11A	-0.664823	3.64752	8.50351	0.00354462	0.15543
ARHGAP35	-0.30187	6.8677	8.47903	0.00359264	0.156808
MYADM	0.974316	5.11051	8.46865	0.00361319	0.156808
PPP1R14A	1.51776	1.77677	8.46696	0.00361656	0.156808
FBL	0.280974	6.79304	8.46476	0.00362093	0.156808
RPL27A	0.279936	9.53618	8.46179	0.00362685	0.156808
TMEM184A	-0.479612	6.6515	8.45102	0.00364839	0.156924
CTNNB1	0.209031	8.54626	8.45028	0.00364986	0.156924
TJP3	-1.05393	4.393	8.44436	0.00366178	0.156999
CLEC11A	0.999639	3.53834	8.43661	0.00367742	0.157232
AP1S1	0.322546	5.06121	8.43018	0.00369043	0.157343
SEC61B	0.267256	6.16679	8.42528	0.00370039	0.157343
MUC20	-1.78081	2.29034	8.41683	0.00371763	0.157404
MED16	-0.42624	4.41845	8.41459	0.00372221	0.157404
CFL1	0.237805	8.78124	8.40783	0.00373608	0.157558
GNG11	0.777242	4.32763	8.40044	0.0037513	0.157769
TMEM98	0.470284	4.98576	8.39471	0.00376314	0.157837
MRPL9	0.285679	5.26463	8.38678	0.00377961	0.158098
MARCH7	-0.299563	6.84507	8.37777	0.00379839	0.158245
DAG1	-0.220211	6.54999	8.37526	0.00380363	0.158245
CMTM3	0.566077	4.18561	8.35372	0.00384899	0.159702
RAPGEF5	-0.422478	5.40972	8.34502	0.00386745	0.160038
TMEM273	0.664557	3.05114	8.32799	0.00390388	0.161113
STK17A	0.519952	4.56914	8.31333	0.00393552	0.161614
ACAT2	0.479251	6.34113	8.3103	0.00394208	0.161614
ZDHHC20	-0.262665	6.84153	8.30657	0.00395018	0.161614
PTGDS	1.34248	8.25841	8.30304	0.00395788	0.161614
TACR1	0.866404	2.91996	8.28913	0.00398831	0.162423
NASP	0.225258	6.22389	8.28158	0.00400492	0.162423
AMER1	-0.446008	4.38094	8.27299	0.00402391	0.162423
TSC22D1	0.536576	6.25213	8.27043	0.0040296	0.162423
TBC1D14	-0.272817	6.9584	8.2701	0.00403032	0.162423
LINC02609	1.97332	1.16578	8.25402	0.00406619	0.163442
MYO6	-0.371756	6.993	8.23438	0.00411043	0.164539
S100A13	0.4152	5.23172	8.23245	0.00411481	0.164539
EIF3M	0.240119	6.86805	8.22123	0.00414031	0.164714
RPS20	0.299367	8.87867	8.22073	0.00414146	0.164714
SP1	-0.259001	6.99639	8.21646	0.0041512	0.164714
SPCS1	0.233737	6.01638	8.20079	0.00418723	0.165717
MMRN2	0.667143	4.34535	8.18631	0.00422076	0.166387
KCNK3	1.79577	1.60668	8.17862	0.0042387	0.166387
KMT2B	-0.3416	5.40571	8.17407	0.00424936	0.166387
HSP90AA1	0.29865	10.1664	8.16865	0.00426205	0.166387
WNT11	1.39015	1.72339	8.16679	0.00426644	0.166387
GGT5	0.940264	3.33604	8.16443	0.00427198	0.166387
CACYBP	0.273986	5.40671	8.16121	0.00427959	0.166387
PTPN23	-0.316522	5.36929	8.1542	0.00429616	0.166607
FKBP3	0.287445	6.0607	8.14871	0.00430917	0.166607
LGR4	-0.391644	6.48706	8.14169	0.00432589	0.166607
SH3PXD2A-AS1	-0.595629	4.62003	8.14063	0.00432843	0.166607
MRFAP1	0.18956	7.82845	8.13519	0.00434144	0.166692
OSBPL8	-0.311893	6.40828	8.12709	0.00436088	0.167023
SRP14	0.225451	7.53386	8.10778	0.00440756	0.168393
PFDN5	0.327726	7.78025	8.09174	0.00444673	0.16947
GIMAP4	0.761412	4.30505	8.07148	0.00449673	0.170019
GK5	-0.37829	4.75093	8.06613	0.00451004	0.170019
EVA1B	0.909834	2.59861	8.06238	0.00451938	0.170019
FUNDC2	0.291883	5.1413	8.05255	0.00454397	0.170019
FDPS	0.344921	6.8124	8.04865	0.00455376	0.170019
TENT5A	0.631037	4.01605	8.0437	0.00456623	0.170019
PYURF	0.23204	6.1921	8.03979	0.00457608	0.170019
TAB3	-0.423872	6.08612	8.03772	0.00458132	0.170019
GTF3C2	-0.236486	6.04685	8.03573	0.00458635	0.170019
ALDH3A1	-0.879378	5.62551	8.02939	0.00460243	0.170019
GPX7	0.749224	2.71933	8.02922	0.00460288	0.170019
TTC39B	-0.406612	4.78127	8.0244	0.00461514	0.170019
KCNIP4	1.37459	1.74959	8.02317	0.00461825	0.170019
COX7C	0.27663	7.23446	8.01872	0.00462963	0.170019
EHD3	-0.762748	4.65336	8.01626	0.00463593	0.170019
SBF1	-0.336676	6.78748	8.01569	0.00463738	0.170019
CNPY2	0.293236	5.35881	8.00334	0.00466913	0.170777
BCHE	1.08804	2.88637	7.99246	0.00469726	0.1714
ECSCR	0.845292	3.38949	7.98477	0.00471724	0.171451
CCDC58	0.443444	3.87967	7.98338	0.00472087	0.171451
PSMD13	0.206469	6.50332	7.95901	0.00478487	0.173367
HSPB6	1.29721	5.03926	7.95287	0.00480113	0.173549
KIAA1217	-0.360322	6.97514	7.94838	0.00481305	0.173574
PDCD6IP	-0.267267	7.71515	7.93416	0.00485102	0.174361
RPS29	0.328595	7.86516	7.93175	0.00485748	0.174361
RAN	0.257221	8.05815	7.92513	0.00487528	0.174501
RPS6	0.298772	10.7992	7.9217	0.00488455	0.174501
CAPN1	-0.301765	8.56632	7.91731	0.0048964	0.174501
SKP1	0.23086	7.99389	7.91355	0.0049066	0.174501
UBE4B	-0.316653	6.37079	7.90557	0.00492827	0.174533
CCL22	0.737305	3.1665	7.89831	0.0049481	0.174533
FAM135A	-0.393875	6.51309	7.89617	0.00495395	0.174533
USP6NL	-0.468675	6.66213	7.89552	0.00495574	0.174533
EIF3I	0.212882	7.32253	7.89249	0.00496405	0.174533
TUBA1A	0.481172	6.10972	7.88773	0.00497714	0.174596
RPL19	0.235247	9.93344	7.87628	0.00500873	0.175306
CAMTA1	0.374656	4.30803	7.86971	0.00502698	0.175546
ZNF81	-0.572171	3.50575	7.86313	0.00504529	0.175788
MFRP	0.90247	2.9287	7.85575	0.00506594	0.17611
MTMR3	-0.248632	6.42853	7.84901	0.00508485	0.17637
AMIGO2	0.848458	2.75475	7.83403	0.00512716	0.177439
NDUFS4	0.298903	5.50737	7.82642	0.00514881	0.177613
ASXL2	-0.456775	5.53203	7.82362	0.00515677	0.177613
PET100	0.369897	4.79864	7.81864	0.005171	0.177613
IFITM1	0.626681	6.52018	7.81344	0.00518591	0.177613
POLR2K	0.305781	5.02461	7.81211	0.00518974	0.177613
XRN1	-0.379254	5.95452	7.79424	0.00524131	0.178266
ZFYVE26	-0.324012	5.15661	7.79113	0.00525035	0.178266
CWC15	0.247607	5.81987	7.79089	0.00525102	0.178266
FAM160A1	-0.438947	4.85403	7.78953	0.005255	0.178266
S100A4	0.635205	5.71937	7.78231	0.00527604	0.178587
RPL41	0.510657	7.32945	7.77019	0.00531154	0.179385
EMG1	0.326784	4.86626	7.76534	0.00532581	0.179385
HEXA	0.475149	4.89497	7.75989	0.00534192	0.179385
SLC16A1	0.53662	4.91552	7.75848	0.00534609	0.179385
DOCK9	-0.422082	7.92376	7.74898	0.00537428	0.179862
IFI6	1.21497	5.57557	7.74585	0.00538362	0.179862
VKORC1	0.380948	4.71568	7.73666	0.00541107	0.180009
GMFG	0.643504	3.20808	7.73471	0.00541692	0.180009
PPP1R13B	-0.318794	5.44967	7.73159	0.0054263	0.180009
COX5A	0.326811	6.62713	7.72216	0.0054547	0.180009
OST4	0.261079	6.89027	7.72115	0.00545778	0.180009
ITM2A	0.639099	4.6937	7.72107	0.005458	0.180009
ATP5PO	0.293003	7.42167	7.71528	0.00547553	0.180202
MYL12A	0.248525	7.92174	7.70412	0.00550948	0.180401
DOP1B	-0.455233	5.85645	7.70258	0.0055142	0.180401
FAT2	-0.498255	8.1417	7.70178	0.00551664	0.180401
UFL1	-0.27122	5.8296	7.6877	0.00555983	0.181429
CCDC186	-0.35651	6.0153	7.67671	0.00559382	0.181867
BCCIP	0.270301	5.5716	7.67574	0.00559682	0.181867
MEOX1	0.800939	3.04001	7.66798	0.00562093	0.182178
EMCN	0.849445	4.2745	7.66508	0.00562998	0.182178
CCDC88C	-0.376858	5.17203	7.65728	0.00565437	0.182584
HMGB3	0.426428	4.67417	7.64212	0.00570209	0.183419
MRPL47	0.316521	5.08109	7.63777	0.00571586	0.183419
COMMD6	0.306606	5.63314	7.63765	0.00571622	0.183419
PTPRF	-0.398407	8.5696	7.63066	0.00573842	0.183419
ETS2	0.306733	6.83043	7.62853	0.0057452	0.183419
UBA52	0.266378	8.66617	7.62654	0.00575154	0.183419
RAB27B	-0.437538	6.42119	7.61334	0.00579382	0.184387
SEPTIN8	-0.287911	6.78099	7.59233	0.0058617	0.186163
SNRPD2	0.287277	6.74656	7.57278	0.00592563	0.187807
C1QBP	0.295223	6.74385	7.56647	0.00594642	0.18808
PCF11	-0.273229	5.8726	7.54564	0.00601555	0.189692
HCFC1	-0.296423	5.90589	7.54372	0.00602197	0.189692
B3GALT5-AS1	-1.63186	2.93687	7.53736	0.00604326	0.189975
NDUFAF8	0.481013	3.59232	7.52946	0.00606979	0.190367
ESRP2	-0.288782	6.84988	7.52501	0.00608482	0.190367
TRAPPC8	-0.258144	6.07453	7.52113	0.00609793	0.190367
COPS8	0.265581	5.24006	7.51903	0.00610507	0.190367
LSM3	0.282614	5.60086	7.48395	0.00622513	0.193719
NCAPD2	-0.316076	5.82647	7.45884	0.00631257	0.195751
LYAR	0.471882	4.1303	7.45526	0.00632513	0.195751
LOC100233156	-1.48591	1.59117	7.45027	0.00634271	0.195751
GZMK	0.923204	2.95514	7.44769	0.0063518	0.195751
EIF4E2	0.20449	6.11914	7.4456	0.00635916	0.195751
EPN3	-0.421654	5.88611	7.44118	0.0063748	0.195751
LNPEP	-0.530352	4.78146	7.43705	0.00638947	0.195751
NELL2	1.02028	4.04089	7.43283	0.00640446	0.195751
WNK1	-0.471435	9.58729	7.42522	0.00643158	0.195751
SNRPD3	0.191177	7.22446	7.4214	0.00644525	0.195751
RGN	1.05471	1.97552	7.41789	0.00645787	0.195751
SYNDIG1	1.35913	1.57838	7.41722	0.00646024	0.195751
ADGRV1	-1.2425	2.66294	7.4161	0.00646428	0.195751
URGCP-MRPS24	0.306458	5.26186	7.41508	0.00646796	0.195751
DIP2A	-0.332714	5.00281	7.40698	0.00649714	0.195854
DDX10	0.335214	4.61549	7.40527	0.00650333	0.195854
TET2	-0.42636	6.36653	7.40357	0.00650944	0.195854
VPS39	-0.225789	6.01903	7.40006	0.00652218	0.195856
NOL7	0.271544	5.19858	7.39127	0.00655413	0.196433
CCT3	0.219944	7.71053	7.36874	0.00663676	0.19797
CCT8	0.223789	7.35806	7.36848	0.00663769	0.19797
BHMT2	1.55	1.48544	7.3668	0.00664389	0.19797
RPL27	0.261562	9.19702	7.35942	0.00667123	0.198402
SELE	1.17434	2.83341	7.35097	0.00670266	0.198953
DECR1	0.240788	5.81859	7.3419	0.00673655	0.199476
CLTA	0.248466	6.70519	7.33844	0.00674952	0.199476
PTMA	0.241324	9.35305	7.33591	0.00675906	0.199476
FCGRT	0.640889	5.538	7.32984	0.00678192	0.199769
MRPL24	0.296054	5.06198	7.31587	0.00683482	0.20071
CD83	0.516522	4.02377	7.31455	0.00683987	0.20071
PRDM2	-0.259563	5.99468	7.31047	0.00685538	0.200783
NELL1	1.70752	1.179	7.30615	0.00687188	0.200885
VPS13D	-0.365334	7.31027	7.29604	0.00691067	0.201637
SUMO1	0.22244	6.04109	7.27996	0.0069728	0.203066
TJP2	-0.292237	7.07263	7.27135	0.00700631	0.20329
PLXNB1	-0.398736	6.29765	7.2706	0.00700924	0.20329
HTATSF1	0.195191	6.27542	7.26693	0.00702358	0.20329
ATP5MG	0.264163	7.13155	7.25985	0.0070513	0.20329
TSC2	-0.30542	5.36281	7.25906	0.00705443	0.20329
AGL	-0.378931	5.1278	7.25649	0.00706453	0.20329
NFKBIZ	-0.531649	6.35081	7.25125	0.00708515	0.20329
CSNK1G1	-0.297656	5.3891	7.25108	0.00708584	0.20329
TRIR	0.298023	6.32306	7.24444	0.00711207	0.203664
HECTD4	-0.40635	5.73057	7.23412	0.00715309	0.204459
REST	-0.282016	5.51966	7.22172	0.00720268	0.205383
PRPS2	0.27403	5.29228	7.21678	0.00722252	0.205383
RPL37	0.2869	9.47064	7.21429	0.00723254	0.205383
ALS2CL	-0.421908	6.34695	7.20912	0.0072534	0.205383
EDNRB	0.683305	3.32402	7.20795	0.00725812	0.205383
IGFBP7	0.874763	7.67461	7.20166	0.00728363	0.205383
HNRNPL	0.149534	7.3239	7.19761	0.00730007	0.205383
RPL10A	0.253224	9.41296	7.19686	0.00730314	0.205383
NR4A1	1.09086	2.53955	7.19636	0.00730517	0.205383
PDK4	1.07414	2.67231	7.18593	0.00734775	0.205926
ODAPH	2.88833	1.25926	7.18288	0.00736026	0.205926
PSMD6	0.229545	6.2456	7.18184	0.00736452	0.205926
VSIG10L	-0.459653	7.44618	7.15713	0.00746666	0.208107
RCAN3	-0.325705	4.84182	7.15645	0.00746948	0.208107
SEC62	0.272912	6.50793	7.14708	0.0075086	0.20812
N4BP1	-0.260082	6.83079	7.14538	0.00751575	0.20812
ARX	1.82709	1.05635	7.14333	0.00752434	0.20812
RAB34	0.395567	4.85042	7.14038	0.00753674	0.20812
CPQ	0.733081	4.62006	7.14023	0.00753736	0.20812
PPP6R3	-0.186157	6.4916	7.13653	0.0075529	0.208177
TERF2IP	0.208075	5.89489	7.13271	0.00756904	0.20825
AZGP1	-1.2956	2.40877	7.12067	0.00762004	0.20895
SUSD6	-0.344427	6.44463	7.11784	0.00763208	0.20895
POLE4	0.381644	4.12494	7.11497	0.00764429	0.20895
CARD14	-0.435167	4.54761	7.11395	0.00764863	0.20895
ZNHIT1	0.295938	5.12321	7.10591	0.00768303	0.209519
ZBED6	-0.541676	4.32149	7.08932	0.00775447	0.211094
SORT1	-0.398964	7.72939	7.08476	0.00777422	0.211259
EEA1	-0.359909	6.35223	7.07785	0.00780426	0.211534
DUSP6	0.641198	4.30834	7.07613	0.00781176	0.211534
PPM1F	-0.261704	5.48408	7.0701	0.0078381	0.211549
GBF1	-0.244565	6.1579	7.06941	0.0078411	0.211549
PLXNB2	-0.31589	8.01718	7.0666	0.00785343	0.211549
WDFY3	-0.346937	6.16688	7.05958	0.00788424	0.211858
AKR7A2	0.357174	5.32074	7.05512	0.00790392	0.211858
RFFL	-0.515924	3.68154	7.04906	0.00793067	0.211858
RBM24	1.62706	1.45621	7.04863	0.00793261	0.211858
MAML1	-0.246166	5.62427	7.04729	0.00793854	0.211858
NEDD8	0.257371	5.97204	7.04532	0.00794726	0.211858
SRP19	0.302215	4.86822	7.04018	0.00797012	0.211913
PLAC9	1.11028	3.2261	7.03587	0.00798932	0.211913
ANKS1A	-0.267711	5.971	7.03561	0.00799048	0.211913
SNORA104	0.84704	2.27771	7.02795	0.0080247	0.212455
CDC42EP3	0.591319	4.32469	7.02359	0.00804429	0.212534
TIMM23	0.251095	5.49623	7.02105	0.00805568	0.212534
COMMD1	0.313149	4.73345	7.01505	0.00808275	0.212534
ARPIN	-0.254751	6.04082	7.01504	0.00808278	0.212534
RHEB	0.273335	5.04694	7.0093	0.00810874	0.212854
LONRF1	0.386888	4.29123	7.00451	0.00813046	0.21301
NUDT5	0.235162	5.68378	7.00191	0.00814227	0.21301
KIAA0754	-0.588386	3.94684	6.98899	0.00820127	0.21419
MRPS15	0.272506	5.59583	6.97842	0.00824985	0.215095
AKAP9	-0.399341	6.7016	6.97139	0.00828232	0.215578
NDUFA12	0.26767	5.48707	6.95462	0.00836028	0.217241
IL36B	-1.39104	2.30162	6.94174	0.00842073	0.217425
SEZ6L	1.81769	1.14157	6.93685	0.00844375	0.217425
CNPY4	0.600928	3.3956	6.93676	0.00844419	0.217425
NCL	0.23653	9.25963	6.93636	0.0084461	0.217425
BRWD3	-0.389385	5.45322	6.93516	0.00845175	0.217425
BPTF	-0.313968	6.3936	6.93513	0.00845188	0.217425
HBA1	1.25504	2.64651	6.9237	0.00850607	0.21792
TIMM9	0.385209	4.07283	6.92148	0.00851664	0.21792
PITPNM3	-0.311194	6.16274	6.91745	0.00853585	0.21792
PCNT	-0.331463	5.04371	6.91624	0.00854163	0.21792
SNHG16	0.322938	4.88138	6.91622	0.00854175	0.21792
SERPINF1	1.0088	6.71577	6.9128	0.00855808	0.217977
CCDC120	-0.317746	5.57847	6.88221	0.00870578	0.220599
LCOR	-0.405366	4.77589	6.88166	0.00870844	0.220599
PKN2	-0.299488	6.22448	6.87849	0.00872391	0.220599
CHMP4B	0.18818	7.22203	6.87773	0.00872762	0.220599
SEC61G	0.300096	5.25353	6.87565	0.0087378	0.220599
ACBD5	-0.317367	4.79354	6.87382	0.00874677	0.220599
PPIA	0.246989	9.03411	6.8666	0.00878215	0.22113
TMEM258	0.253636	5.3855	6.86084	0.00881051	0.221375
PENK	1.91446	2.13284	6.8588	0.00882059	0.221375
NCOA3	-0.318185	6.34996	6.85162	0.00885607	0.221905
PRR12	-0.364965	4.69149	6.82952	0.00896633	0.223955
UBE2Z	0.162389	6.5663	6.82571	0.00898547	0.223955
CLEC14A	0.656073	3.86454	6.81972	0.00901569	0.223955
TRIM6-TRIM34	-0.875522	2.45333	6.81709	0.00902895	0.223955
IPO8	-0.219219	6.04513	6.81497	0.00903967	0.223955
MT1H	-2.14678	1.25421	6.81315	0.00904892	0.223955
DCAF13	0.27262	5.43874	6.81176	0.00905594	0.223955
SAT2	0.339701	4.54783	6.8115	0.00905725	0.223955
LLGL2	-0.335089	6.19894	6.80929	0.00906847	0.223955
STC1	1.38385	3.86116	6.79906	0.0091206	0.224234
ARRB1	-0.475858	5.57843	6.79898	0.00912098	0.224234
HINT1	0.24061	7.38399	6.79851	0.00912337	0.224234
IL17RB	1.53602	2.64096	6.79257	0.00915379	0.224624
TDRD9	-2.14892	1.14769	6.77299	0.00925476	0.226742
PAIP2	0.215415	6.14738	6.76694	0.00928621	0.227152
FSTL3	0.891776	3.3136	6.76206	0.00931165	0.227159
ATP13A4	-0.612041	6.34827	6.76123	0.00931594	0.227159
STRN	-0.393714	7.01345	6.75681	0.00933904	0.227325
FCHO2	-0.373684	6.10578	6.75338	0.00935705	0.227325
NDST3	1.77553	1.10577	6.75149	0.00936693	0.227325
GNL2	0.279479	5.82073	6.74375	0.00940768	0.227874
CREBBP	-0.304279	6.29274	6.74158	0.0094191	0.227874
ESPNL	1.77552	1.10601	6.73224	0.00946854	0.228712
KPNA7	-2.12882	1.33422	6.72525	0.00950577	0.229252
NDUFS6	0.305274	5.43052	6.72151	0.00952572	0.229375
SECISBP2L	-0.349524	6.27852	6.70864	0.00959467	0.230338
HMGN3	0.287469	5.79449	6.70848	0.00959555	0.230338
LAMTOR5	0.244401	5.62424	6.7029	0.00962562	0.230375
RSPH3	-0.309198	4.98612	6.69876	0.00964802	0.230375
FH	0.228381	6.10923	6.6979	0.00965267	0.230375
DIO3	1.38269	3.19088	6.69714	0.00965678	0.230375
PTGES3L-AARSD1	0.342229	4.40983	6.68711	0.00971126	0.231191
COX7A1	0.885962	2.47175	6.68533	0.00972096	0.231191
SNRPE	0.415972	3.80761	6.6801	0.00974954	0.231421
IFITM3	0.557077	7.58477	6.67776	0.00976232	0.231421
WASL	-0.296025	6.64631	6.67456	0.00977989	0.231421
DIABLO	0.267874	5.06653	6.67165	0.00979585	0.231421
DMXL1	-0.354958	5.81771	6.66955	0.00980742	0.231421
MAPRE1	0.204632	6.74638	6.66525	0.00983109	0.231421
GIMAP2	0.608971	2.96079	6.66443	0.00983559	0.231421
DRAP1	0.493468	6.20269	6.65397	0.00989353	0.232082
PGRMC1	0.278668	6.20592	6.65048	0.00991293	0.232082
SCAMP2	-0.226434	7.09817	6.64858	0.00992351	0.232082
CIC	-0.309086	5.75602	6.64852	0.00992381	0.232082
USP54	-0.294162	6.44349	6.64456	0.00994589	0.232246
PRNP	0.313377	7.30217	6.64148	0.0099631	0.232297
SLC44A2	-0.191932	7.65729	6.63563	0.00999591	0.23271

## Sheet: L1-L4
Genes	logFC	logCPM	LR	PValue	FDR
EEF1A2	-2.69997	2.78625	41.2265	1.35572e-10	2.09255e-06
CDC42BPB	-0.387666	7.26762	26.1402	3.1751e-07	0.00174404
FDCSP	4.47582	1.61306	26.0138	3.38978e-07	0.00174404
RHOF	-1.32334	3.62531	24.4581	7.59447e-07	0.00247092
TMSB4X	0.596289	9.00005	24.3568	8.00428e-07	0.00247092
CALM2	0.366134	8.10344	23.3986	1.31678e-06	0.00338741
PPIC	0.481475	5.54967	22.4117	2.20033e-06	0.00485172
MINK1	-0.460547	7.75553	21.7717	3.07097e-06	0.00584485
PLD2	-0.595263	6.47682	21.5719	3.40807e-06	0.00584485
WNT11	2.00479	1.72339	20.7613	5.20228e-06	0.00802971
SLC13A4	-1.01124	3.91319	20.3121	6.57842e-06	0.00907591
MYO18A	-0.527157	7.02657	20.178	7.0561e-06	0.00907591
RUSC2	-0.818203	4.69063	19.6494	9.30334e-06	0.0110459
TBC1D9B	-0.304506	7.02016	19.4473	1.03415e-05	0.0114015
LINC02028	-2.39212	2.42526	18.5586	1.64761e-05	0.0169539
ANKRD11	-0.483384	6.22214	18.2628	1.92429e-05	0.0184545
GTF3C6	0.413176	5.14728	18.1585	2.03256e-05	0.0184545
CCDC127	0.701449	3.63721	17.869	2.36639e-05	0.0185921
RPS27L	0.457067	4.80847	17.7496	2.51968e-05	0.0185921
CYP4F3	-1.08438	3.61767	17.7324	2.5426e-05	0.0185921
UFC1	0.322252	6.44206	17.6714	2.62544e-05	0.0185921
BCL9L	-0.413629	6.22411	17.6149	2.70457e-05	0.0185921
SLC25A23	-0.546152	5.72111	17.5692	2.77044e-05	0.0185921
RPL9	0.470727	9.22788	17.4396	2.96589e-05	0.0186096
SEC24C	-0.316971	7.31987	17.3601	3.09247e-05	0.0186096
GGA1	-0.421335	5.24816	17.3343	3.13475e-05	0.0186096
KPNA7	-3.19423	1.33422	17.2141	3.33949e-05	0.0190908
HMGN1	0.310089	6.49843	17.087	3.57055e-05	0.0196826
ILRUN	-0.302777	6.96725	16.8938	3.95305e-05	0.0210398
NAP1L1	0.349342	7.7866	16.7714	4.21639e-05	0.0215829
PHACTR4	-0.694585	7.28727	16.7101	4.35487e-05	0.0215829
RPL22	0.362158	7.28235	16.6586	4.47459e-05	0.0215829
FGF11	-0.814496	5.53976	16.4554	4.98081e-05	0.0228363
SARAF	0.289105	7.38649	16.4366	5.03034e-05	0.0228363
KIAA0556	-0.4751	4.74452	15.8584	6.82619e-05	0.0291836
RPL35A	0.348979	8.6455	15.849	6.86044e-05	0.0291836
ESPL1	-0.887914	5.91299	15.812	6.99574e-05	0.0291836
MAU2	-0.374897	5.46257	15.6394	7.66421e-05	0.0311308
PLEKHA7	-0.52101	6.36469	15.3677	8.84893e-05	0.0350213
ISCU	0.387516	5.42199	15.2315	9.51046e-05	0.0366985
PDZD8	-0.457287	5.75889	15.0182	0.000106481	0.0400861
ZMIZ1	-0.384065	7.26748	14.9611	0.000109752	0.0403338
SMS	0.404331	5.63181	14.7783	0.000120918	0.042506
MRPS6	0.4041	4.78236	14.733	0.000123858	0.042506
RPL36AL	0.382687	7.12803	14.7179	0.000124854	0.042506
SPTBN2	-0.53155	7.3804	14.6257	0.000131117	0.042506
FZD10-AS1	-0.761772	3.73466	14.6144	0.000131906	0.042506
UQCRB	0.398095	7.36505	14.6104	0.000132186	0.042506
NBEAL2	-0.533183	7.29406	14.5447	0.00013687	0.0431139
SPECC1L-ADORA2A	-0.473207	5.72797	14.4788	0.000141744	0.0437564
RELL1	0.619703	3.69421	14.3148	0.000154645	0.0468019
SZT2	-0.470661	5.18414	14.2783	0.000157674	0.0468019
HSPE1-MOB4	0.513723	4.11083	14.2159	0.000162987	0.0474662
CHI3L2	1.84108	2.58428	14.1658	0.000167384	0.0478441
LMTK2	-0.438705	6.07575	14.0659	0.00017652	0.0495143
REEP5	0.234206	6.8675	14.0329	0.000179644	0.0495143
NATD1	-0.570108	4.3569	13.9401	0.000188734	0.0511072
RPS27A	0.39107	9.18967	13.8205	0.000201128	0.0527774
ABAT	-0.907334	3.79005	13.8148	0.000201741	0.0527774
BAZ2A	-0.35589	6.81944	13.7353	0.000210462	0.0541412
HIST1H2BG	-1.03552	2.62285	13.6584	0.000219263	0.0554807
HMGB1	0.325955	7.04536	13.6185	0.000223968	0.0557572
PRDX4	0.378456	5.70243	13.566	0.000230319	0.0564282
MRPL51	0.349798	6.3148	13.5029	0.000238198	0.057067
YWHAH	0.296267	6.17659	13.4193	0.000249047	0.057067
NKIRAS2	-0.32673	5.45277	13.4143	0.000249708	0.057067
RPS12	0.311032	9.55944	13.3795	0.000254389	0.057067
KLK7	-1.33882	7.49471	13.3773	0.000254682	0.057067
HIST1H1C	-0.918296	4.9271	13.3742	0.00025511	0.057067
TECR	-0.402417	7.32151	13.2516	0.000272348	0.0597857
SKP1	0.273522	7.99389	13.216	0.000277564	0.0597857
DUOX1	-0.469794	6.65158	13.1915	0.000281217	0.0597857
YPEL5	0.360389	6.67372	13.1789	0.000283118	0.0597857
SRP14	0.263347	7.53386	13.1066	0.00029425	0.0597857
RPS23	0.346206	8.50825	13.081	0.0002983	0.0597857
FUNDC2	0.3445	5.1413	13.0479	0.000303625	0.0597857
RTRAF	0.258083	6.57699	13.0474	0.000303712	0.0597857
MICOS10	0.325538	5.61524	13.0283	0.000306812	0.0597857
GZMA	0.930616	3.96544	13.005	0.000310666	0.0597857
NT5C2	-0.41976	7.84722	12.9804	0.000314777	0.0597857
PPT1	0.279346	6.37544	12.9767	0.000315393	0.0597857
SNHG6	0.422432	4.56583	12.9635	0.000317618	0.0597857
RPS4X	0.311163	10.5452	12.7689	0.000352429	0.0647921
NUMA1	-0.349006	7.95515	12.7679	0.00035261	0.0647921
AP1B1	-0.371412	7.48537	12.6555	0.000374457	0.067997
JTB	0.302507	6.08956	12.563	0.000393461	0.0699076
ACOX3	-0.47311	5.34571	12.5434	0.000397601	0.0699076
AP3D1	-0.284355	6.74285	12.5286	0.000400777	0.0699076
LOC105371730	2.18457	1.53804	12.477	0.000411993	0.0699076
BRD4	-0.317573	5.71046	12.475	0.000412438	0.0699076
GBF1	-0.301321	6.1579	12.4592	0.00041593	0.0699076
ATP8B1	-0.435266	6.91114	12.4483	0.000418364	0.0699076
SVIP	0.476775	4.31543	12.4357	0.000421212	0.0699076
PI4KA	-0.371554	5.44751	12.4105	0.000426929	0.0701027
HEXB	0.436227	5.74199	12.335	0.000444541	0.0710028
POLR2K	0.354674	5.02461	12.2779	0.000458366	0.0710028
PTPN23	-0.360688	5.36929	12.2451	0.000466489	0.0710028
HMGN3	0.357433	5.79449	12.2444	0.000466668	0.0710028
DHCR24	-0.437555	9.30489	12.2151	0.000474043	0.0710028
RPL21	0.359732	8.44432	12.2003	0.000477812	0.0710028
PBDC1	0.344277	4.99582	12.1751	0.000484327	0.0710028
PARK7	0.297259	6.83869	12.1623	0.000487646	0.0710028
RPL30	0.319332	9.39469	12.1458	0.000491973	0.0710028
PTMS	0.370156	6.49247	12.1306	0.000496014	0.0710028
ERH	0.263624	6.31108	12.1281	0.000496667	0.0710028
HLA-DRB1	-1.77493	5.43145	12.1259	0.000497257	0.0710028
FAM180A	-1.52646	1.81018	12.1236	0.000497881	0.0710028
ECM1	-0.888383	9.97574	12.1074	0.000502227	0.0710028
COPZ1	0.219418	6.95117	12.0972	0.000504983	0.0710028
CZIB	0.378015	4.69632	12.0921	0.000506355	0.0710028
MGST3	0.323353	5.9536	12.0765	0.000510613	0.0710028
ANP32B	0.274974	7.08358	12.0397	0.000520804	0.0717733
MT1H	-2.73602	1.25421	12.0182	0.000526846	0.0719635
EPN3	-0.499911	5.88611	11.9625	0.000542819	0.0734949
LINC02487	-1.11037	5.5198	11.9163	0.000556435	0.0740014
VSIG10L	-0.557088	7.44618	11.9131	0.000557419	0.0740014
CABIN1	-0.340151	5.47215	11.9013	0.000560943	0.0740014
KCNK6	-0.390223	6.01289	11.8224	0.000585239	0.0753269
NDUFAB1	0.33719	5.55357	11.818	0.000586611	0.0753269
ESD	0.247809	6.29941	11.8127	0.000588279	0.0753269
ARL6IP5	0.29819	6.66743	11.8057	0.000590512	0.0753269
C15orf62	-1.27827	3.94878	11.77	0.000601914	0.076152
SLMO2-ATP5E	0.337959	7.37677	11.708	0.000622319	0.0779384
ARHGEF18	-0.432247	6.32133	11.6966	0.000626133	0.0779384
UAP1	0.422268	6.27499	11.6785	0.000632277	0.0780736
LYPD1	1.60872	1.39042	11.6371	0.000646493	0.0780748
TUBA1A	0.533196	6.10972	11.6295	0.00064914	0.0780748
ZNF687	-0.408091	4.64872	11.6199	0.000652492	0.0780748
OST4	0.29412	6.89027	11.6198	0.00065252	0.0780748
CLINT1	-0.313794	7.50346	11.4972	0.000696996	0.0826305
UBAP2	-0.365754	4.91546	11.4858	0.000701302	0.0826305
PLAC4	-1.66135	1.88435	11.4529	0.000713835	0.0826371
ARRDC4	0.508176	4.66134	11.4523	0.000714063	0.0826371
MMP12	2.24279	2.36022	11.43	0.000722685	0.0826371
CD68	-0.515645	6.82848	11.4162	0.000728058	0.0826371
ZSWIM8	-0.334882	6.15937	11.3953	0.000736285	0.0826371
RPS24	0.37481	9.80677	11.3807	0.000742096	0.0826371
DOP1B	-0.517002	5.85645	11.3661	0.000747979	0.0826371
ACKR2	-0.804929	3.15673	11.3642	0.000748735	0.0826371
IRF2BP2	0.275917	6.58486	11.3099	0.00077095	0.0826371
HTATSF1	0.225348	6.27542	11.3041	0.000773348	0.0826371
RNF40	-0.23472	6.33237	11.3007	0.000774759	0.0826371
COMMD6	0.343611	5.63314	11.2947	0.000777279	0.0826371
SEC11A	0.245	6.53076	11.276	0.000785172	0.0826371
SUPT5H	-0.245414	6.28107	11.2713	0.00078713	0.0826371
ENY2	0.299215	5.27123	11.2595	0.000792149	0.0826371
DNAJC8	0.221464	6.44746	11.2579	0.000792848	0.0826371
ZER1	-0.300724	5.54098	11.2342	0.000803055	0.0826371
POLE4	0.444402	4.12494	11.2163	0.000810817	0.0826371
CLPTM1	-0.298189	6.19666	11.2159	0.000811015	0.0826371
NRTN	0.953648	2.43329	11.21	0.000813574	0.0826371
EPHA1	-0.406711	7.05586	11.2006	0.000817721	0.0826371
PI4KB	-0.227385	6.34177	11.1915	0.00082174	0.0826371
CHMP4A	0.309911	5.50897	11.1853	0.000824498	0.0826371
GNG11	0.804108	4.32763	11.1663	0.000832969	0.0829476
SRCAP	-0.411252	6.64888	11.1384	0.000845585	0.0836642
ILF3	-0.227685	7.19165	11.1211	0.00085353	0.0839123
AKT2	-0.23389	6.68727	11.089	0.00086839	0.0848329
MAPK8IP3	-0.611075	3.95364	11.0036	0.000909371	0.0878246
AMBRA1	-0.359273	4.95848	11.0015	0.000910395	0.0878246
PROM2	-0.36106	7.58902	10.9898	0.000916138	0.0878298
RPL23A	0.287518	7.77056	10.9556	0.000933205	0.0889107
GZMB	1.42486	2.62921	10.9243	0.000949112	0.0889107
HELZ2	-0.725446	5.08168	10.9236	0.000949467	0.0889107
ATP6V0A1	-0.313588	5.66221	10.9089	0.000957056	0.0889107
ZBED6	-0.627099	4.32149	10.907	0.000958023	0.0889107
RPL34	0.382002	8.56976	10.8994	0.000961975	0.0889107
VKORC1	0.41542	4.71568	10.8447	0.000990778	0.0905672
CYP4F2	-1.62344	1.81972	10.8431	0.000991633	0.0905672
RPL38	0.302686	8.15584	10.8192	0.00100453	0.0910193
SEC11C	0.372315	5.16376	10.8121	0.00100838	0.0910193
TMEM184A	-0.506696	6.6515	10.7749	0.00102884	0.0923268
GTF2H5	0.335154	4.99933	10.7599	0.00103722	0.092359
ARC	-1.24511	2.59384	10.7529	0.00104117	0.092359
PTP4A2	0.283034	6.77836	10.7255	0.00105672	0.0930129
RPL36A-HNRNPH2	0.775991	3.73261	10.7018	0.00107031	0.0930129
PLEKHM2	-0.360887	6.46248	10.6906	0.00107684	0.0930129
IL36B	-1.6337	2.30162	10.6902	0.00107706	0.0930129
HNRNPA3	0.191706	7.79309	10.6827	0.00108141	0.0930129
CST6	0.661203	4.58051	10.675	0.00108594	0.0930129
KDM5C	-0.230886	7.06833	10.6407	0.00110625	0.0930129
STRN	-0.461589	7.01345	10.6265	0.00111476	0.0930129
SLC49A4	0.371329	5.08597	10.6201	0.00111862	0.0930129
PDCD5	0.308759	5.42647	10.6138	0.00112247	0.0930129
RPL7	0.303012	9.30659	10.6024	0.00112942	0.0930129
ABCG4	-1.28435	2.05113	10.6014	0.00113004	0.0930129
RCN1	0.453016	5.627	10.5996	0.0011311	0.0930129
LSM3	0.309952	5.60086	10.5967	0.00113291	0.0930129
BRWD3	-0.449128	5.45322	10.5852	0.00113996	0.0930965
SYNJ2BP-COX16	0.339322	5.16788	10.5689	0.00115006	0.0932003
QSOX1	-0.543084	8.24749	10.5584	0.00115663	0.0932003
INAVA	-0.395935	5.41439	10.554	0.00115934	0.0932003
UPK3BL1	1.05555	3.95291	10.5377	0.00116965	0.093509
PCDH1	-0.36749	6.68474	10.5288	0.0011753	0.093509
MINDY1	-0.458748	5.27563	10.5101	0.00118726	0.0939763
ABCA1	-0.636249	4.83829	10.4595	0.00122023	0.0960929
LIPH	-0.739513	4.16672	10.4332	0.00123769	0.0969733
FBXO42	-0.336166	5.23006	10.4155	0.0012496	0.0971899
TNRC6A	-0.349932	5.67834	10.4036	0.0012577	0.0971899
UXT	0.307656	5.11692	10.4012	0.00125934	0.0971899
TMEM63B	-0.309939	5.39697	10.3763	0.00127643	0.0980181
RAB11FIP1	-0.662381	7.48437	10.3527	0.00129285	0.0981491
NELL1	1.83013	1.179	10.3467	0.00129704	0.0981491
UBE2I	0.201051	6.38811	10.3465	0.00129721	0.0981491
HSP90B1	0.293262	9.27454	10.3349	0.00130536	0.0982431
TOMM6	0.241132	6.12188	10.3227	0.00131404	0.0982431
TBC1D20	-0.242751	5.93051	10.3178	0.00131755	0.0982431
PCSK1N	1.96185	1.12471	10.3058	0.00132615	0.0984091
ARID1A	-0.277122	6.43248	10.2758	0.00134787	0.0987069
RPL17	0.315266	9.05838	10.271	0.00135139	0.0987069
MAPK10	0.376841	4.67976	10.2669	0.0013544	0.0987069
NAV2	-0.446128	5.61222	10.2543	0.00136365	0.0987069
PDCL3	0.37031	4.56273	10.2486	0.00136791	0.0987069
RHEB	0.306388	5.04694	10.2391	0.00137497	0.0987069
IL36A	-1.24569	8.0253	10.2295	0.00138213	0.0987069
SMARCA4	-0.263815	6.83503	10.2222	0.00138761	0.0987069
CCNG2	0.631914	7.17129	10.222	0.00138772	0.0987069
EHD3	-0.809536	4.65336	10.1896	0.00141235	0.0997718
ALAS2	1.8325	1.18983	10.1853	0.00141562	0.0997718
ID4	0.540311	5.15916	10.1131	0.00147219	0.103288
TRAF7	-0.259508	6.69531	10.0864	0.00149369	0.104322
PADI2	0.758317	2.64882	10.0657	0.00151052	0.105022
P2RX5-TAX1BP3	0.310683	7.64597	10.0484	0.00152481	0.10554
ACTN4	-0.291402	9.03297	10.0084	0.00155829	0.105892
ARHGEF37	-0.48614	6.03555	10.0077	0.00155888	0.105892
EPG5	-0.441628	5.72479	10.0066	0.00155982	0.105892
RPL5	0.241777	9.58653	10.0007	0.00156484	0.105892
ARHGAP35	-0.30545	6.8677	9.9986	0.00156659	0.105892
SRI	0.264568	5.69525	9.99336	0.00157106	0.105892
PSD4	-0.287351	5.67014	9.96569	0.00159484	0.106858
EIF4A2	0.250338	8.21252	9.96063	0.00159924	0.106858
NDUFS4	0.310228	5.50737	9.93681	0.00162006	0.10769
ERC1	-0.328736	6.49649	9.93048	0.00162564	0.10769
SRRM3	-0.619547	3.78728	9.89953	0.00165321	0.107918
SLC4A2	-0.337904	5.17606	9.89609	0.0016563	0.107918
PFDN5	0.331565	7.78025	9.88934	0.00166239	0.107918
RPL26	0.343797	9.09648	9.88561	0.00166577	0.107918
EIF1	0.249348	8.77565	9.88064	0.00167027	0.107918
RPS25	0.307338	8.57887	9.87979	0.00167104	0.107918
RPS3A	0.354858	8.91722	9.87061	0.0016794	0.108006
IFNLR1	-0.531736	3.92182	9.83464	0.00171256	0.109631
RNF130	0.362963	5.16579	9.82788	0.00171887	0.109631
LLGL1	-0.315515	5.46764	9.80271	0.00174255	0.109889
KLK5	-1.28076	5.66684	9.80247	0.00174278	0.109889
WWP2	-0.269866	5.59169	9.8009	0.00174427	0.109889
MARK2	-0.268322	6.47294	9.77118	0.00177268	0.111225
NDFIP1	0.225137	6.69338	9.7428	0.00180026	0.112498
RSL24D1	0.273954	5.94742	9.70934	0.00183334	0.114103
TCEAL4	0.45901	6.18422	9.68935	0.0018534	0.114888
GAK	-0.292482	6.16183	9.66731	0.00187575	0.115809
SUPT6H	-0.224766	6.77671	9.62741	0.00191694	0.117474
RPL23	0.296532	9.41389	9.62629	0.00191811	0.117474
ATP5F1C	0.23341	7.34159	9.61918	0.00192555	0.117474
PSMA4	0.278709	6.88343	9.6086	0.00193668	0.117688
HACD3	0.238758	5.92923	9.59276	0.00195346	0.118242
SNRPB2	0.300882	5.06934	9.57066	0.00197712	0.11883
RALBP1	-0.267876	7.25846	9.56525	0.00198295	0.11883
TOMM7	0.307891	6.93157	9.56059	0.00198799	0.11883
SRRM2	-0.4159	8.10294	9.55507	0.00199397	0.11883
GSTO1	0.394636	5.87301	9.54421	0.00200581	0.119059
CDKN2AIP	-0.43534	5.27826	9.53742	0.00201325	0.119059
GDPD3	-0.490045	4.96092	9.52602	0.00202579	0.119144
SNHG8	0.370464	5.14541	9.52211	0.00203011	0.119144
CHCHD2	0.281116	7.00226	9.5073	0.00204657	0.119654
GTPBP2	-0.327806	6.13944	9.49865	0.00205623	0.119766
HAS2	1.30615	2.40839	9.49094	0.00206489	0.119818
SMG5	-0.21941	6.61394	9.48328	0.00207353	0.119869
ATG3	0.234697	5.82661	9.46804	0.00209082	0.120308
NACC1	-0.293965	5.58757	9.46288	0.00209672	0.120308
RPS15A	0.301734	8.76775	9.45527	0.00210543	0.12036
HNRNPD	0.214623	7.20444	9.43759	0.00212582	0.120625
SEC24A	-0.341936	5.57802	9.43056	0.002134	0.120625
SMPD3	-1.25832	2.8695	9.42449	0.00214107	0.120625
PLCB3	-0.273268	5.76766	9.40733	0.0021612	0.120625
NCOR2	-0.358759	6.31254	9.4002	0.00216962	0.120625
ZDHHC13	-0.40842	6.13147	9.39941	0.00217055	0.120625
TRAPPC10	-0.343006	4.9563	9.39663	0.00217384	0.120625
CERS2	0.305466	5.75858	9.3917	0.00217971	0.120625
PLXNA2	-0.431531	5.8761	9.39111	0.0021804	0.120625
GLMP	-0.393721	4.58524	9.37455	0.00220019	0.120739
ARHGAP1	-0.232327	6.56382	9.3641	0.00221276	0.120739
NKAPD1	0.290083	5.38011	9.3587	0.0022193	0.120739
ERLEC1	0.28944	5.92632	9.35697	0.00222139	0.120739
TBCA	0.267731	5.77027	9.35683	0.00222157	0.120739
PAX9	-0.715197	5.53944	9.33742	0.00224522	0.120763
N4BP3	-0.512054	5.52606	9.3374	0.00224523	0.120763
TARS2	-0.369425	4.6447	9.33501	0.00224816	0.120763
MON2	-0.315904	5.56715	9.33083	0.0022533	0.120763
TMA7	0.304079	5.73868	9.31516	0.00227266	0.121379
TXNIP	0.505617	9.07559	9.3017	0.00228941	0.121852
PLAU	0.391272	5.32654	9.28718	0.00230764	0.1224
EIF5B	0.236756	7.33852	9.25592	0.00234736	0.12408
CARM1	-0.253775	5.86288	9.23249	0.00237758	0.124354
MRPL9	0.276515	5.26463	9.23172	0.00237859	0.124354
EIF4H	-0.247379	7.98327	9.22793	0.00238351	0.124354
PDPK1	-0.282503	5.64483	9.22696	0.00238477	0.124354
SHKBP1	-0.293058	5.35929	9.20785	0.00240979	0.12509
BLMH	0.254571	5.63409	9.20383	0.00241509	0.12509
FKBP3	0.2804	6.0607	9.19076	0.00243239	0.125565
CIC	-0.33849	5.75602	9.15437	0.00248124	0.127372
BCOR	-0.349767	5.67758	9.15012	0.00248701	0.127372
GTF3C1	-0.350547	7.15563	9.14634	0.00249216	0.127372
ZBTB7B	-0.360696	7.21956	9.13873	0.00250254	0.127481
SETD5	-0.264711	6.22458	9.12451	0.00252207	0.128053
KMT2B	-0.336905	5.40571	9.11053	0.00254143	0.128613
ATG9B	-0.92744	4.1521	9.10054	0.00255534	0.12877
CCDC88C	-0.383306	5.17203	9.09134	0.00256823	0.12877
MAML1	-0.260229	5.62427	9.08903	0.00257148	0.12877
KDM2A	-0.234847	7.5099	9.08243	0.00258077	0.12877
PGRMC1	0.298733	6.20592	9.06491	0.00260561	0.12877
GOLGA2	-0.218582	7.24505	9.06459	0.00260607	0.12877
COPS8	0.269242	5.24006	9.0551	0.00261963	0.12877
KSR1	-0.477367	4.10965	9.05371	0.00262163	0.12877
TNKS2	-0.293765	6.56666	9.05283	0.00262288	0.12877
PSMB4	0.217816	6.6536	9.0493	0.00262796	0.12877
AZGP1	-1.37857	2.40877	9.03239	0.00265237	0.129069
CARD14	-0.45762	4.54761	9.02961	0.00265641	0.129069
EHMT1	-0.255868	5.63904	9.02773	0.00265914	0.129069
C7	1.22722	3.71408	9.01353	0.00267989	0.129668
FARP2	-0.459641	4.03806	9.00152	0.00269756	0.129921
CACYBP	0.265147	5.40671	8.99854	0.00270195	0.129921
HTT	-0.2911	6.57877	8.98467	0.00272254	0.130504
TAB3	-0.417466	6.08612	8.97	0.00274449	0.131149
BDH2	0.337478	4.70338	8.96158	0.00275717	0.131348
SUMF1	0.256615	5.70183	8.95356	0.0027693	0.13152
NOTCH2	-0.38652	8.04593	8.94248	0.00278614	0.131576
NDUFA1	0.299035	6.38015	8.93634	0.00279552	0.131576
PDIA3	0.223786	8.59836	8.92623	0.00281103	0.131576
PLEKHM1P1	-0.826697	2.76707	8.91279	0.0028318	0.131576
ST13	0.173684	6.75866	8.90722	0.00284046	0.131576
ZMYND8	-0.361826	5.35591	8.90435	0.00284491	0.131576
DAG1	-0.211454	6.54999	8.90074	0.00285054	0.131576
LSM5	0.331095	4.7683	8.89961	0.00285232	0.131576
RPS9	-3.68546	1.59549	8.89725	0.00285601	0.131576
TMEM14C	0.333617	6.18549	8.89478	0.00285987	0.131576
PPP1R15B	-0.248153	5.96244	8.89199	0.00286424	0.131576
SASH1	-0.43371	7.73741	8.87883	0.00288496	0.131699
POMP	0.258035	6.06362	8.87261	0.00289481	0.131699
AKAP13	-0.314725	7.22215	8.87166	0.00289632	0.131699
RPL37A	0.283276	9.62429	8.86868	0.00290104	0.131699
LAMC2	0.641497	5.86097	8.85806	0.00291798	0.132079
SLC9A1	-0.414429	4.62819	8.84571	0.00293779	0.132587
FAM83G	-0.55557	5.97925	8.81484	0.0029879	0.134203
SNRPF	0.301192	5.48273	8.81262	0.00299154	0.134203
MPRIP	-0.240189	7.48843	8.79826	0.00301518	0.134203
NDST1	-0.302593	8.22181	8.79567	0.00301947	0.134203
C1orf54	0.662672	2.76692	8.79465	0.00302116	0.134203
MBD6	-0.304383	5.21942	8.79163	0.00302616	0.134203
ODAPH	2.64716	1.25926	8.78663	0.00303446	0.134203
RPL24	0.296005	8.96222	8.78109	0.0030437	0.134227
GMFG	0.623674	3.20808	8.75555	0.00308662	0.135659
VPS39	-0.228374	6.01903	8.74688	0.00310133	0.135659
SEC14L1	-0.362906	5.8692	8.74101	0.00311132	0.135659
ARHGEF11	-0.35977	5.62129	8.73237	0.0031261	0.135659
TMEM154	-0.442524	6.15825	8.7302	0.00312982	0.135659
TLE3	-0.263739	6.30651	8.72782	0.00313391	0.135659
ARHGEF10L	-0.330525	6.35632	8.72562	0.0031377	0.135659
ATP6AP2	0.18777	6.7064	8.71268	0.00316005	0.135929
RPS27	0.330102	9.02163	8.70713	0.00316969	0.135929
PPID	0.267214	5.24058	8.70611	0.00317145	0.135929
LINC00696	-2.34598	1.22461	8.70051	0.00318121	0.135929
ESAM	0.458606	4.59028	8.68553	0.00320747	0.135929
ATRAID	0.25565	6.20181	8.68276	0.00321234	0.135929
PIP5K1C	-0.31768	5.32833	8.67856	0.00321975	0.135929
S100A4	0.605782	5.71937	8.6723	0.00323084	0.135929
FAM102A	-0.465221	7.55129	8.67037	0.00323425	0.135929
OPN3	0.362683	4.47778	8.66341	0.00324664	0.135929
SELENOK	0.314483	5.09331	8.66054	0.00325176	0.135929
PDCD6	0.296744	6.60863	8.65451	0.00326253	0.135929
PPIP5K1	-0.351791	4.65108	8.65363	0.0032641	0.135929
CAMSAP1	-0.312528	7.00765	8.65155	0.00326783	0.135929
CEACAM7	-0.594872	6.79953	8.64698	0.00327605	0.135929
ITPR3	-0.295461	6.48947	8.60604	0.0033505	0.138646
PPP1R13B	-0.313605	5.44967	8.59953	0.0033625	0.13877
GIMAP1	0.639086	2.95585	8.59143	0.00337749	0.139018
BTF3	0.233641	9.03721	8.56299	0.00343066	0.140468
SPINT1	-0.331922	7.67151	8.55991	0.00343646	0.140468
THAP12	0.303709	4.86997	8.55802	0.00344004	0.140468
SNRPG	0.343638	4.7248	8.54384	0.00346693	0.141193
ELOVL5	0.395882	5.3093	8.52589	0.00350129	0.14199
RPS6KB1	-0.316158	5.70383	8.52262	0.00350759	0.14199
PPL	-0.4807	11.421	8.51924	0.00351411	0.14199
GLIPR1	0.665793	4.09945	8.50032	0.00355083	0.143099
HCFC1	-0.293444	5.90589	8.48811	0.00357475	0.143688
TMEM258	0.259714	5.3855	8.44401	0.00366248	0.145721
SBF1	-0.322489	6.78748	8.44295	0.00366462	0.145721
JRK	-0.33619	5.02388	8.44106	0.00366843	0.145721
CALML3-AS1	-0.603192	3.70613	8.43959	0.0036714	0.145721
LRCH4	-0.371776	4.5716	8.43902	0.00367254	0.145721
ATP5MPL	0.298865	6.23377	8.42783	0.00369522	0.145964
SLC9A4	-1.22931	2.0912	8.42667	0.00369758	0.145964
GABARAP	0.257829	7.65405	8.40152	0.00374908	0.147574
GPR157	-0.594375	3.40806	8.39745	0.00375748	0.147574
SUB1	0.243833	7.04587	8.3734	0.00380752	0.148849
CDH6	1.04718	2.13736	8.37259	0.00380923	0.148849
TSC2	-0.305377	5.36281	8.34889	0.00385923	0.149731
GPR108	-0.278308	5.41044	8.34639	0.00386454	0.149731
LOC101928009	-2.29636	1.1914	8.3418	0.00387432	0.149731
UPF1	-0.227145	6.67854	8.33726	0.003884	0.149731
MYL12A	0.237015	7.92174	8.33385	0.00389131	0.149731
HNRNPUL1	-0.162855	7.51716	8.3261	0.00390794	0.149731
MRPS17	0.401026	3.91941	8.32467	0.00391103	0.149731
CDKL5	-0.458639	5.28552	8.32388	0.00391272	0.149731
RGS17	-1.33794	1.70098	8.32093	0.00391909	0.149731
SEM1	0.295975	6.27079	8.30242	0.00395923	0.150891
RNR2	0.410018	13.261	8.29508	0.00397525	0.151128
DNM3	-0.656964	3.07396	8.26786	0.00403531	0.152724
EIF3F	0.227228	6.62322	8.26709	0.00403702	0.152724
WASHC3	0.311539	4.75835	8.24813	0.00407941	0.153364
SSB	0.21133	6.43155	8.24677	0.00408245	0.153364
SET	0.207082	7.92463	8.24104	0.00409537	0.153364
HBA2	1.21912	3.60812	8.24099	0.00409548	0.153364
MTLN	0.477569	3.68825	8.23738	0.00410363	0.153364
COMMD1	0.312623	4.73345	8.22519	0.00413128	0.153814
MRPS21	0.241448	5.66426	8.21946	0.00414436	0.153814
FOSL2	-0.401065	8.11353	8.21893	0.00414556	0.153814
SPCS1	0.215242	6.01638	8.2039	0.00418004	0.154476
DSG4	-2.2804	1.11347	8.20244	0.00418342	0.154476
RPS13	0.293676	8.97839	8.19594	0.00419843	0.154494
HAT1	0.243846	5.59724	8.19357	0.00420392	0.154494
ANKRD62	-1.8397	1.32532	8.18579	0.00422197	0.154789
FUT3	-0.42335	6.73177	8.16479	0.00427114	0.15622
POSTN	1.2786	4.87814	8.14887	0.00430879	0.156823
SEC16A	-0.256445	6.52651	8.14639	0.0043147	0.156823
PET100	0.3465	4.79864	8.14496	0.00431809	0.156823
NAPA	-0.230952	7.03393	8.13515	0.00434152	0.15723
PABPC4	0.179306	6.55344	8.1314	0.0043505	0.15723
FRMPD1	-2.27613	1.16244	8.12751	0.00435986	0.15723
ERP29	0.224041	6.54382	8.12154	0.00437424	0.157381
ODC1	0.553436	6.73488	8.10901	0.00440457	0.158103
NIPSNAP3A	0.289271	5.16518	8.10269	0.00441997	0.15817
RPL31	0.287908	9.34334	8.09984	0.00442693	0.15817
RREB1	-0.294114	6.68857	8.08401	0.00446576	0.158717
LAMTOR5	0.247796	5.62424	8.08329	0.00446752	0.158717
ATP5MG	0.25598	7.13155	8.07917	0.00447769	0.158717
TANC2	-0.389923	4.91376	8.07581	0.00448601	0.158717
SLC7A1	-0.379359	7.12584	8.06933	0.00450208	0.158717
POGLUT3	0.337319	5.74192	8.06859	0.00450392	0.158717
ARPC1A	-0.214082	7.32837	8.05932	0.00452702	0.159164
AKR7A2	0.350114	5.32074	8.05218	0.00454489	0.159164
TNFAIP2	-0.436453	6.92629	8.05112	0.00454755	0.159164
SMPD4	-0.289974	5.12598	8.0426	0.004569	0.159553
INCENP	-0.438362	5.10895	8.02543	0.00461252	0.160291
SLIRP	0.34231	4.97217	8.02366	0.00461703	0.160291
PYURF	0.213606	6.1921	8.02198	0.0046213	0.160291
LINC01269	-0.768966	2.80085	8.00485	0.00466522	0.161231
SLC7A5	-0.58815	6.85746	8.00327	0.00466929	0.161231
GPT2	-0.470568	5.13846	7.98696	0.00471154	0.162077
PLCXD3	1.04715	1.91533	7.98572	0.00471477	0.162077
COQ2	0.346717	4.47295	7.9764	0.0047391	0.162328
C15orf39	-0.316843	5.18132	7.97487	0.00474312	0.162328
PRPS2	0.265754	5.29228	7.96827	0.00476044	0.162561
PFDN4	0.433952	3.79814	7.96272	0.00477507	0.1627
MYO1C	-0.253292	7.1953	7.94614	0.00481899	0.163242
EMP3	0.614704	4.51187	7.94254	0.00482861	0.163242
DCTN1	-0.174052	7.03461	7.9398	0.00483591	0.163242
KIF13B	-0.400601	5.82032	7.92871	0.00486564	0.163242
DUT	0.283234	5.17597	7.9279	0.00486782	0.163242
PTTG1IP	0.264245	7.30251	7.92626	0.00487224	0.163242
TMEM94	-0.346265	4.77203	7.92406	0.00487818	0.163242
CALD1	0.414784	7.2949	7.92023	0.0048885	0.163242
VBP1	0.272812	5.24693	7.91731	0.0048964	0.163242
SEC61B	0.238159	6.16679	7.91648	0.00489864	0.163242
CNOT1	-0.280778	8.59038	7.91019	0.00491572	0.163242
FCHSD1	-0.607103	4.16104	7.90939	0.00491788	0.163242
GTF3C2	-0.218741	6.04685	7.90468	0.0049307	0.163316
STK35	-0.241595	5.69814	7.89379	0.00496049	0.163951
MDH1	0.199988	6.98065	7.88407	0.00498721	0.164482
SELENOF	0.247205	6.56234	7.8758	0.00501007	0.164884
CTSV	-0.84025	6.76927	7.86375	0.00504358	0.16529
TTLL12	-0.324454	7.33749	7.86366	0.00504383	0.16529
PDK4	1.0015	2.67231	7.8551	0.00506776	0.165722
ATG2A	-0.39172	4.30658	7.84833	0.00508677	0.165724
RNF103-CHMP3	0.17481	7.01934	7.84097	0.00510751	0.165724
MUC3A	-2.42714	1.27758	7.84002	0.00511021	0.165724
SEMA3F	-0.319335	7.50009	7.83982	0.00511077	0.165724
COX6B1	0.280224	7.03701	7.81753	0.00517418	0.167333
ARID3A	-0.701491	2.75765	7.81478	0.00518207	0.167333
CHD7	-0.372498	5.1712	7.79485	0.00523954	0.168142
ADM2	-0.959494	2.25689	7.79289	0.00524522	0.168142
RPS29	0.298459	7.86516	7.7891	0.00525623	0.168142
RBM8A	0.204426	6.65512	7.78476	0.00526887	0.168142
TM7SF2	-0.452125	5.82502	7.78454	0.00526953	0.168142
PTPRF	-0.375869	8.5696	7.78353	0.00527247	0.168142
GGTA1P	0.541523	3.82933	7.77804	0.00528852	0.168306
ZMAT2	0.239575	6.63611	7.76332	0.00533178	0.169333
ANKRD13A	-0.289424	6.5291	7.75295	0.00536249	0.169959
TOMM22	0.224589	5.92678	7.72155	0.00545656	0.172586
DUOXA1	-0.29754	6.36403	7.70639	0.00550258	0.173686
VAMP3	0.191966	6.82806	7.69377	0.00554117	0.174534
MRPL13	0.27371	5.46474	7.69011	0.00555243	0.174534
ILF2	0.201162	7.31744	7.68244	0.00557608	0.174534
AREG	-0.583923	4.28751	7.68061	0.00558172	0.174534
MAGOH	0.292365	4.77893	7.67447	0.00560076	0.174534
RPL41	0.46224	7.32945	7.6734	0.00560407	0.174534
NGRN	0.187724	6.50703	7.67194	0.0056086	0.174534
SNRPD2	0.265315	6.74656	7.6646	0.00563147	0.174893
TNPO2	-0.214044	5.90729	7.65918	0.00564842	0.175067
PPIA	0.239435	9.03411	7.64625	0.00568906	0.175744
RPS20	0.265014	8.87867	7.64498	0.00569304	0.175744
SPRR4	-1.45634	1.91536	7.64075	0.00570642	0.175774
TENT5A	0.558668	4.01605	7.63747	0.0057168	0.175774
MAML3	-0.41875	5.42852	7.63161	0.00573542	0.175996
H1F0	-0.439353	8.42395	7.6256	0.00575455	0.175998
TSC22D4	-0.346517	5.52234	7.62444	0.00575826	0.175998
TMEM230	0.254604	5.50265	7.61803	0.00577875	0.176275
CBX2	-0.509082	3.53934	7.61228	0.00579722	0.17644
NDUFS5	0.260657	6.88101	7.60923	0.00580703	0.17644
NBL1	0.388221	7.94217	7.59665	0.0058477	0.177327
TMSB10	0.315856	8.90615	7.59037	0.0058681	0.177596
ATL3	0.203171	6.42316	7.57832	0.00590744	0.178437
TMEM86A	-0.757513	4.36685	7.57285	0.00592541	0.178548
ARID1B	-0.241179	6.33444	7.57016	0.00593425	0.178548
C2orf74	0.625618	2.93725	7.55294	0.00599123	0.179474
UQCC2	0.297662	4.96512	7.55209	0.00599405	0.179474
KIAA1522	-0.282014	7.24076	7.55033	0.00599991	0.179474
PSMG1	0.314333	4.7114	7.53321	0.00605718	0.180499
SLC9A8	-0.385228	4.5874	7.52689	0.00607848	0.180499
MIR193BHG	0.83415	2.11725	7.51983	0.00610235	0.180499
ECSCR	0.739688	3.38949	7.51821	0.00610783	0.180499
ANKRD20A5P	-1.15981	2.17709	7.51448	0.00612051	0.180499
RBIS	0.30069	5.23952	7.51277	0.0061263	0.180499
NGLY1	0.24235	5.32295	7.51219	0.00612829	0.180499
ANKHD1-EIF4EBP3	-0.274676	6.83141	7.51153	0.00613051	0.180499
HILPDA	-0.992006	6.29567	7.50892	0.00613941	0.180499
NFYB	0.298244	4.70321	7.49827	0.00617582	0.180785
BICD2	-0.350013	7.57809	7.49664	0.00618142	0.180785
MYCT1	0.673576	2.78545	7.49346	0.00619235	0.180785
NISCH	-0.266273	5.79167	7.4924	0.00619599	0.180785
MED15	-0.260896	5.49033	7.48811	0.00621078	0.180874
EMC3	0.261966	6.02844	7.47591	0.00625301	0.181639
CMC2	0.375156	3.98616	7.47373	0.00626058	0.181639
TNNT1	-0.879146	2.60824	7.46778	0.00628131	0.181831
SIN3B	-0.355801	5.24511	7.46283	0.00629857	0.181831
PDZD11	0.260497	5.3684	7.4617	0.00630254	0.181831
CHST14	0.460534	3.62143	7.45401	0.00632953	0.182104
CALB2	-0.936193	2.7613	7.45228	0.0063356	0.182104
GIMAP2	0.588131	2.96079	7.44593	0.006358	0.182408
AZIN1	0.196539	7.07949	7.44142	0.00637395	0.182479
CD63	0.381585	7.54917	7.43856	0.00638411	0.182479
FLG-AS1	0.65967	3.88855	7.42802	0.00642161	0.183057
SULT1B1	0.775963	3.08344	7.42621	0.00642806	0.183057
MIGA2	-0.350734	4.62334	7.39675	0.00653417	0.185737
PPIL2	-0.256301	5.40439	7.3933	0.00654673	0.185752
TIMP4	1.7443	1.08681	7.38661	0.00657114	0.185968
GPR183	0.733146	2.96911	7.3846	0.00657847	0.185968
WDR91	-0.326734	4.88341	7.37515	0.00661313	0.186282
TNKS1BP1	-0.236734	8.09094	7.37485	0.00661425	0.186282
PTBP1	-0.200524	7.56198	7.37172	0.00662577	0.186282
CNTN4	0.95035	2.82963	7.35721	0.00667944	0.187241
PLAC9	1.00893	3.2261	7.35265	0.00669638	0.187241
RPL32	0.246552	9.26634	7.35189	0.00669924	0.187241
MRPL33	0.291372	4.89975	7.34943	0.0067084	0.187241
SESN2	-0.592628	5.42156	7.34036	0.00674233	0.187843
CDK12	-0.254891	5.9888	7.33717	0.00675431	0.187843
COX7A2L	0.213514	5.8116	7.33031	0.00678013	0.188222
LMTK3	-0.618594	2.94222	7.31423	0.00684107	0.189573
PROSER1	-0.277289	5.08671	7.30669	0.00686983	0.189708
ZNF609	-0.295519	5.54559	7.30352	0.00688195	0.189708
PLA2G4B	-0.669023	5.68673	7.30329	0.00688284	0.189708
RPRM	1.45368	1.35223	7.29283	0.00692303	0.190476
ATP5PO	0.261138	7.42167	7.28036	0.00697126	0.191376
MICALL1	-0.269597	7.03888	7.27214	0.00700324	0.191376
SNRPE	0.399305	3.80761	7.26973	0.00701262	0.191376
LDHD	-0.630825	2.92316	7.26852	0.00701735	0.191376
CD2	0.635481	4.24376	7.26842	0.00701773	0.191376
FKBP15	-0.225693	5.63211	7.2573	0.00706135	0.192226
GPATCH8	-0.251312	5.75124	7.25281	0.00707901	0.192237
VIPR2	1.18611	2.13663	7.25087	0.00708666	0.192237
RAB35	-0.202835	6.21622	7.23227	0.00716048	0.193898
SARNP	0.241053	5.38877	7.2285	0.0071755	0.193965
CFDP1	0.246632	5.74564	7.2203	0.00720838	0.194073
EIF3E	0.212827	8.19949	7.22005	0.00720939	0.194073
RANBP1	0.269678	5.78566	7.21088	0.0072463	0.194073
ATXN10	0.183662	6.62064	7.21079	0.00724665	0.194073
VPS53	-0.256724	5.28454	7.20948	0.00725196	0.194073
S100A10	0.378627	9.52146	7.20873	0.00725496	0.194073
MTF1	-0.321141	5.8308	7.2044	0.0072725	0.194206
LPIN1	-0.531502	6.94361	7.1997	0.0072916	0.194372
PPP2R2C	-0.522623	6.25735	7.19587	0.00730717	0.194372
CLUH	-0.338417	6.52591	7.19355	0.0073166	0.194372
PDCD2	0.230573	5.4644	7.1905	0.00732908	0.194372
LSM8	0.297081	4.63106	7.17429	0.00739559	0.195799
TPT1	0.2255	11.8502	7.16937	0.00741587	0.196
LITAF	0.365242	7.14333	7.16453	0.0074359	0.196193
LRATD2	-0.321877	5.92652	7.15766	0.00746446	0.196611
NRN1	0.746744	2.82749	7.14556	0.00751496	0.197604
RFFL	-0.487657	3.68154	7.12751	0.00759099	0.199018
ZNF335	-0.389798	4.15928	7.12667	0.00759454	0.199018
CD8A	0.719951	4.04976	7.11662	0.00763726	0.199197
TSPAN14	-0.196649	7.21819	7.11455	0.00764609	0.199197
HSD17B11	0.492747	3.87973	7.11327	0.00765154	0.199197
PAIP1	0.259332	4.97848	7.11223	0.007656	0.199197
ATP5MD	0.313683	6.21136	7.1082	0.00767321	0.199197
LDHB	0.316553	7.13029	7.10562	0.00768426	0.199197
PRCP	0.237717	6.90995	7.10375	0.00769228	0.199197
DAZAP2	0.141109	7.48486	7.10088	0.00770461	0.199197
ZNF592	-0.254924	5.33004	7.09065	0.00774873	0.19931
ESRP2	-0.26101	6.84988	7.08713	0.00776395	0.19931
EP300	-0.329753	6.591	7.08222	0.00778524	0.19931
FKBP11	0.531155	3.93057	7.0808	0.0077914	0.19931
AGAP11	-0.941029	2.31074	7.08029	0.00779364	0.19931
SMIM26	0.304129	4.55495	7.07998	0.00779498	0.19931
GPSM1	0.731089	4.35304	7.07661	0.00780968	0.19931
CTNNB1	0.175925	8.54626	7.07563	0.00781392	0.19931
KLRB1	0.663354	3.03338	7.07061	0.00783588	0.19931
PLXNA3	-0.472508	3.7883	7.0701	0.00783809	0.19931
SH3PXD2A	-0.303938	7.70659	7.06643	0.00785415	0.199334
MPC2	0.25645	5.26261	7.06122	0.00787704	0.199334
MUC21	-0.674977	6.23758	7.06104	0.00787781	0.199334
CEMIP	-0.774476	4.44078	7.05049	0.00792434	0.200184
AHDC1	-0.34665	5.94966	7.04441	0.00795132	0.200537
CDKN1B	-0.288393	5.86687	7.03982	0.0079717	0.200723
NACA	0.222203	9.50645	7.02831	0.0080231	0.20103
CPVL	0.445558	4.65509	7.02625	0.00803233	0.20103
CLEC16A	-0.28	4.95791	7.02591	0.00803385	0.20103
ALPG	1.65023	1.09897	7.02543	0.008036	0.20103
DIP2A	-0.303094	5.00281	7.01878	0.0080659	0.201452
SAP18	0.177376	6.71926	7.01282	0.00809282	0.201798
NPC1	-0.256558	5.55059	7.00911	0.00810958	0.201889
SCD	-0.50494	8.88689	6.99929	0.00815419	0.202179
FZD7	0.419572	4.00986	6.99924	0.00815442	0.202179
GNPAT	0.22864	5.36901	6.9979	0.00816052	0.202179
DVL3	-0.193615	6.10909	6.98454	0.00822168	0.203152
BCL6	-0.28701	5.3711	6.98357	0.00822611	0.203152
TGM3	-1.67923	9.33252	6.97424	0.00826912	0.203557
SH3PXD2A-AS1	-0.516456	4.62003	6.9724	0.00827765	0.203557
RBM10	-0.224815	5.90768	6.96618	0.00830648	0.203557
FTL	0.398513	8.83885	6.96612	0.00830675	0.203557
UBR4	-0.292603	7.05763	6.96513	0.00831134	0.203557
RPL37	0.258672	9.47064	6.95983	0.00833601	0.203557
LOC101929633	-2.08807	1.14349	6.95772	0.00834584	0.203557
SHROOM2	-0.348778	4.80307	6.95725	0.00834802	0.203557
RBX1	0.227989	5.7444	6.95317	0.0083671	0.2037
MYZAP	0.497142	4.82981	6.94904	0.00838642	0.203849
NDUFA12	0.245955	5.48707	6.92154	0.00851637	0.206391
CLIC2	0.563882	3.86969	6.92125	0.00851772	0.206391
STBD1	0.485465	3.3777	6.91598	0.00854286	0.206514
SREK1IP1	0.278864	5.48875	6.91458	0.00854957	0.206514
SYF2	0.210557	5.69324	6.90959	0.00857344	0.206767
SETD1B	-0.272821	5.4764	6.89856	0.00862652	0.207723
OSTC	0.233726	5.92893	6.89453	0.008646	0.207822
DNM2	-0.202806	7.10124	6.89214	0.00865757	0.207822
SOX6	-0.707817	2.8177	6.88816	0.00867687	0.207962
SMIM10	0.762827	2.22644	6.88462	0.00869407	0.208051
HNRNPH3	0.173364	6.94657	6.8764	0.00873415	0.208523
DNMT1	-0.283097	5.49122	6.87504	0.0087408	0.208523
CHD8	-0.226061	6.37535	6.86661	0.0087821	0.208717
KIAA0355	-0.387092	4.24055	6.86659	0.00878223	0.208717
SEMA4A	-0.316001	6.01761	6.85816	0.00882375	0.208717
LINC00674	0.256903	5.20203	6.85645	0.0088322	0.208717
NDN	0.526653	4.58406	6.85599	0.00883445	0.208717
ALS2CL	-0.383885	6.34695	6.85544	0.00883719	0.208717
THBS4	1.51613	1.2345	6.85414	0.0088436	0.208717
AMER1	-0.381528	4.38094	6.84692	0.00887941	0.209242
HSP90AA1	0.250741	10.1664	6.82654	0.0089813	0.211321
PSMB1	0.199949	6.89322	6.81208	0.00905433	0.212715
SPEN	-0.357616	6.87389	6.80504	0.00909008	0.21323
SCAMP4	-0.257366	5.23948	6.80092	0.00911109	0.213326
HNRNPC	0.175303	8.31445	6.79882	0.00912182	0.213326
RPL27A	0.230586	9.53618	6.79288	0.00915222	0.213477
POLR3GL	0.331624	4.2556	6.79215	0.00915595	0.213477
RGCC	0.584155	3.40374	6.78575	0.00918885	0.213921
YOD1	0.757361	6.88819	6.75774	0.00933418	0.216864
HECTD4	-0.36651	5.73057	6.75599	0.00934333	0.216864
NLRC5	-0.598147	5.0651	6.75108	0.00936911	0.217135
RNR1	0.428829	10.4079	6.74384	0.0094072	0.217689
KMT2D	-0.385021	6.57342	6.74118	0.00942122	0.217689
MED16	-0.358823	4.41845	6.73701	0.00944327	0.217873
TOMM20	0.170647	7.02895	6.73308	0.00946411	0.218028
ACKR1	0.85008	4.59961	6.7299	0.009481	0.218034
CBLC	-0.376356	4.43255	6.72512	0.00950643	0.218034
MON1B	-0.287266	4.88627	6.72505	0.00950678	0.218034
NPM1	0.212968	8.66531	6.7208	0.00952951	0.218231
TXNDC12	0.208926	5.61204	6.71543	0.00955822	0.21837
INTS1	-0.280403	5.73594	6.71438	0.00956387	0.21837
UBR5	-0.245948	7.01855	6.71159	0.00957881	0.218388
MRPL20	0.218015	5.77445	6.70718	0.00960257	0.218607
H3F3B	0.178708	9.13054	6.70366	0.00962153	0.218716
IL2RG	0.57619	4.70232	6.68823	0.00970515	0.219894
WFDC21P	0.823873	7.07874	6.68735	0.00970995	0.219894
COX7C	0.232167	7.23446	6.68622	0.0097161	0.219894
SREBF1	-0.399183	6.96557	6.67276	0.00978973	0.221236
PIK3C2A	-0.305531	5.86238	6.6697	0.00980657	0.221293
PLXNB1	-0.357124	6.29765	6.6663	0.00982531	0.221392
SH2D3A	-0.383495	4.34797	6.65046	0.00991304	0.221607
WIPF2	-0.219859	6.03362	6.64751	0.00992947	0.221607
LARP1	-0.208484	7.47646	6.6472	0.00993116	0.221607
LINC01426	-1.41545	1.61576	6.6463	0.00993622	0.221607
NADK2	0.320017	4.38718	6.64261	0.0099568	0.221607
BUD31	0.224299	5.6996	6.64206	0.00995986	0.221607
LOC101930085	-0.407816	4.14557	6.63953	0.00997401	0.221607
GIMAP7	0.603604	3.89945	6.63952	0.00997407	0.221607
PCNX3	-0.248428	5.53279	6.63949	0.00997425	0.221607
NCOA2	-0.366618	6.32491	6.63874	0.00997843	0.221607
RSU1	0.185555	6.16156	6.63516	0.0099985	0.221734

## Sheet: L1-L5
Genes	logFC	logCPM	LR	PValue	FDR
NPM1	0.43368	8.66531	14.3724	0.000149988	0.531014
B3GALT5	-2.08838	3.99989	14.2248	0.000162216	0.531014
FMO9P	-3.41543	1.13035	14.1635	0.000167594	0.531014
EIF5B	0.405254	7.33852	14.0951	0.000173794	0.531014
TYMS	0.83611	4.3763	13.7756	0.00020599	0.531014
FDPS	0.563143	6.8124	13.0442	0.000304232	0.531014
RPS12	0.426567	9.55944	12.9226	0.000324636	0.531014
HSPD1	0.441598	7.77423	12.707	0.000364293	0.531014
RPL36AL	0.499641	7.12803	12.6	0.000385746	0.531014
FKBP1A	0.30353	7.00235	12.5833	0.000389214	0.531014
PDIA3	0.368009	8.59836	12.5125	0.000404231	0.531014
B3GALT5-AS1	-2.43314	2.93687	12.398	0.000429787	0.531014
LMTK2	-0.532335	6.07575	12.3237	0.000447243	0.531014
ILF2	0.347464	7.31744	12.0302	0.000523448	0.574307
S100A2	1.10483	9.87991	11.9107	0.000558121	0.574307
HSPA9	0.288119	8.07294	11.6262	0.000650288	0.605696
AGFG2	-0.766573	4.86662	11.5183	0.000689131	0.605696
HSPE1-MOB4	0.636698	4.11083	11.3187	0.000767296	0.605696
SNRPF	0.47361	5.48273	11.2634	0.000790519	0.605696
CFL1	0.347038	8.78124	11.0429	0.000890264	0.605696
TMSB10	0.536835	8.90615	11.0082	0.000907119	0.605696
RPL22L1	0.585852	5.52312	10.9707	0.000925662	0.605696
STS	-1.43263	4.56909	10.8596	0.000982825	0.605696
DNAJC9	0.479417	4.85356	10.8395	0.000993549	0.605696
MT2A	0.852944	5.70409	10.7559	0.0010395	0.605696
CTSC	0.664405	6.7882	10.7533	0.00104093	0.605696
RANBP1	0.45494	5.78566	10.6798	0.00108313	0.605696
HNRNPM	0.282019	7.55996	10.6292	0.00111314	0.605696
TCP1	0.325965	7.35702	10.5884	0.00113801	0.605696
CLINT1	-0.393816	7.50346	10.4426	0.00123141	0.633562
SNRPG	0.525617	4.7248	10.3079	0.00132464	0.647503
LINC01835	-3.00504	1.08124	10.2322	0.00138009	0.647503
MANF	0.526826	6.04313	10.2265	0.00138436	0.647503
DNAJB11	0.396946	6.05731	10.1547	0.00143933	0.653414
RBM17	0.316622	5.80409	10.0713	0.00150593	0.654935
NRARP	0.536717	4.85632	9.83069	0.00171624	0.654935
SERPINE1	2.18952	3.11102	9.82037	0.0017259	0.654935
HNRNPD	0.299123	7.20444	9.68768	0.00185508	0.654935
GSTO1	0.560751	5.87301	9.68619	0.00185658	0.654935
UQCRFS1	0.367937	5.98923	9.57697	0.00197033	0.654935
WNT11	2.34861	1.72339	9.56831	0.00197965	0.654935
MRPS6	0.443847	4.78236	9.56242	0.00198601	0.654935
EIF3I	0.295517	7.32253	9.5223	0.0020299	0.654935
HSP90AB1	0.290502	9.54485	9.49233	0.00206332	0.654935
PLEKHA7	-0.531475	6.36469	9.45683	0.00210364	0.654935
KCNG1	-1.18845	2.64483	9.43744	0.002126	0.654935
SLIRP	0.520473	4.97217	9.43108	0.00213338	0.654935
NASP	0.301307	6.22389	9.42431	0.00214128	0.654935
HSP90B1	0.391873	9.27454	9.38984	0.00218191	0.654935
AHSA1	0.335537	6.51117	9.35174	0.00222774	0.654935
SLC9A8	-0.547063	4.5874	9.30536	0.00228485	0.654935
UQCRB	0.447207	7.36505	9.28635	0.00230868	0.654935
HLA-DRB1	-1.89573	5.43145	9.27537	0.00232255	0.654935
CRHBP	2.56135	1.39915	9.25391	0.00234993	0.654935
TOMM22	0.335391	5.92678	9.23866	0.00236959	0.654935
RPL23A	0.365811	7.77056	9.14241	0.00249752	0.654935
NEFL	2.09835	2.49628	9.13069	0.00251356	0.654935
XRCC6	0.247441	7.99717	9.07649	0.00258916	0.654935
PSMD13	0.276264	6.50332	9.03287	0.00265168	0.654935
TJP3	-1.30771	4.393	9.02432	0.00266411	0.654935
MRPL51	0.397791	6.3148	8.99345	0.00270949	0.654935
HSPA8	0.390674	10.3785	8.993	0.00271016	0.654935
RHOA	0.24162	8.9342	8.93405	0.00279904	0.654935
ANP32B	0.328517	7.08358	8.92534	0.00281241	0.654935
TRIM17	-2.26664	1.31056	8.90855	0.00283839	0.654935
RPL38	0.38343	8.15584	8.89835	0.00285428	0.654935
PSMB4	0.294354	6.6536	8.85566	0.00292181	0.654935
KRT75	3.07675	1.51347	8.85296	0.00292614	0.654935
PARK7	0.349541	6.83869	8.82665	0.00296864	0.654935
LDHB	0.496041	7.13029	8.81835	0.00298217	0.654935
EMP3	0.936053	4.51187	8.75429	0.00308875	0.654935
TUBB3	1.41066	2.46094	8.74751	0.00310025	0.654935
HDGF	0.293565	8.11643	8.7173	0.00315205	0.654935
EIF2S3	0.242638	6.98995	8.683	0.00321192	0.654935
PSMB1	0.3108	6.89322	8.67291	0.00322975	0.654935
CCL22	0.985388	3.1665	8.65397	0.0032635	0.654935
VCP	0.265961	8.55413	8.62183	0.00332159	0.654935
HNRNPL	0.204821	7.3239	8.58846	0.00338299	0.654935
RPL35A	0.359227	8.6455	8.58049	0.00339784	0.654935
LNX1	-0.737299	4.88576	8.51045	0.00353112	0.654935
EIF4A1	0.336869	9.37558	8.47926	0.00359219	0.654935
CCT3	0.29891	7.71053	8.47077	0.00360899	0.654935
CLIP4	-0.449659	5.97696	8.45553	0.00363936	0.654935
LIMCH1	-0.484083	5.24818	8.40991	0.00373182	0.654935
CEACAM7	-0.76335	6.79953	8.37868	0.00379649	0.654935
PSMA4	0.361184	6.88343	8.34845	0.00386016	0.654935
SNX18	-0.48436	5.065	8.28466	0.00399813	0.654935
PSMC5	0.287122	6.86049	8.28323	0.00400129	0.654935
ABCA1	-0.724741	4.83829	8.27766	0.00401358	0.654935
HARS	0.29789	5.91477	8.24948	0.00407637	0.654935
JTB	0.334778	6.08956	8.20983	0.0041664	0.654935
SYNDIG1	2.15729	1.57838	8.19449	0.00420178	0.654935
PPIB	0.407212	8.21303	8.19138	0.004209	0.654935
LYPD1	2.08113	1.39042	8.18291	0.00422868	0.654935
GZMB	1.95327	2.62921	8.14394	0.00432052	0.654935
SLC16A1	0.709753	4.91552	8.1435	0.00432158	0.654935
MRPL20	0.329444	5.77445	8.14227	0.00432452	0.654935
PSMC3	0.283636	6.67007	8.09925	0.00442837	0.654935
ATP8B1	-0.458073	6.91114	8.08865	0.00445432	0.654935
YBX1	0.28274	8.36168	8.0729	0.00449322	0.654935
JRK	-0.426878	5.02388	8.06495	0.00451298	0.654935
ANKRD13A	-0.388763	6.5291	8.05919	0.00452733	0.654935
H2AFZ	0.407707	6.7034	8.03808	0.00458041	0.654935
PRELID1	0.399914	6.82349	8.02516	0.0046132	0.654935
SEC11A	0.282945	6.53076	8.00448	0.00466617	0.654935
PENK	2.97353	2.13284	7.99809	0.00468268	0.654935
PSMA1	0.261279	6.63871	7.99123	0.00470045	0.654935
NDUFB9	0.366737	6.10478	7.98818	0.00470837	0.654935
SF3B6	0.325301	6.27218	7.96653	0.00476502	0.654935
POSTN	1.74382	4.87814	7.9398	0.00483592	0.654935
PBDC1	0.3766	4.99582	7.92207	0.00488353	0.654935
AGL	-0.479124	5.1278	7.9075	0.00492301	0.654935
FREM2	-1.78915	1.66753	7.87823	0.00500334	0.654935
ALPG	2.85789	1.09897	7.86071	0.00505205	0.654935
KPNA2	0.507014	6.04786	7.8584	0.00505851	0.654935
LRATD2	-0.443013	5.92652	7.8495	0.00508348	0.654935
CHL1	-0.851053	5.481	7.81356	0.00518556	0.654935
ATG3	0.289727	5.82661	7.77727	0.00529077	0.654935
NBPF1	-0.786457	3.21598	7.76596	0.00532399	0.654935
MUC4	-1.85109	3.80967	7.75675	0.00535121	0.654935
CTDNEP1	0.266437	6.11581	7.74498	0.0053862	0.654935
GTF3A	0.341989	5.76568	7.74359	0.00539036	0.654935
NUDC	0.33676	5.99942	7.73556	0.00541437	0.654935
GULP1	-0.545962	4.31282	7.72563	0.00544424	0.654935
UBE2L3	0.239394	6.42322	7.72424	0.00544842	0.654935
PFN1	0.341517	8.5635	7.7222	0.00545459	0.654935
SF3A3	0.247118	6.35309	7.71134	0.00548751	0.654935
SUB1	0.323363	7.04587	7.69467	0.00553843	0.654935
DUSP4	-1.74779	4.67795	7.69095	0.00554985	0.654935
DRAP1	0.690348	6.20269	7.68932	0.00555486	0.654935
UBE2C	0.643875	3.94594	7.68811	0.00555857	0.654935
ATP5MPL	0.396384	6.23377	7.63646	0.00571999	0.66366
HNRNPA2B1	0.223208	9.11445	7.62625	0.00575249	0.66366
NEFM	1.9316	3.17222	7.59125	0.00586522	0.66366
PROM2	-0.394076	7.58902	7.58595	0.00588248	0.66366
PTMS	0.407506	6.49247	7.57989	0.0059023	0.66366
CDSN	-2.4058	1.04314	7.57036	0.0059336	0.66366
PPP1R3B	-0.527309	6.1654	7.57036	0.0059336	0.66366
RPS27A	0.407761	9.18967	7.5469	0.00601134	0.666168
HEXB	0.478093	5.74199	7.53763	0.00604234	0.666168
TNFRSF11A	-0.749518	3.64752	7.51226	0.00612805	0.668376
RPL34	0.446223	8.56976	7.49353	0.00619212	0.668376
EPG5	-0.498761	5.72479	7.48701	0.00621456	0.668376
FPR3	0.917117	3.32874	7.46693	0.00628426	0.668376
RAN	0.318398	8.05815	7.46658	0.00628548	0.668376
RPL5	0.289856	9.58653	7.45231	0.0063355	0.668376
BUD31	0.325472	5.6996	7.43676	0.00639047	0.668376
DNAJA1	0.36157	7.6192	7.43161	0.00640878	0.668376
RBL2	-0.315372	6.98112	7.36323	0.00665712	0.679267
ZG16B	-1.08312	4.41998	7.35647	0.0066822	0.679267
ZDHHC20	-0.303474	6.84153	7.34468	0.00672616	0.679267
FUS	0.257842	7.2547	7.34349	0.00673062	0.679267
WT1	1.64273	1.76637	7.32675	0.00679358	0.679267
SKP1	0.28263	7.99389	7.32078	0.00681618	0.679267
EIF4E2	0.254566	6.11914	7.31944	0.00682128	0.679267
PSMB2	0.239249	6.51064	7.28779	0.00694247	0.686904
MRPL47	0.391002	5.08109	7.23113	0.00716501	0.691517
ID3	0.723601	4.62682	7.22642	0.00718384	0.691517
NME1	0.393808	6.18878	7.22552	0.00718742	0.691517
ADGRV1	-1.4346	2.66294	7.22481	0.00719027	0.691517
ESD	0.263748	6.29941	7.20964	0.00725132	0.691517
TOMM5	0.335604	5.6636	7.20801	0.0072579	0.691517
S100A13	0.496187	5.23172	7.18427	0.00735455	0.693096
LINC00536	2.60161	1.12551	7.16638	0.00742824	0.693096
PABPC4	0.225309	6.55344	7.16271	0.00744347	0.693096
POMP	0.318458	6.06362	7.16015	0.00745409	0.693096
RPL26	0.410934	9.09648	7.13733	0.00754955	0.696931
CCT7	0.26257	7.52255	7.12372	0.00760707	0.696931
NDUFA4	0.31774	6.74443	7.09704	0.00772115	0.696931
AZGP1	-1.5331	2.40877	7.07735	0.00780644	0.696931
TBCA	0.319526	5.77027	7.07249	0.00782763	0.696931
TOMM6	0.271279	6.12188	7.04863	0.00793261	0.696931
CCT4	0.271542	7.40525	7.04073	0.00796765	0.696931
AMER1	-0.497095	4.38094	7.04037	0.00796927	0.696931
CIB2	0.808481	3.51419	7.034	0.00799765	0.696931
RTF2	0.221414	6.45244	7.02975	0.00801665	0.696931
PSMA5	0.321967	6.29918	7.01707	0.00807364	0.696931
WDR6	-0.379728	5.88261	7.00719	0.0081183	0.696931
FKBP4	0.341001	7.38564	6.99651	0.00816686	0.696931
PTTG1	0.50116	4.76075	6.99648	0.00816703	0.696931
UBE2I	0.221907	6.38811	6.99525	0.00817263	0.696931
LIPG	1.66571	1.99054	6.97079	0.00828508	0.702639
NDUFAB1	0.353168	5.55357	6.92164	0.00851589	0.706814
TPM3	0.224023	7.95049	6.92124	0.0085178	0.706814
NDUFS5	0.344794	6.88101	6.9141	0.00855185	0.706814
PLXNA2	-0.481713	5.8761	6.91314	0.00855648	0.706814
PRDX1	0.351615	9.13037	6.90399	0.00860037	0.706814
SSR3	0.334179	6.99221	6.90218	0.00860907	0.706814
NES	1.08386	4.91251	6.84838	0.00887216	0.724559
PCSK1N	2.53369	1.12471	6.81341	0.00904757	0.734996
ANKRD36C	-1.46318	1.7198	6.79375	0.00914775	0.739244
GNA13	-0.32009	5.69041	6.77629	0.00923767	0.739665
SEM1	0.372373	6.27079	6.76872	0.00927692	0.739665
RPL17	0.358689	9.05838	6.76492	0.00929673	0.739665
UFL1	-0.311529	5.8296	6.75446	0.00935134	0.740195
EIF1	0.286689	8.77565	6.73326	0.00946315	0.741713
PAX8-AS1	1.69209	4.74779	6.72115	0.0095276	0.741713
SECISBP2L	-0.429467	6.27852	6.69517	0.00966746	0.741713
CD63	0.512137	7.54917	6.69503	0.0096682	0.741713
MMP12	2.86314	2.36022	6.69166	0.00968652	0.741713
RPL24	0.362241	8.96222	6.68153	0.00974169	0.741713
CALR	0.283392	9.19314	6.68089	0.00974522	0.741713
ARHGEF10L	-0.380807	6.35632	6.67496	0.00977767	0.741713
CDK4	0.302259	6.04722	6.66648	0.00982428	0.741713
PHF6	-0.387204	4.88777	6.65021	0.00991439	0.741713
PANX1	0.491545	4.71048	6.64807	0.00992633	0.741713
COX6B2	-2.37012	1.16483	6.63676	0.00998952	0.741713
FIGNL2	2.4745	1.18305	6.63575	0.00999523	0.741713

## Sheet: L2-L3
Genes	logFC	logCPM	LR	PValue	FDR
SLC6A11	-0.873957	3.98107	13.0285	0.000306778	0.999929
TMEM132C	0.875838	3.6008	12.4102	0.000426992	0.999929
TBC1D2	-0.335786	5.927	12.1801	0.000483014	0.999929
IL36A	-0.984148	8.0253	12.1563	0.000489212	0.999929
DEFB4A	-1.63134	2.77352	10.909	0.000956967	0.999929
IL36B	-1.18375	2.30162	10.7964	0.00101696	0.999929
LINC01559	-1.461	2.98567	10.4166	0.00124886	0.999929
NDST3	1.84395	1.10577	10.2716	0.00135091	0.999929
HOXD13	0.900853	3.19899	9.80937	0.00173625	0.999929
ZWINT	-0.346876	4.50536	9.7111	0.00183158	0.999929
CPE	0.510683	5.52651	9.63129	0.0019129	0.999929
SYNGR1	0.282057	5.19728	9.57901	0.00196814	0.999929
SEMA3E	0.87288	2.75023	9.48693	0.00206941	0.999929
GLI1	0.684736	2.6692	9.38113	0.0021923	0.999929
CLEC2A	1.74205	1.09429	9.30994	0.00227913	0.999929
SLC16A7	-0.404666	4.84037	9.29736	0.00229484	0.999929
GDNF	-1.55352	1.06927	9.28939	0.00230485	0.999929
FLRT2	0.422115	4.77186	9.12392	0.00252289	0.999929
SEZ6L	1.711	1.14157	9.03469	0.00264904	0.999929
MYOM1	0.927279	2.09288	8.92323	0.00281567	0.999929
CYP2F1	1.04711	1.76736	8.92111	0.00281893	0.999929
RAB6C	1.70625	1.13577	8.88356	0.0028775	0.999929
HEPHL1	-0.839562	7.86826	8.8633	0.00290961	0.999929
BHMT2	1.34615	1.48544	8.83495	0.00295516	0.999929
RHOU	0.541271	4.56025	8.69136	0.00319722	0.999929
KIF20A	-0.412735	4.10699	8.64313	0.00328297	0.999929
ELF5	0.785292	3.18508	8.6175	0.00332949	0.999929
PKM	-0.168549	10.1104	8.45672	0.00363697	0.999929
SPATA5L1	-0.324557	4.22922	8.41483	0.00372172	0.999929
ISL2	0.752729	2.60445	8.38974	0.00377344	0.999929
ITM2A	0.508214	4.6937	8.35611	0.00384393	0.999929
FABP4	-1.77846	7.20408	8.33176	0.0038958	0.999929
HMCN2	1.05155	2.43981	8.32634	0.00390744	0.999929
RCAN3	-0.252122	4.84182	8.31833	0.00392469	0.999929
HLA-A	-0.816806	6.60052	8.15081	0.0043042	0.999929
CARD6	-0.271998	5.25599	8.07241	0.00449442	0.999929
OSBPL10	-0.285196	4.7053	8.04421	0.00456493	0.999929
OSBPL6	-0.530476	3.30571	8.0053	0.00466406	0.999929
MFSD14B	-0.174768	6.97876	7.99151	0.00469973	0.999929
TSPAN9	0.201954	5.62742	7.95208	0.00480321	0.999929
COL21A1	0.476202	4.61391	7.94948	0.00481011	0.999929
LCE1F	2.42101	1.27668	7.94905	0.00481126	0.999929
PARM1	0.472471	5.3896	7.93293	0.0048543	0.999929
STMN3	0.374299	3.7635	7.86318	0.00504515	0.999929
LY6D	-0.342773	9.66065	7.82424	0.00515502	0.999929
STAC	1.05147	1.72615	7.6618	0.00564023	0.999929
C10orf99	-0.483468	7.3796	7.6496	0.0056785	0.999929
TMEM204	0.568261	3.44896	7.63868	0.00571298	0.999929
WDR44	-0.231381	5.12639	7.63576	0.00572224	0.999929
RGN	0.82942	1.97552	7.60455	0.00582213	0.999929
LOC440570	1.72395	1.33428	7.60025	0.00583603	0.999929
POLR3G	-0.428303	3.57052	7.59466	0.00585416	0.999929
DYNAP	-1.23837	3.71643	7.57146	0.00592998	0.999929
CR2	-2.73621	1.65087	7.54394	0.00602124	0.999929
TSC22D1	0.388345	6.25213	7.48847	0.00620952	0.999929
SMOC1	1.70031	1.66798	7.48309	0.00622811	0.999929
DEPDC1	-0.44601	3.11382	7.46011	0.0063081	0.999929
NR1D1	0.721304	3.6646	7.45658	0.00632048	0.999929
CEP55	-0.36213	4.15376	7.40561	0.00650208	0.999929
ZC3H7B	0.159564	6.42651	7.31992	0.00681945	0.999929
PGAM1	-0.210943	6.20596	7.27975	0.00697361	0.999929
PID1	0.513474	3.78335	7.26337	0.0070375	0.999929
SPRR2F	-1.219	8.58069	7.23426	0.00715251	0.999929
GPT2	-0.347482	5.13846	7.23245	0.00715974	0.999929
KIF23	-0.349777	3.96191	7.22842	0.00717583	0.999929
ADM2	-0.677852	2.25689	7.14393	0.00752183	0.999929
UNC5CL	1.48561	1.10549	7.1299	0.00758091	0.999929
RSPH3	-0.228967	4.98612	7.12516	0.00760095	0.999929
PPM1K	0.369504	4.04753	7.09693	0.00772163	0.999929
KCNK3	1.35178	1.60668	7.08162	0.00778787	0.999929
SERPINI1	0.666774	3.37111	7.05091	0.0079225	0.999929
SLC44A5	-2.04405	2.39868	7.02932	0.00801858	0.999929
CCNB1	-0.350794	5.18851	7.02683	0.00802975	0.999929
ZBTB47	0.374332	4.02664	7.02564	0.00803506	0.999929
SEMA6D	0.558621	3.88181	7.00402	0.00813268	0.999929
NCAPG	-0.372933	4.08829	7.00395	0.00813298	0.999929
C8orf34-AS1	1.53637	1.08641	6.98531	0.00821816	0.999929
MEAK7	-0.264817	6.08348	6.97302	0.0082748	0.999929
IDH3A	-0.238275	6.37859	6.96353	0.00831876	0.999929
WNK2	0.741927	3.00211	6.95343	0.00836588	0.999929
CARD17	-0.968416	1.58163	6.94119	0.0084233	0.999929
PTP4A1	-0.295793	6.60747	6.92163	0.00851592	0.999929
TPX2	-0.329517	4.97525	6.87095	0.0087608	0.999929
CKAP2	-0.253901	5.14867	6.83222	0.0089528	0.999929
TARS	-0.19996	6.84899	6.82199	0.00900422	0.999929
DNASE1L3	-0.523871	4.68947	6.80594	0.00908549	0.999929
GKN1	1.783	1.14906	6.79853	0.00912329	0.999929
ADGRB2	0.967529	1.61627	6.78548	0.00919025	0.999929
SHC2	0.594102	2.58213	6.77974	0.00921985	0.999929
KRT84	1.41897	1.20729	6.76972	0.00927175	0.999929
OTOP3	-0.771982	3.14007	6.75862	0.00932959	0.999929
VWA2	0.383786	3.54272	6.75078	0.0093707	0.999929
WIF1	1.05945	2.70633	6.71054	0.00958448	0.999929
THPO	1.39844	1.17894	6.70391	0.00962015	0.999929
PI15	0.766942	4.60673	6.70015	0.00964047	0.999929
EZH2	-0.289918	4.08156	6.67301	0.00978838	0.999929
SLC35F6	-0.174414	6.12393	6.66734	0.00981956	0.999929
KRT36	1.57783	1.1119	6.64892	0.0099216	0.999929
RANBP3L	1.34508	1.04298	6.63905	0.0099767	0.999929
ALDH3A1	-0.56073	5.62551	6.63605	0.00999354	0.999929

## Sheet: L2-L4
Genes	logFC	logCPM	LR	PValue	FDR
EEF1A2	-2.58328	2.78625	98.8175	2.76875e-23	4.27357e-19
HIST1H1C	-1.23832	4.9271	54.3137	1.7091e-13	1.319e-09
RHOF	-1.24163	3.62531	51.8915	5.86545e-13	3.01777e-09
ILRUN	-0.316719	6.96725	40.1684	2.3299e-10	8.99052e-07
ARC	-1.58855	2.59384	38.3764	5.83338e-10	1.80076e-06
LINC02028	-2.0474	2.42526	37.6815	8.32918e-10	2.14268e-06
TGM3	-2.61262	9.33252	37.3418	9.91363e-10	2.18596e-06
IGF2BP3	-1.73029	2.66638	36.9179	1.23208e-09	2.37715e-06
SLC13A4	-0.88355	3.91319	36.6804	1.39174e-09	2.38684e-06
DNASE1L3	-1.0472	4.68947	35.6892	2.31439e-09	3.52877e-06
LOC105371730	2.68052	1.53804	35.5274	2.51483e-09	3.52877e-06
SEC24C	-0.296772	7.31987	33.3272	7.78855e-09	1.0018e-05
ABTB2	0.877488	4.40586	33.1701	8.4437e-09	1.00253e-05
ARPC1A	-0.293236	7.32837	32.3461	1.29018e-08	1.42243e-05
DUSP5	-1.00442	6.21646	31.7585	1.74579e-08	1.79642e-05
FGF11	-0.7374	5.53976	31.1098	2.43842e-08	2.35232e-05
PORCN	-1.12665	4.31324	30.7527	2.93095e-08	2.55466e-05
CYP4F3	-0.923605	3.61767	30.721	2.9792e-08	2.55466e-05
HILPDA	-1.3224	6.29567	30.1932	3.91075e-08	3.11568e-05
GDPD3	-0.589269	4.96092	30.0484	4.21393e-08	3.11568e-05
HIST1H2BG	-1.01054	2.62285	30.0369	4.23902e-08	3.11568e-05
GRPEL2	-0.907909	7.17009	29.902	4.54433e-08	3.18076e-05
IL1A	-1.95612	2.88602	29.8204	4.73971e-08	3.18076e-05
GABRP	2.10395	6.9341	28.2403	1.07152e-07	6.89122e-05
TNNT1	-1.159	2.60824	27.5438	1.53576e-07	9.18395e-05
KRT17	-1.91286	8.37569	27.5297	1.54702e-07	9.18395e-05
IL36A	-1.31737	8.0253	27.0622	1.97011e-07	0.000110627
SORBS2	1.05264	4.77909	27.0265	2.00683e-07	0.000110627
FBP1	1.03307	3.1908	26.4798	2.66307e-07	0.000139867
OSBPL3	0.419116	5.40623	26.44	2.71851e-07	0.000139867
CD68	-0.518072	6.82848	25.7672	3.85178e-07	0.000191781
CTSV	-1.00755	6.76927	25.4545	4.52948e-07	0.000218477
LINC02487	-1.03751	5.5198	24.76	6.49306e-07	0.000303698
BCAS1	1.03167	4.9131	24.622	6.97512e-07	0.00031665
YOD1	1.03929	6.88819	24.1727	8.80721e-07	0.000383711
PPM1G	-0.286869	6.33268	24.1418	8.94953e-07	0.000383711
CCDC127	0.578337	3.63721	24.016	9.55385e-07	0.00039855
PAF1	-0.319717	5.74762	23.7626	1.08979e-06	0.000442655
LINC00302	2.61682	1.35735	23.3592	1.34398e-06	0.000531907
GGA1	-0.324066	5.24816	23.2089	1.4532e-06	0.000560502
RAB31	-0.593374	7.71914	23.1623	1.48886e-06	0.000560502
TARS	-0.317498	6.84899	23.0075	1.61374e-06	0.000593049
CALB2	-1.1003	2.7613	22.884	1.7208e-06	0.000617686
SULT1B1	0.944862	3.08344	22.5313	2.06747e-06	0.00072526
PAX9	-0.733254	5.53944	22.4155	2.19599e-06	0.000753225
SH3BGRL2	0.449609	7.28321	22.2658	2.37401e-06	0.000796583
VSIG2	1.11521	3.61073	22.2051	2.45017e-06	0.000804647
TARS2	-0.382872	4.6447	21.9675	2.7731e-06	0.000891726
TUBG1	-0.359588	4.83463	21.7387	3.1242e-06	0.000984122
CCNG2	0.655679	7.17129	21.5349	3.47454e-06	0.00107259
MT2A	-0.606907	5.70409	21.4883	3.55996e-06	0.00107741
SHMT2	-0.274658	5.80911	21.3189	3.88888e-06	0.00115432
CDKN2AIP	-0.43681	5.27826	21.2289	4.07571e-06	0.00118696
PLD2	-0.389279	6.47682	21.1487	4.24989e-06	0.00121476
PSMD2	-0.229263	7.7807	21.106	4.34556e-06	0.00121952
NIPSNAP3A	0.319861	5.16518	20.9319	4.75907e-06	0.00130829
RUSC2	-0.549192	4.69063	20.903	4.83138e-06	0.00130829
HDAC1	-0.220865	7.16486	20.8352	5.00549e-06	0.00133206
GPX3	-0.619122	9.18375	20.5813	5.71517e-06	0.00148162
GLA	-0.477243	4.23879	20.5665	5.75946e-06	0.00148162
MT1G	-1.13829	2.28877	20.5011	5.95971e-06	0.0014918
ECM1	-0.754339	9.97574	20.4907	5.99231e-06	0.0014918
SLC7A1	-0.408165	7.12584	20.4376	6.1607e-06	0.00150937
DHRS9	-0.688605	6.39698	20.3418	6.47701e-06	0.00155251
PGAM1	-0.304063	6.20596	20.3239	6.53795e-06	0.00155251
IL36B	-1.42641	2.30162	20.2562	6.77347e-06	0.00158407
TFG	-0.211938	6.65797	20.2169	6.91399e-06	0.0015928
FZD10-AS1	-0.582205	3.73466	20.1654	7.10265e-06	0.00159359
AMOT	0.573152	4.03068	20.1597	7.1239e-06	0.00159359
POGLUT3	0.373297	5.74192	20.1162	7.28771e-06	0.00160694
LMTK3	-0.693462	2.94222	20.0363	7.59842e-06	0.00165185
WARS	-0.941981	6.65418	19.977	7.83807e-06	0.00168029
FAM180A	-1.21983	1.81018	19.8635	8.31719e-06	0.00175857
HPGD	0.762073	8.08751	19.8082	8.56166e-06	0.0017858
SESN2	-0.649556	5.42156	19.7498	8.82698e-06	0.00181659
YARS	-0.304516	6.34125	19.6905	9.10541e-06	0.00184924
SH3BGRL3	-0.341767	8.11184	19.6585	9.25912e-06	0.00185603
DNAJB1	-0.38368	9.15104	19.4993	1.00636e-05	0.00196615
TECR	-0.327937	7.32151	19.4875	1.01263e-05	0.00196615
FZD7	0.482634	4.00986	19.4754	1.01906e-05	0.00196615
MAPK10	0.360287	4.67976	19.4314	1.04277e-05	0.00198705
KRT16	-1.13567	10.879	19.3812	1.07055e-05	0.0020114
TCP1	-0.22564	7.35702	19.3439	1.09166e-05	0.0020114
ANKRD62	-1.81842	1.32532	19.3387	1.09464e-05	0.0020114
SLC11A2	0.350132	6.98712	19.1445	1.21184e-05	0.00220056
SYAP1	-0.222278	6.11703	19.0806	1.25312e-05	0.00224905
CRLF3	-0.357303	4.78521	18.9884	1.31514e-05	0.00233324
ASAP2	0.405872	5.62814	18.815	1.44032e-05	0.00252628
SCNN1D	-1.04915	3.11037	18.7349	1.50207e-05	0.00260499
DNAJC7	-0.232977	6.68894	18.5391	1.66452e-05	0.00285465
SLC49A4	0.341063	5.08597	18.4079	1.78317e-05	0.00302454
NT5C2	-0.335091	7.84722	18.3405	1.84737e-05	0.00309937
CYP7B1	0.414252	5.29139	18.0802	2.11787e-05	0.00348718
CXCL9	-1.9597	4.94043	18.0664	2.13337e-05	0.00348718
H1F0	-0.454051	8.42395	18.0549	2.14631e-05	0.00348718
ETFB	-0.365367	5.56632	18.0154	2.19122e-05	0.00348826
PLS1	0.54452	5.20083	18.0146	2.19217e-05	0.00348826
LGMN	0.311805	7.20244	17.963	2.25238e-05	0.00354749
AREG	-0.591554	4.28751	17.6387	2.67096e-05	0.00416427
UBE2E2	-0.396121	4.32293	17.5536	2.79316e-05	0.00427447
SLCO4A1	0.622727	4.17799	17.551	2.79703e-05	0.00427447
LYPD2	0.937604	4.96289	17.4732	2.91387e-05	0.00436676
TNFSF9	-0.727488	3.01565	17.4731	2.914e-05	0.00436676
CSRP1	-0.340064	7.43498	17.4356	2.97213e-05	0.00441103
LMO7	0.452905	8.838	17.4135	3.0068e-05	0.00441638
WNK2	1.01094	3.00211	17.3833	3.05491e-05	0.00441638
RNF20	-0.370797	6.81294	17.3726	3.07222e-05	0.00441638
KRT6B	-1.02904	10.7329	17.3615	3.09018e-05	0.00441638
HM13	-0.293915	6.92706	17.2896	3.20936e-05	0.00454463
PDZD8	-0.32769	5.75889	17.2699	3.24277e-05	0.0045502
GPT2	-0.463632	5.13846	17.2435	3.28812e-05	0.00457227
PPP2R2C	-0.5404	6.25735	17.186	3.38919e-05	0.00467072
NRARP	-0.357226	4.85632	17.1465	3.46046e-05	0.00472674
SLC6A11	-0.887452	3.98107	17.1091	3.52919e-05	0.00477834
HARS	-0.217926	5.91477	17.0679	3.60668e-05	0.00484079
RHOU	0.648925	4.56025	16.8299	4.08844e-05	0.00544009
SEC14L1	-0.339543	5.8692	16.7891	4.17736e-05	0.00544956
WNT5B	0.637406	3.25767	16.783	4.19064e-05	0.00544956
AP2S1	-0.304295	6.55577	16.7781	4.20148e-05	0.00544956
CYP2F1	1.25834	1.76736	16.7235	4.32419e-05	0.00556199
OLFM4	1.90052	7.64437	16.6528	4.48844e-05	0.00568064
DYNAP	-1.62455	3.71643	16.6521	4.49005e-05	0.00568064
TKT	-0.282864	7.59545	16.6186	4.57002e-05	0.00573482
SLC2A12	0.794941	3.05059	16.5526	4.73183e-05	0.00588999
RGS17	-1.21811	1.70098	16.52	4.81394e-05	0.00594425
SUSD6	0.328036	6.44463	16.4332	5.03959e-05	0.0061735
TXN	-0.552745	8.66549	16.3636	5.22795e-05	0.00635382
CD177	-1.10755	7.43189	16.341	5.29069e-05	0.00637983
TMEM63C	-0.802207	2.74255	16.3091	5.38063e-05	0.00643799
OTOP3	-1.04223	3.14007	16.2531	5.54188e-05	0.00657992
KRT14	-0.963867	10.9392	16.1037	5.9968e-05	0.00706569
FCHO2	0.360926	6.10578	16.0363	6.21398e-05	0.00726612
SPRR2B	-1.67895	7.05171	15.9441	6.52419e-05	0.0075715
LOC101930085	-0.427862	4.14557	15.9216	6.60223e-05	0.00760197
MYOZ1	-1.17649	2.46948	15.907	6.65324e-05	0.00760197
RAD23B	-0.195552	7.65795	15.8942	6.6982e-05	0.00760197
ARSD	0.38925	5.28534	15.8571	6.83105e-05	0.0076716
DUSP4	1.22516	4.67795	15.8494	6.85896e-05	0.0076716
GARS	-0.277685	6.81303	15.7762	7.12947e-05	0.00791679
MTPN	-0.326766	8.30306	15.7417	7.26076e-05	0.00797746
COPS6	-0.259212	6.57711	15.7347	7.28748e-05	0.00797746
EIF4H	-0.219699	7.98327	15.7094	7.38577e-05	0.00802244
KRT5	-0.3774	12.9353	15.6974	7.43251e-05	0.00802244
SARS	-0.192384	7.11855	15.668	7.54893e-05	0.00809151
COPB2	-0.197424	7.89213	15.6486	7.62708e-05	0.00811077
RIN3	0.46095	4.84888	15.6375	7.672e-05	0.00811077
SUPT5H	-0.194477	6.28107	15.6075	7.79443e-05	0.00818415
PLAC4	-1.17029	1.88435	15.5413	8.07223e-05	0.00841858
ZADH2	0.261411	5.11395	15.4747	8.36181e-05	0.00866205
GNG4	0.739846	2.72808	15.3935	8.72871e-05	0.00898184
PLA2G4E	-0.875237	5.85335	15.3213	9.06872e-05	0.00926991
RNASEL	0.34294	4.78587	15.2893	9.22381e-05	0.00931756
KCTD17	-0.52095	3.98992	15.2868	9.23606e-05	0.00931756
NWD2	0.876522	2.35715	15.252	9.40756e-05	0.00942424
SNX9	0.400073	7.22625	15.2407	9.46393e-05	0.00942424
KLK5	-1.02392	5.66684	15.2257	9.53951e-05	0.00943861
IGFL1	-1.88988	5.18182	15.1639	9.85719e-05	0.00969081
SPRR2E	-1.18936	11.3416	15.1405	9.98012e-05	0.00974956
IL27RA	0.499744	3.80966	15.1016	0.000101879	0.00988999
KPNB1	-0.177881	7.81875	15.0619	0.000104043	0.0100369
EIF2S2	-0.225352	6.54203	15.0307	0.000105776	0.0101407
TP53INP1	0.349055	4.81583	14.9959	0.000107745	0.0102657
WNK4	0.849213	3.3073	14.9472	0.00011056	0.0103519
ATP9A	0.295614	6.08252	14.9468	0.000110584	0.0103519
SATB1	0.391645	5.25644	14.9455	0.000110662	0.0103519
NOP56	-0.286567	6.18068	14.9244	0.000111904	0.0104051
RND1	-1.10757	2.94115	14.907	0.000112945	0.0104345
GPSM1	0.762284	4.35304	14.8965	0.000113573	0.0104345
ARRDC4	0.409089	4.66134	14.8404	0.000117002	0.0106711
DSG4	-1.95022	1.11347	14.8216	0.000118177	0.0106711
LDHD	-0.600249	2.92316	14.8208	0.000118226	0.0106711
CALR	-0.213073	9.19314	14.8067	0.00011911	0.0106711
ZNF662	0.499091	3.56868	14.7989	0.000119605	0.0106711
STIP1	-0.224101	6.84053	14.761	0.000122036	0.0108025
DUSP3	0.208709	6.4497	14.7542	0.000122477	0.0108025
SLC7A5	-0.530685	6.85746	14.6675	0.000128239	0.0112464
UBE2E1	-0.214476	6.47097	14.6492	0.000129491	0.0112921
STRADB	0.507252	3.42657	14.5849	0.000133983	0.0116181
CBR1	-0.30417	6.96326	14.4805	0.000141621	0.0122119
NAPA	-0.208665	7.03393	14.4434	0.000144433	0.0123851
RTKN2	0.496891	4.60439	14.423	0.000146006	0.0124508
CREBRF	0.372168	4.1091	14.3902	0.000148572	0.0126
PLA2G3	-0.569248	4.61144	14.3378	0.00015277	0.012855
MN1	0.498973	3.92764	14.3319	0.000153243	0.012855
TM7SF2	-0.410863	5.82502	14.275	0.000157951	0.013094
GLMP	-0.324375	4.58524	14.2704	0.000158336	0.013094
ACOT7	-0.334903	4.83603	14.2668	0.000158638	0.013094
IL1RN	-0.482836	10.3105	14.2353	0.000161314	0.013244
OTUB1	-0.195426	6.27619	14.2225	0.000162418	0.0132642
SF3B2	-0.136597	7.22113	14.0803	0.000175167	0.0141798
HAL	1.38045	3.44869	14.0771	0.000175467	0.0141798
CCT3	-0.195829	7.71053	14.0177	0.000181094	0.0145583
AR	0.371959	6.07382	13.9613	0.000186611	0.014924
DNAJA2	-0.187512	6.60843	13.948	0.000187936	0.0149525
PRMT5	-0.192505	6.20044	13.8378	0.000199289	0.0157745
SSRP1	-0.173833	6.93597	13.8091	0.000202349	0.015935
KLHL24	0.350931	4.56949	13.798	0.000203551	0.0159483
ATP5IF1	-0.251182	5.92589	13.7783	0.000205698	0.0160351
PSMD11	-0.171547	6.67757	13.7584	0.000207893	0.0161247
GALNT11	0.211259	5.91298	13.7462	0.000209249	0.0161488
ATP6V0D1	-0.199919	6.51412	13.7276	0.000211321	0.0161595
SCAMP1	0.254213	5.47637	13.7262	0.000211482	0.0161595
NKAPD1	0.244403	5.38011	13.7024	0.000214184	0.0162853
PSMD1	-0.185994	6.99324	13.6876	0.000215877	0.0163336
FAM131C	-1.81298	1.1675	13.6333	0.000222204	0.0167304
SYNPO2L	-1.30074	5.23074	13.61	0.000224984	0.0168574
ISG15	-1.1178	5.05483	13.5405	0.00023347	0.0174087
ANKRD20A5P	-0.992195	2.17709	13.5233	0.000235614	0.0174841
CCT8	-0.195945	7.35806	13.5032	0.000238156	0.0174976
CBLC	-0.358785	4.43255	13.4995	0.000238633	0.0174976
RPS6KB1	-0.268279	5.70383	13.4916	0.000239629	0.0174976
ZDHHC14	-0.57316	3.27793	13.4862	0.000240329	0.0174976
POLR2M	0.280225	4.76809	13.4623	0.000243411	0.0176387
SPRR4	-1.20482	1.91536	13.3764	0.000254806	0.0183782
IPPK	-0.327925	6.06097	13.2363	0.000274573	0.0197118
THEMIS2	-0.592132	3.67365	13.2102	0.000278425	0.0197678
ENO1	-0.213501	9.90885	13.1962	0.000280517	0.0197678
RASA4CP	-0.854904	2.03394	13.1934	0.000280931	0.0197678
NSDHL	-0.280708	6.2404	13.1926	0.000281063	0.0197678
RSAD2	-1.31094	4.1005	13.1879	0.000281766	0.0197678
SOX15	-0.323159	4.8771	13.1794	0.000283038	0.0197678
MARS	-0.234987	6.15527	13.1343	0.000289938	0.0201585
SNRPD3	-0.164295	7.22446	13.1088	0.000293917	0.0202692
ARL6IP5	0.220502	6.66743	13.1072	0.000294157	0.0202692
SLC35A3	0.329018	5.57194	13.0875	0.000297265	0.0203924
PIK3IP1	0.515572	5.16923	13.0679	0.000300396	0.020422
IER5	-0.244944	6.01179	13.0669	0.000300565	0.020422
LMO4	0.360481	6.80415	13.0542	0.000302598	0.020422
VDAC1	-0.187884	7.38035	13.0488	0.000303486	0.020422
YPEL5	0.25237	6.67372	13.0437	0.000304312	0.020422
SPAG1	0.405529	3.99841	13.0071	0.000310311	0.0207344
MMP13	1.58943	2.57799	12.9534	0.000319334	0.0212454
CYP1A1	-2.60574	1.25509	12.8823	0.000331711	0.0219741
LEO1	-0.204357	5.67312	12.8473	0.000337958	0.0222922
MIEN1	-0.28605	4.90991	12.7975	0.000347084	0.0227968
RNF103-CHMP3	0.154631	7.01934	12.7889	0.000348688	0.0228051
GBP5	-1.04755	3.83469	12.7571	0.00035466	0.0229566
NPM1	-0.206994	8.66531	12.7555	0.000354964	0.0229566
DAZAP1	-0.203557	6.2448	12.7529	0.000355466	0.0229566
WBP2	-0.221899	6.2928	12.7419	0.000357562	0.0229957
DCC	1.72283	1.17619	12.7315	0.000359553	0.0230278
PHACTR4	-0.397657	7.28727	12.6981	0.000366035	0.023307
GALNT5	0.45388	7.6338	12.6803	0.000369536	0.023307
SUCO	-0.370112	6.19124	12.6727	0.000371039	0.023307
NKIRAS2	-0.210945	5.45277	12.6711	0.000371342	0.023307
PI15	0.892452	4.60673	12.6636	0.000372848	0.023307
KPNA7	-1.40051	1.33422	12.6534	0.000374893	0.023307
DMKN	-0.513501	9.2223	12.6521	0.000375136	0.023307
DKK1	0.681141	5.27178	12.6467	0.000376223	0.023307
SPRR2C	-0.924984	6.90415	12.6404	0.000377502	0.023307
NRBF2	-0.347253	4.60874	12.6239	0.000380851	0.02342
CSRNP3	0.589805	2.77371	12.5725	0.000391465	0.0238987
TALDO1	-0.258219	7.99916	12.5712	0.000391731	0.0238987
FABP5	-0.375495	9.59792	12.474	0.000412656	0.0250761
ARHGAP26	0.421787	4.80024	12.4561	0.000416632	0.0250798
RNF181	-0.250059	5.45016	12.454	0.000417101	0.0250798
DHDDS	-0.224717	5.22288	12.4518	0.000417591	0.0250798
AVPI1	-0.493992	5.01572	12.4371	0.000420886	0.0251798
TMEM106B	0.237829	5.38222	12.4293	0.000422656	0.025188
AKAP7	0.497294	3.11474	12.4143	0.000426057	0.025293
CES2	-0.365177	6.844	12.4004	0.000429233	0.0253045
RARS	-0.20284	6.59937	12.3992	0.000429529	0.0253045
HBP1	0.272761	7.24243	12.3559	0.000439594	0.0257779
C12orf40	1.487	1.32523	12.3503	0.000440904	0.0257779
MARCO	-1.02399	1.73164	12.3219	0.000447686	0.0260756
PSMD3	-0.176591	6.43136	12.3083	0.000450947	0.0261546
IL36G	-1.34982	4.48202	12.3022	0.000452431	0.0261546
TMEM51-AS1	0.555444	3.42991	12.2813	0.000457521	0.0263501
HSPA9	-0.15084	8.07294	12.2634	0.00046192	0.0265046
RNF10	-0.153221	7.49172	12.2395	0.000467874	0.0267468
GRAMD1C	0.356116	4.49168	12.2121	0.000474809	0.0270395
CCER2	-1.94202	1.13708	12.2055	0.000476498	0.0270395
S100A2	-0.549254	9.87991	12.1914	0.000480094	0.0271438
SLC37A1	0.316371	4.92192	12.1787	0.00048338	0.0271495
STAU1	-0.141185	6.65439	12.1774	0.000483712	0.0271495
RNF182	-1.67259	1.19015	12.1662	0.000486623	0.0272139
MYZAP	0.462161	4.82981	12.1193	0.000499034	0.0278072
SRSF4	-0.166067	6.03921	12.108	0.000502069	0.0278694
LOC388282	-1.37176	1.37181	12.1017	0.000503762	0.0278694
SEPTIN10	-0.22019	6.88821	12.0705	0.000512266	0.0282387
GLTP	-0.343636	9.42787	11.9766	0.000538734	0.029592
PDCD6	0.243867	6.60863	11.9563	0.000544635	0.0297928
SRXN1	-0.273701	6.34657	11.9508	0.000546249	0.0297928
RASSF6	0.506914	3.33396	11.9095	0.000558474	0.0303523
STS	0.766691	4.56909	11.8851	0.000565848	0.0306451
LCMT1	-0.277967	4.62566	11.8776	0.00056812	0.0306606
ORMDL2	-0.227914	5.46093	11.8685	0.000570913	0.030704
PKM	-0.172497	10.1104	11.8335	0.000581756	0.0311785
ZNF83	0.349144	4.3893	11.8244	0.000584586	0.0312217
LCE1F	2.41148	1.27668	11.6676	0.000635965	0.0338487
SLC38A5	-0.414773	3.86295	11.6551	0.000640265	0.0339189
CYB5R1	-0.32362	5.80552	11.651	0.000641679	0.0339189
CX3CR1	0.580758	3.20068	11.6444	0.000643975	0.0339241
SPINK13	-1.64532	1.08873	11.6236	0.000651204	0.0341882
IMPDH2	-0.194936	7.31923	11.6123	0.000655174	0.0342801
CABLES1	0.620278	4.17939	11.6055	0.00065756	0.0342887
RHOA	-0.13958	8.9342	11.5985	0.000660052	0.0343027
CDKN1A	-0.401318	7.31854	11.4717	0.000706643	0.0366008
BLCAP	0.180271	6.79797	11.4359	0.000720404	0.0371887
SRPX2	-0.544285	3.73218	11.4229	0.000725462	0.037325
IMPDH1	-0.265852	5.15098	11.3887	0.000738935	0.0378919
PSMA5	-0.212295	6.29918	11.3711	0.000745957	0.0381253
KRT6C	-0.827259	11.2032	11.363	0.000749208	0.0381651
ELOC	-0.25383	5.57832	11.3057	0.000772677	0.0392312
LRMP	0.899211	3.49342	11.2679	0.000788602	0.0399084
SRP68	-0.139478	6.77372	11.2588	0.000792479	0.0399736
PGM1	0.251164	5.47417	11.2477	0.000797201	0.0400808
TGM1	-0.462387	9.63372	11.2134	0.000812102	0.0405669
SPRR2A	-0.540259	12.1257	11.2074	0.000814712	0.0405669
LCE2B	1.95656	1.29401	11.2073	0.000814756	0.0405669
NADK2	0.28764	4.38718	11.1819	0.000825982	0.0409937
ESAM	0.367794	4.59028	11.1578	0.000836769	0.0413959
HIST1H2BD	-0.430239	3.56873	11.1458	0.000842231	0.041533
GPAT3	0.516476	5.7168	11.1153	0.000856166	0.0420857
MED18	-0.313857	4.53065	11.1051	0.000860906	0.0421844
CYP2S1	-0.42928	3.85782	11.0436	0.000889949	0.0434695
ATP6V0A1	-0.210679	5.66221	11.0184	0.000902141	0.0438547
PPIF	-0.593915	7.86301	11.0155	0.000903517	0.0438547
SBSN	-0.459741	11.4553	11.0076	0.000907405	0.0439004
FDCSP	2.34497	1.61306	11.002	0.000910148	0.0439004
ADIRF	-0.54959	6.59201	10.9132	0.000954809	0.0459111
PHKA2	0.319484	4.52709	10.8979	0.000962728	0.0461158
SPRR1B	-0.460342	11.5257	10.8881	0.00096783	0.0461158
FUT3	-0.327412	6.73177	10.8877	0.000968028	0.0461158
POU3F1	-0.781525	2.35355	10.8531	0.000986288	0.0468411
H2AFJ	-0.333023	5.93869	10.8352	0.000995895	0.0471522
CYP4B1	0.847131	5.32048	10.8211	0.00100349	0.0473667
GTF2A2	-0.235827	5.32314	10.8141	0.00100729	0.0474012
ALDOA	-0.30558	9.78724	10.7957	0.00101734	0.0477283
SLC35C1	0.261944	6.00803	10.7783	0.00102695	0.0479772
SERPINB9	-0.506121	4.55878	10.7698	0.00103168	0.0479772
BAK1	-0.344831	4.44884	10.7674	0.00103305	0.0479772
FMO3	-1.42925	1.30159	10.7621	0.00103598	0.0479772
CACNA2D1	0.460182	3.19536	10.7582	0.00103819	0.0479772
TNFSF15	0.589313	2.82008	10.7411	0.00104782	0.0482777
DHCR24	-0.275049	9.30489	10.7198	0.00105997	0.0483686
SVIP	0.314623	4.31543	10.7134	0.0010636	0.0483686
NOP14	-0.2143	5.43171	10.7119	0.00106447	0.0483686
TRAF7	-0.180058	6.69531	10.7119	0.00106451	0.0483686
GMNN	-0.333798	3.98605	10.7088	0.00106627	0.0483686
PA2G4	-0.184326	7.64761	10.6995	0.00107167	0.0483686
ETV4	-0.513669	3.17923	10.6921	0.00107595	0.0483686
LAD1	-0.24897	9.25022	10.6902	0.00107707	0.0483686
SLC3A2	-0.25977	6.29768	10.6886	0.00107799	0.0483686
RABGGTA	-0.324564	5.382	10.6831	0.0010812	0.0483718
PRSS3	-0.447979	5.93726	10.6599	0.00109484	0.0488405
FAM83G	-0.404653	5.97925	10.6468	0.00110259	0.0490205
SRRM3	-0.41958	3.78728	10.6421	0.00110545	0.0490205
FTH1	-0.546062	9.62399	10.6371	0.0011084	0.0490205
PTTG1IP	0.213822	7.30251	10.5994	0.00113126	0.0498886
KLK14	-1.14728	3.97693	10.5936	0.00113482	0.0499029
NAAA	0.286098	4.74646	10.5793	0.00114359	0.0501231
NIPSNAP1	-0.227286	5.3692	10.5749	0.00114632	0.0501231
AKTIP	-0.257124	4.70602	10.5641	0.00115308	0.0502763
MTF1	-0.262281	5.8308	10.5584	0.0011566	0.0502876
PRDX1	-0.218894	9.13037	10.5465	0.0011641	0.0503453
SAR1A	-0.142706	6.65849	10.5459	0.00116445	0.0503453
PSMB2	-0.147835	6.51064	10.5072	0.00118911	0.0512679
SLC49A3	0.6569	2.89477	10.4591	0.0012205	0.0524745
RERG	0.400076	3.67766	10.4511	0.00122577	0.0525549
YPEL2	0.349882	4.65809	10.4416	0.00123206	0.0526782
JPT1	-0.238652	6.93407	10.4209	0.00124598	0.053057
H2AFZ	-0.235235	6.7034	10.4182	0.00124779	0.053057
OSER1	-0.258443	5.36358	10.3881	0.00126827	0.0537795
AKR1C2	-0.64593	5.11052	10.369	0.00128146	0.0540734
ADM2	-0.705708	2.25689	10.3632	0.00128553	0.0540734
B3GALT5	0.868	3.99989	10.3629	0.00128571	0.0540734
ESPL1	-0.465886	5.91299	10.333	0.0013067	0.0545214
NIPSNAP2	0.199157	5.41126	10.3324	0.00130712	0.0545214
KLK10	-0.432544	9.25527	10.3308	0.00130828	0.0545214
DCUN1D3	-0.520511	5.07235	10.3277	0.00131049	0.0545214
TXNIP	0.380146	9.07559	10.2961	0.00133308	0.0553122
CEMIP	-0.615486	4.44078	10.2602	0.00135931	0.0562493
ERLEC1	0.211736	5.92632	10.2227	0.00138723	0.0572509
YWHAQ	-0.198546	8.31148	10.2092	0.00139741	0.0573089
KCNK6	-0.242069	6.01289	10.2067	0.00139931	0.0573089
ENPP1	0.761513	2.83146	10.2014	0.00140332	0.0573089
SZRD1	-0.114231	7.2134	10.2012	0.00140348	0.0573089
FGF12	0.962773	1.69888	10.1832	0.0014173	0.0577202
CXCR2P1	-1.87893	1.19403	10.1777	0.00142151	0.0577394
RPA1	-0.148177	6.57188	10.1649	0.00143139	0.0579146
MRAP2	0.396545	3.56366	10.1624	0.00143332	0.0579146
RNF141	-0.285342	6.85957	10.141	0.00145005	0.0584373
SLC9A1	-0.294377	4.62819	10.1191	0.00146744	0.0589842
HDAC3	-0.173469	5.70584	10.093	0.00148836	0.0595424
HCG11	0.297385	4.13899	10.085	0.00149481	0.0595424
ZNF33A	0.201362	5.64204	10.0834	0.00149608	0.0595424
C2orf16	1.31099	1.33108	10.0826	0.00149676	0.0595424
PLAU	0.2862	5.32654	10.0582	0.00151673	0.0601817
ZDHHC18	-0.221355	5.04815	10.0499	0.00152356	0.0602379
FABP4	-1.76463	7.20408	10.047	0.00152595	0.0602379
ANXA1	-0.391932	13.4411	10.0299	0.00154021	0.0606456
MBNL2	0.228849	5.81014	10.0189	0.00154942	0.0608533
THPO	1.45023	1.17894	10.0025	0.00156331	0.0612428
CBX2	-0.38459	3.53934	9.98426	0.00157884	0.0616947
GOLGA7B	-0.473482	3.4965	9.966	0.00159457	0.0619975
TRIL	0.438116	3.44902	9.96594	0.00159462	0.0619975
HOPX	-0.405055	9.55222	9.91262	0.0016415	0.0636596
AKR1B10	-0.396712	9.02513	9.88581	0.00166558	0.0644318
KRT76	1.45232	4.0903	9.87676	0.00167379	0.0645874
MAP4K2	-0.36426	3.58163	9.85643	0.00169239	0.0649682
CFL1	-0.166032	8.78124	9.85226	0.00169623	0.0649682
GRPEL1	-0.207653	5.36567	9.8522	0.00169629	0.0649682
G6PD	-0.258422	5.40388	9.83109	0.00171587	0.0655554
FARSA	-0.210555	5.34225	9.81922	0.00172698	0.0658171
CSNK1A1	-0.202159	8.26859	9.78562	0.00175881	0.0668463
EIF3I	-0.153319	7.32253	9.78162	0.00176265	0.0668463
DEPTOR	0.425156	4.39315	9.77313	0.00177081	0.0669912
OASL	-0.918955	3.54071	9.75985	0.00178364	0.0672492
TPM3	-0.135707	7.95049	9.75707	0.00178634	0.0672492
UBA6	-0.333958	7.15908	9.73771	0.00180526	0.0677485
GDI2	-0.169352	8.32637	9.73453	0.00180838	0.0677485
RRM2	-0.377214	5.63408	9.71703	0.00182568	0.0679872
BMI1	0.232889	4.80687	9.71653	0.00182618	0.0679872
ITPRIPL2	0.32329	5.94358	9.71473	0.00182797	0.0679872
ADK	-0.210316	6.19216	9.69456	0.00184814	0.0685722
CCNB1	-0.358096	5.18851	9.67807	0.0018648	0.0690245
DUOX1	-0.266939	6.65158	9.64572	0.00189794	0.0700828
SEMA5A	0.361595	5.14647	9.6373	0.00190666	0.0702369
GNRHR	-0.530522	2.76412	9.62847	0.00191585	0.0703092
RAP1GAP	-0.451071	3.91478	9.62666	0.00191773	0.0703092
CCT6A	-0.172024	7.65754	9.61894	0.00192581	0.070438
SYNGR1	0.242042	5.19728	9.60992	0.00193529	0.0706175
EIF4A1	-0.180791	9.37558	9.60478	0.00194071	0.0706484
FAM219B	0.229065	6.07677	9.58761	0.00195895	0.0709792
MBP	0.196036	5.98075	9.58756	0.001959	0.0709792
REEP5	0.135215	6.8675	9.5783	0.00196891	0.0711712
BAZ2B	0.219509	5.84241	9.57285	0.00197476	0.071216
FAM102A	-0.326861	7.55129	9.521	0.00203133	0.0728615
TMCO4	0.314233	4.64154	9.52041	0.00203199	0.0728615
SOX4	0.364602	4.8328	9.5181	0.00203455	0.0728615
CIDEA	-1.06884	2.67405	9.5097	0.00204388	0.0730262
B3GALNT1	0.355948	3.69275	9.49575	0.00205949	0.0733216
CYP2W1	1.37377	1.22462	9.49382	0.00206165	0.0733216
PTBP1	-0.154204	7.56198	9.46934	0.00208935	0.0739715
KRT13	-0.32657	15.7104	9.4692	0.00208951	0.0739715
TNRC6C-AS1	0.459543	3.07238	9.46291	0.00209668	0.0740556
CCT7	-0.153709	7.52255	9.44539	0.00211681	0.0745957
MEIS2	0.29488	5.12936	9.44062	0.00212232	0.0746195
MCUR1	-0.259284	5.847	9.42903	0.00213577	0.0749218
EPS15L1	-0.189436	5.31566	9.4154	0.00215171	0.0753099
EWSR1	-0.129634	6.99797	9.4095	0.00215865	0.0753817
FBXO42	-0.212736	5.23006	9.39955	0.00217039	0.0754471
FGD5-AS1	0.123677	6.91489	9.39803	0.00217219	0.0754471
UPP1	-0.573009	7.59152	9.3955	0.00217518	0.0754471
STAC2	1.50899	1.0944	9.38082	0.00219267	0.0758832
CTPS1	-0.253997	4.91703	9.37303	0.00220201	0.0760358
SQOR	-0.242099	7.42086	9.36695	0.00220933	0.0761182
ATOX1	-0.249619	4.80011	9.35604	0.00222252	0.0764023
ADM	-0.449482	4.61076	9.33565	0.00224738	0.077085
GBP6	-0.40477	9.63055	9.2864	0.00230862	0.07901
LYAR	-0.344563	4.1303	9.26671	0.00233356	0.079687
NOP10	-0.202354	6.10829	9.26266	0.00233873	0.0796873
LCE3E	-0.896105	7.6896	9.23915	0.00236895	0.0805389
SV2B	1.04721	1.5226	9.23023	0.00238052	0.0807544
NCL	-0.175959	9.25963	9.22508	0.00238722	0.0808043
ITGAV	0.224558	6.52198	9.21994	0.00239393	0.0808541
ELOA	-0.157321	6.32798	9.20142	0.00241828	0.0814981
MCM7	-0.210917	6.01579	9.17428	0.0024544	0.0820921
ESYT2	0.145339	6.99888	9.17412	0.00245461	0.0820921
PRPSAP1	-0.304984	5.79701	9.16572	0.00246591	0.0820921
ARG1	1.14969	2.08688	9.16543	0.0024663	0.0820921
GPR108	-0.194917	5.41044	9.16047	0.00247299	0.0820921
GMPS	-0.188515	5.37721	9.15876	0.00247531	0.0820921
ACKR2	-0.460553	3.15673	9.15785	0.00247653	0.0820921
PARM1	0.438866	5.3896	9.15151	0.00248513	0.0820921
KCTD5	-0.198385	5.42445	9.14701	0.00249125	0.0820921
CYP4X1	0.555569	4.27169	9.14608	0.00249252	0.0820921
FALEC	-0.759225	1.92008	9.14469	0.00249441	0.0820921
MRPS18A	-0.213735	5.10273	9.10426	0.00255015	0.0837481
ERP44	-0.162266	6.30197	9.09837	0.00255837	0.0838112
ZNF365	-0.886577	4.8012	9.09511	0.00256293	0.0838112
CBR3	-0.377549	5.16366	9.08702	0.0025743	0.0840049
IL34	0.399472	4.22358	9.07954	0.00258485	0.0841711
SH3BGRL	0.184312	6.20165	9.07098	0.00259698	0.0843883
KHSRP	-0.143433	6.42979	9.05818	0.00261522	0.0846464
IDH3A	-0.235784	6.37859	9.05771	0.0026159	0.0846464
GDF7	0.600639	3.51968	9.05155	0.00262472	0.0847543
KPNA2	-0.276645	6.04786	9.04118	0.00263966	0.0848211
TBRG4	-0.207454	5.07449	9.0395	0.00264207	0.0848211
VWA2	0.382269	3.54272	9.03734	0.0026452	0.0848211
DOCK3	-0.715117	2.02451	9.03488	0.00264877	0.0848211
LINC00887	-0.715678	1.9945	9.02441	0.00266398	0.0851314
PPP3CA	0.211533	5.30318	9.01517	0.00267749	0.0853318
LOC101928009	-1.45073	1.1914	9.01256	0.0026813	0.0853318
SLC1A1	0.517508	3.07946	8.99951	0.00270052	0.0856402
LINC01588	-0.675966	3.32265	8.99845	0.00270209	0.0856402
BCAR3	0.366463	3.50071	8.98294	0.00272512	0.086193
MPP7	-0.23727	7.12928	8.97779	0.00273281	0.0862595
RPL22L1	-0.270662	5.52312	8.96051	0.00275878	0.0869015
EZH2	-0.291781	4.08156	8.95266	0.00277065	0.0870978
PSMD6	-0.165585	6.2456	8.92543	0.00281227	0.0879809
PRMT2	0.140693	6.70714	8.92437	0.0028139	0.0879809
CCNI	-0.185523	7.65426	8.92038	0.00282006	0.0879809
NONO	-0.0912935	7.48242	8.91856	0.00282287	0.0879809
HNRNPH2	-0.147604	7.07278	8.91283	0.00283174	0.0879809
MIR650	2.04356	1.47325	8.91205	0.00283294	0.0879809
SELE	-0.879172	2.83341	8.87816	0.00288603	0.089273
TGFB1	-0.462361	5.31931	8.8781	0.00288612	0.089273
PSMC4	-0.169229	6.18881	8.8677	0.00290261	0.0895815
CHMP4B	-0.137527	7.22203	8.8645	0.0029077	0.0895815
MTURN	0.284484	4.89993	8.85849	0.00291729	0.0896978
SMAP1	-0.204373	5.53796	8.85163	0.00292827	0.0898565
CCDC69	0.2937	6.17744	8.83494	0.00295518	0.0905023
UXS1	0.201803	5.02431	8.82578	0.00297004	0.0906888
ZNF92	0.430187	3.64426	8.82395	0.00297302	0.0906888
SLC9A7	0.283398	4.64666	8.81847	0.00298197	0.0907318
DHX15	-0.138131	6.90075	8.81589	0.00298618	0.0907318
SLC37A2	0.468887	6.28198	8.79386	0.00302245	0.0916041
LSM4	-0.190742	5.66889	8.79126	0.00302676	0.0916041
SCD5	0.353403	3.74301	8.78215	0.00304192	0.0918826
ZMYND11	0.143355	6.17226	8.76759	0.0030663	0.0924382
MPL	1.33224	1.24199	8.7616	0.00307639	0.0925617
ARL4D	-0.226913	5.59019	8.73302	0.00312499	0.0937033
NAALADL2	0.62159	2.2459	8.73215	0.00312648	0.0937033
LINC01018	0.877406	1.66389	8.72164	0.00314455	0.094019
TRPC6	0.505397	3.82301	8.71895	0.00314919	0.094019
BICD2	-0.253991	7.57809	8.70942	0.0031657	0.0943293
YWHAB	-0.117435	8.55025	8.6989	0.00318403	0.094503
SECISBP2L	0.248416	6.27852	8.69829	0.00318509	0.094503
CCL20	-1.18447	2.58987	8.69498	0.00319088	0.094503
NEDD8	-0.187001	5.97204	8.68788	0.00320332	0.094503
CCDC115	0.180958	5.39811	8.68715	0.00320462	0.094503
NACC1	-0.188003	5.58757	8.68507	0.00320826	0.094503
DDX39A	-0.246576	5.12297	8.66931	0.00323614	0.0951426
UBAP2	-0.209099	4.91546	8.63865	0.00329106	0.096459
FBH1	-0.145208	5.94643	8.63666	0.00329465	0.096459
MT1H	-1.27859	1.25421	8.63389	0.00329967	0.096459
IGF2BP2	-0.477809	3.66075	8.6154	0.00333332	0.0969577
CBLN4	1.44064	1.11108	8.61517	0.00333375	0.0969577
FARSB	-0.183388	6.06399	8.61417	0.00333557	0.0969577
PPM1A	0.162556	5.93934	8.61005	0.00334314	0.0969616
MIEF2	0.304864	4.02659	8.60725	0.00334827	0.0969616
TRAF3	0.189345	5.36117	8.59517	0.00337057	0.0974245
FEN1	-0.256518	4.65804	8.58037	0.00339806	0.0980356
IARS	-0.170519	6.94918	8.57072	0.00341613	0.0981814
ABCG4	-0.693556	2.05113	8.56434	0.00342811	0.0981814
RRP36	-0.202803	5.04145	8.56166	0.00343315	0.0981814
RRAD	-0.737561	2.01941	8.56054	0.00343527	0.0981814
PDZD2	0.325079	5.76166	8.55854	0.00343905	0.0981814
PCGF5	0.192995	5.23737	8.55736	0.00344128	0.0981814
RAB8A	-0.138827	6.08649	8.55338	0.00344881	0.0982148
KRT78	-0.443187	9.78633	8.54683	0.00346124	0.0983871
SLC7A11	-0.705957	3.25482	8.53403	0.00348567	0.0987418
BLVRB	-0.373076	6.63324	8.53359	0.00348651	0.0987418
CHPT1	0.38147	3.65744	8.52903	0.00349525	0.0988081
EIF4EBP1	-0.317637	4.48959	8.51442	0.00352343	0.0994225
EIF3B	-0.15634	7.27068	8.50868	0.00353457	0.0995549
SEMA4C	0.233592	4.9411	8.50128	0.00354898	0.0995933
OGFRL1	0.274596	6.3809	8.5001	0.00355126	0.0995933
NRAV	-0.273453	4.16048	8.49758	0.0035562	0.0995933
TMPRSS11E	-0.430328	5.58959	8.49474	0.00356174	0.0995933
PSMB5	-0.16141	6.58046	8.46454	0.00362137	0.100982
SFN	-0.343507	10.7047	8.45782	0.00363477	0.100982
TSPAN9	0.179304	5.62742	8.45495	0.0036405	0.100982
KLHL9	0.176285	5.38251	8.45306	0.0036443	0.100982
KIF15	-0.370104	3.43394	8.45238	0.00364566	0.100982
ZDHHC20	0.166557	6.84153	8.44988	0.00365067	0.100982
PHYHD1	0.347269	3.73906	8.44293	0.00366465	0.101188
RUNX2	0.484657	3.26524	8.43428	0.00368213	0.101489
TMEM59	0.154594	8.11987	8.4249	0.00370117	0.101832
MARK4	-0.242499	4.64299	8.41931	0.00371256	0.101963
GATM	0.348215	6.19988	8.41608	0.00371916	0.101963
ARID3A	-0.468916	2.75765	8.41257	0.00372636	0.101979
ID4	0.351054	5.15916	8.40527	0.00374134	0.10212
STK39	-0.329258	6.24713	8.40229	0.0037475	0.10212
CALM2	0.155371	8.10344	8.40042	0.00375135	0.10212
CRISPLD1	0.57492	2.85684	8.38693	0.00377929	0.102699
USB1	-0.208027	4.96492	8.37967	0.00379442	0.102767
ACOT4	0.559648	2.4553	8.378	0.0037979	0.102767
CEP55	-0.336777	4.15376	8.37616	0.00380175	0.102767
PRC1	-0.281691	5.26388	8.36916	0.00381642	0.102983
SSPN	0.481935	4.15677	8.36082	0.00383398	0.103277
COL21A1	0.414283	4.61391	8.33498	0.00388889	0.104573
ATF4	-0.193724	7.54569	8.33183	0.00389565	0.104573
PPP4C	-0.180935	6.19657	8.30786	0.00394738	0.105777
CAP1	-0.151793	8.53739	8.30211	0.00395991	0.105929
SARAF	0.144243	7.38649	8.28897	0.00398867	0.10648
AP1B1	-0.201512	7.48537	8.2864	0.00399431	0.10648
ZNF655	0.175928	5.69263	8.27063	0.00402914	0.107224
SPEG	0.467489	3.36236	8.23762	0.00410308	0.108576
CD164	0.166367	7.3189	8.23701	0.00410448	0.108576
B3GALT5-AS1	0.967663	2.93687	8.23641	0.00410583	0.108576
SMIM14	0.228814	6.58821	8.23541	0.00410809	0.108576
RAMP2-AS1	0.927521	1.66946	8.20972	0.00416666	0.109936
PPP1R3B	0.278481	6.1654	8.19345	0.00420419	0.110737
TFDP2	0.206476	4.95843	8.17317	0.00425146	0.111791
HNRNPUL1	-0.109351	7.51716	8.15007	0.00430595	0.113003
AKIRIN1	-0.178422	5.39378	8.14706	0.00431309	0.113003
LOC102723649	1.31979	1.18448	8.14437	0.00431951	0.113003
TRA2B	-0.121744	6.85002	8.12897	0.00435634	0.113528
MINK1	-0.186893	7.75553	8.12707	0.00436091	0.113528
PNP	-0.243834	6.64959	8.12676	0.00436166	0.113528
EIF5A	-0.175355	8.59348	8.11839	0.00438185	0.113774
EPHX3	0.270077	6.59547	8.11674	0.00438583	0.113774
PI4KB	-0.129607	6.34177	8.11263	0.00439578	0.11384
CANT1	-0.191343	6.35465	8.10855	0.0044057	0.113906
RCBTB1	0.405413	4.16873	8.09914	0.00442862	0.114307
FKBP1A	-0.125796	7.00235	8.0684	0.00450439	0.115933
UBL5	-0.195372	6.68604	8.06751	0.00450661	0.115933
AQR	-0.160402	5.99412	8.05247	0.00454418	0.116704
CHMP2A	-0.172413	6.62733	8.04455	0.00456407	0.117021
PLEKHG2	-0.478823	3.37664	8.02583	0.00461149	0.117867
JUP	-0.228349	10.664	8.0229	0.00461896	0.117867
EPRS	-0.159534	7.39986	8.02249	0.00461999	0.117867
HSPA2	-0.371927	5.49726	7.99984	0.00467815	0.119154
DAPP1	0.2501	6.35485	7.99414	0.0046929	0.119333
ABCF2	-0.189027	5.81667	7.98979	0.00470419	0.119397
TTC1	-0.161628	5.61259	7.98721	0.0047109	0.119397
ZNF532	0.195918	5.76924	7.97124	0.00475265	0.120089
EIF5B	-0.156303	7.33852	7.97081	0.00475376	0.120089
CAPZB	-0.116485	7.97775	7.95798	0.00478758	0.120622
PITX2	-0.533705	3.5101	7.95208	0.00480321	0.120622
PIK3R1	0.285147	7.46123	7.95134	0.00480518	0.120622
DNAJB5	-0.446804	3.00299	7.95099	0.00480611	0.120622
LYZ	-0.705501	5.78149	7.94782	0.00481453	0.120637
ADH7	-0.658564	5.59012	7.94418	0.00482422	0.120684
RDH10	0.864823	5.26215	7.92412	0.00487801	0.121832
PREPL	0.14734	6.10594	7.9164	0.00489886	0.122155
EIF4A2	0.156559	8.21252	7.91199	0.00491083	0.122256
RAB1A	-0.143749	7.47624	7.90568	0.00492797	0.12247
GPR1	0.349697	4.46853	7.89783	0.0049494	0.12247
HOXA13	0.26219	4.40412	7.89733	0.00495078	0.12247
CYP4F2	-0.809193	1.81972	7.89718	0.00495118	0.12247
SLC7A4	-0.709232	1.94952	7.8901	0.00497061	0.122692
MEST	0.329829	3.68021	7.88813	0.00497604	0.122692
CEACAM3	-0.846974	1.66811	7.84802	0.00508765	0.125129
PPIP5K2	0.203918	5.04529	7.84608	0.00509309	0.125129
FAM49A	0.430824	4.36297	7.84188	0.00510494	0.125129
ACTR1A	-0.11809	6.8188	7.84105	0.00510729	0.125129
TRPM4	0.27316	4.51167	7.83478	0.00512504	0.125321
SFTPA2	1.17402	1.31317	7.83093	0.00513596	0.125321
IMPA2	-0.31095	6.79785	7.82968	0.00513951	0.125321
MRPS5	-0.17294	5.3368	7.82224	0.00516072	0.12564
PFN1	-0.17359	8.5635	7.81917	0.00516949	0.125655
EIF4A3	-0.173804	6.9694	7.81627	0.00517778	0.125659
VSIG10L	-0.299059	7.44618	7.80778	0.00520218	0.126053
TPX2	-0.30617	4.97525	7.80322	0.00521531	0.126173
SLPI	-0.516963	10.4229	7.79758	0.00523164	0.12637
FAM13C	0.393992	3.40822	7.78905	0.00525639	0.126582
CDC20	-0.333847	4.29994	7.78585	0.00526569	0.126582
SLC41A3	0.222015	4.74967	7.78432	0.00527017	0.126582
TTLL12	-0.217148	7.33749	7.78307	0.00527381	0.126582
PLCB3	-0.166138	5.76766	7.77781	0.00528918	0.126582
IDH2	-0.273263	7.48382	7.77766	0.00528963	0.126582
UTP3	-0.189755	5.10253	7.75854	0.00534592	0.127464
UTP14A	-0.210087	4.84919	7.75735	0.00534943	0.127464
UFC1	0.150833	6.44206	7.75673	0.00535128	0.127464
UBE2M	-0.192604	5.16868	7.74514	0.00538571	0.128087
ELOF1	-0.213038	4.75715	7.73997	0.00540118	0.128257
LATS1	0.207839	5.19495	7.73493	0.00541625	0.128418
STAG2	0.142715	6.84876	7.73009	0.0054308	0.128565
ZBTB41	0.287273	3.98793	7.71659	0.00547157	0.129332
UBA1	-0.114194	7.96416	7.70801	0.00549764	0.129562
NIPAL2	0.232501	6.50783	7.70786	0.00549808	0.129562
TCOF1	-0.206537	5.21265	7.69388	0.00554084	0.130229
TMEM171	0.933269	1.58818	7.69308	0.00554328	0.130229
AKR1B15	-0.468262	4.90789	7.6883	0.005558	0.130377
PRR9	-1.97325	1.2647	7.67959	0.00558487	0.13062
MRTO4	-0.21775	5.58807	7.67946	0.0055853	0.13062
SOS2	0.193291	5.32639	7.63092	0.00573759	0.133978
TENT5B	-0.289867	7.09894	7.6152	0.00578783	0.134912
ZNF710	0.204678	5.51836	7.61296	0.00579504	0.134912
GCHFR	-0.48101	2.92424	7.60757	0.00581238	0.135112
IFNLR1	-0.304325	3.92182	7.59918	0.00583949	0.135538
S100A12	-0.376217	5.71499	7.59125	0.00586524	0.135754
PHF23	-0.189616	5.36742	7.58989	0.00586964	0.135754
POLR3G	-0.375007	3.57052	7.58639	0.00588106	0.135754
GDNF	-1.23792	1.06927	7.58474	0.00588645	0.135754
SYNGR2	0.17971	6.79814	7.5828	0.0058928	0.135754
C1QTNF3-AMACR	0.501484	4.22992	7.57166	0.00592933	0.136358
ARRDC2	0.294709	4.2333	7.56943	0.00593667	0.136358
NUDT5	-0.159784	5.68378	7.56012	0.00596742	0.13686
CARTPT	1.16014	1.02401	7.55074	0.00599855	0.13737
SLC25A5	-0.175227	8.15246	7.53529	0.00605019	0.138348
TMEM132C	0.575414	3.6008	7.52663	0.00607936	0.138809
RNF19B	-0.3035	6.1442	7.51996	0.00610189	0.139118
TTC7A	0.162852	5.79111	7.5149	0.00611906	0.139122
ZNF800	0.234258	4.53832	7.51447	0.00612052	0.139122
NDP	0.828411	1.75002	7.51138	0.00613103	0.139122
PRXL2A	-0.200597	6.98327	7.50693	0.00614621	0.139122
GPRIN1	-0.714236	1.89612	7.50397	0.00615631	0.139122
ERMAP	0.253701	4.1691	7.49962	0.00617121	0.139122
SPRR1A	-0.356848	11.3552	7.49684	0.00618073	0.139122
ZNF33B	0.224799	4.8945	7.49673	0.00618112	0.139122
PLBD1	0.25699	7.75036	7.49348	0.00619228	0.139122
AKR1C1	-0.57127	3.49806	7.49297	0.00619403	0.139122
CCNT2	0.192981	5.28082	7.48894	0.00620791	0.139122
PPM1K	0.324585	4.04753	7.48826	0.00621025	0.139122
STXBP5L	1.16323	1.33839	7.47786	0.00624624	0.139607
KHDRBS1	-0.0984414	6.9768	7.47678	0.00624997	0.139607
RIOK1	-0.213791	4.74352	7.47315	0.00626261	0.139675
C19orf48	-0.241635	4.71689	7.47069	0.00627114	0.139675
MFSD5	-0.183847	5.9259	7.46503	0.00629089	0.139913
SLCO2B1	0.410114	4.18932	7.46194	0.00630169	0.139952
CRNN	-0.324197	12.5516	7.45141	0.00633869	0.140228
SLIRP	-0.243419	4.97217	7.45116	0.00633956	0.140228
LOC440570	-1.59398	1.33428	7.44877	0.00634797	0.140228
RACGAP1	-0.217207	5.14281	7.44807	0.00635046	0.140228
IDO1	-1.02149	3.02501	7.44336	0.00636707	0.140394
IGFL2	-1.23977	1.05754	7.43501	0.0063967	0.140846
VCP	-0.125106	8.55413	7.43076	0.00641182	0.140978
FAM214A	0.282835	5.96526	7.4262	0.00642809	0.141134
RAB10	-0.213496	9.0959	7.42195	0.00644328	0.141267
PMM2	-0.163731	5.74946	7.41346	0.00647377	0.141734
N4BP2	0.250973	4.25626	7.41011	0.00648583	0.141797
CD2BP2	-0.142829	5.89481	7.40321	0.00651077	0.142059
BMPR2	0.161349	6.49431	7.40006	0.00652217	0.142059
PCYT1A	-0.179265	5.50587	7.39917	0.0065254	0.142059
MAP2K2	-0.196125	6.24669	7.38783	0.00656665	0.142755
HSPA4	-0.165719	7.63942	7.37795	0.00660283	0.14334
ICAM1	-0.656114	4.23271	7.36146	0.00666366	0.14437
INO80C	-0.264671	4.64966	7.35404	0.00669124	0.14437
MCM2	-0.255872	4.92204	7.35376	0.00669225	0.14437
BAIAP2L1	-0.192539	5.89139	7.35275	0.00669604	0.14437
MT1E	-0.31663	4.75816	7.3523	0.00669772	0.14437
MCM6	-0.203659	5.57054	7.34996	0.00670642	0.14437
SLC9A4	-0.701851	2.0912	7.34555	0.0067229	0.144524
KLK7	-0.626491	7.49471	7.33601	0.00675869	0.145083
GTPBP4	-0.206612	5.6708	7.3336	0.00676773	0.145083
PCNA	-0.189932	6.40874	7.32977	0.00678216	0.145191
MCM10	-0.410829	3.01543	7.32449	0.00680214	0.145417
WDFY2	-0.206961	5.09534	7.32013	0.00681863	0.145568
HLA-A	-0.680241	6.60052	7.31401	0.00684191	0.145788
PLCB4	0.405849	2.97542	7.30658	0.00687024	0.145788
USH1G	-0.58488	3.05929	7.30504	0.00687614	0.145788
LY6D	-0.288441	9.66065	7.30445	0.0068784	0.145788
MAPT	-1.39861	1.11228	7.30346	0.00688218	0.145788
NAA20	-0.196659	6.99642	7.29886	0.00689984	0.145788
IL10	1.30145	1.23383	7.29885	0.00689989	0.145788
GULP1	0.265782	4.31282	7.29522	0.00691382	0.145788
ZNF280D	0.224946	4.5183	7.29341	0.00692079	0.145788
FLRT2	0.321677	4.77186	7.29273	0.00692341	0.145788
ARHGEF18	-0.226754	6.32133	7.2795	0.00697461	0.146497
ARHGDIA	-0.195754	7.65578	7.27913	0.00697605	0.146497
UBAC2	-0.136552	6.38351	7.27427	0.00699491	0.146694
KRT2	1.13045	6.20381	7.26159	0.00704447	0.147301
SRSF9	-0.138471	6.81301	7.25505	0.00707018	0.147301
ATP5PF	-0.187857	6.83463	7.25093	0.00708644	0.147301
FBXL19	-0.23325	4.4788	7.24608	0.00710561	0.147301
RAN	-0.158909	8.05815	7.24437	0.00711236	0.147301
KLK6	-0.659349	7.84955	7.24405	0.00711365	0.147301
RUVBL2	-0.188663	5.63694	7.24395	0.00711405	0.147301
UTP11	-0.180238	5.14445	7.24306	0.00711757	0.147301
HK1	-0.162499	8.1806	7.2429	0.00711817	0.147301
GRIK1	0.879737	1.82856	7.24074	0.00712676	0.147301
FAM222A	0.603423	3.36276	7.23831	0.00713639	0.147301
TAGLN2	-0.157661	8.63979	7.23781	0.0071384	0.147301
LINC02026	-1.36336	1.07527	7.23005	0.00716933	0.147742
RUVBL1	-0.191234	5.11671	7.22047	0.0072077	0.148334
LEPROT	0.152681	6.2951	7.21216	0.00724113	0.148803
RAB35	-0.136413	6.21622	7.21003	0.00724974	0.148803
EGLN1	0.190802	6.04437	7.20341	0.00727652	0.149154
TMEM45B	-0.280998	6.83851	7.19548	0.00730873	0.149547
LTB4R	-0.285684	6.6177	7.19393	0.00731504	0.149547
SEMA6D	0.479126	3.88181	7.18625	0.00734644	0.14999
C3orf14	0.446097	2.76016	7.17358	0.00739851	0.150853
LOR	1.29921	3.75939	7.16498	0.00743405	0.151378
DDX27	-0.150945	5.63148	7.15616	0.00747068	0.151422
TMEM189-UBE2V1	-0.146687	6.66348	7.15535	0.00747406	0.151422
RMND5B	-0.191027	6.10327	7.14863	0.00750214	0.151422
NQO1	-0.457198	5.58675	7.14424	0.00752052	0.151422
CNP	-0.189804	6.30257	7.14084	0.00753477	0.151422
GBP1	-0.620695	5.59778	7.14082	0.00753485	0.151422
ZNF362	0.228483	4.39911	7.14011	0.00753787	0.151422
MBD2	-0.150454	7.04797	7.13892	0.00754288	0.151422
FBXO46	-0.263765	4.05662	7.13833	0.00754535	0.151422
CST6	0.388331	4.58051	7.13709	0.00755055	0.151422
LETM1	-0.17984	5.66868	7.13634	0.0075537	0.151422
VPS4B	-0.227682	7.50207	7.13629	0.00755395	0.151422
IMMT	-0.120593	6.49819	7.13206	0.00757177	0.151426
PSMD13	-0.127049	6.50332	7.13159	0.00757377	0.151426
NORAD	0.115737	8.0204	7.12623	0.00759642	0.15157
IL22RA1	-0.309018	5.226	7.12525	0.00760059	0.15157
SMO	0.198791	5.47425	7.10861	0.00767145	0.152786
KCNK12	-1.18569	1.06348	7.09889	0.00771316	0.153418
PRKACA	-0.144398	6.00356	7.09418	0.00773347	0.153624
CIB2	-0.389496	3.51419	7.08928	0.00775466	0.153847
LINC02538	-0.716533	2.91205	7.08204	0.00778604	0.154272
CIAO2B	-0.219613	4.81939	7.07557	0.00781418	0.154436
HNRNPM	-0.117914	7.55996	7.07553	0.00781436	0.154436
SLC5A10	-1.29697	1.1683	7.06724	0.0078506	0.154885
WWC2	-0.273845	4.52726	7.06575	0.00785716	0.154885
TMBIM4	0.181659	5.75156	7.06042	0.00788056	0.155149
DEFB4A	-1.15925	2.77352	7.05531	0.00790306	0.155168
KDM5B	-0.187464	7.03531	7.05508	0.00790407	0.155168
TOP2B	0.133529	7.75257	7.05227	0.00791649	0.155168
COG4	-0.135605	5.97676	7.04688	0.00794036	0.155168
PRPF4	-0.182716	5.04679	7.04222	0.00796104	0.155168
DPYSL4	-0.850915	1.66319	7.03949	0.00797319	0.155168
GPI	-0.171252	6.8906	7.03853	0.00797746	0.155168
RBM43	0.314354	3.55319	7.03777	0.00798085	0.155168
P4HB	-0.171259	9.94883	7.03613	0.00798815	0.155168
FLJ23867	-0.322028	7.30247	7.03566	0.00799025	0.155168
NR3C1	0.197265	6.56866	7.03523	0.00799214	0.155168
ID1	-0.35757	6.42663	7.02377	0.00804348	0.155788
SHKBP1	-0.170105	5.35929	7.0236	0.00804423	0.155788
RERE	0.194915	6.07313	7.02108	0.00805554	0.155811
SAMD10	0.319614	3.52838	7.01637	0.00807678	0.155865
BCKDK	-0.205393	4.68612	7.01599	0.00807851	0.155865
PPM1L	0.236575	4.70361	7.01125	0.00809992	0.156083
JSRP1	1.27986	1.12867	6.99936	0.00815386	0.156738
GSTA4	-0.351656	5.97734	6.99928	0.00815424	0.156738
MCM3	-0.178644	6.10473	6.98891	0.00820164	0.157272
XRCC6	-0.111275	7.99717	6.98751	0.00820805	0.157272
SORBS1	-0.454892	5.2645	6.98454	0.00822167	0.157272
EIF2S1	-0.152256	6.66966	6.9843	0.00822279	0.157272
AMD1	-0.165977	7.12735	6.96884	0.00829413	0.158066
HGSNAT	0.147147	6.3197	6.96775	0.0082992	0.158066
PGAM5	-0.195383	5.53403	6.96616	0.00830658	0.158066
CDCA5	-0.298889	3.81907	6.96226	0.00832466	0.158066
MAGI3	0.249987	5.42	6.96086	0.00833122	0.158066
RND3	0.314345	7.33489	6.95797	0.00834468	0.158066
TGFB2	0.496975	2.85316	6.95581	0.00835477	0.158066
UBE2D2	-0.132039	6.57839	6.95545	0.00835644	0.158066
DPY19L4	0.210179	4.63807	6.95544	0.00835646	0.158066
PDAP1	-0.124808	6.53606	6.94743	0.00839397	0.158536
PLPP1	0.29943	5.49172	6.9441	0.00840962	0.158536
RAB30	0.292701	3.72774	6.94221	0.0084185	0.158536
PROS1	0.169979	5.70143	6.94138	0.0084224	0.158536
SOSTDC1	0.454117	4.42961	6.92467	0.00850148	0.15983
MPZL3	-0.308668	6.61077	6.8981	0.00862875	0.162025
NOC2L	-0.155182	6.14935	6.89377	0.00864965	0.16222
HACD3	0.141344	5.92923	6.88904	0.00867256	0.162383
RBL2	0.156395	6.98112	6.88764	0.00867936	0.162383
TSTD1	-0.268847	4.86872	6.88047	0.00871429	0.162761
EIF4G3	-0.150088	6.24119	6.87731	0.00872967	0.162761
MIR99AHG	0.324282	3.43068	6.87699	0.00873123	0.162761
SF3B6	-0.156393	6.27218	6.85377	0.00884543	0.164429
KRT9	-0.697306	1.93923	6.8526	0.00885122	0.164429
POMGNT1	0.176152	5.11886	6.84821	0.00887301	0.164429
CHRNA3	-1.14731	1.29298	6.84794	0.00887437	0.164429
MID1	0.181789	5.38595	6.84755	0.00887627	0.164429
PSAT1	-0.264032	5.04927	6.83808	0.00892348	0.164429
PPRC1	-0.234899	5.22594	6.83696	0.00892908	0.164429
MMP24OS	-0.268275	5.08318	6.83668	0.00893049	0.164429
MED8	-0.157423	5.55028	6.8344	0.00894188	0.164429
NDUFS1	-0.137316	6.4957	6.83334	0.00894716	0.164429
HHIPL1	0.570563	2.24155	6.83062	0.00896081	0.164429
PSMA2	-0.147942	6.83748	6.82785	0.00897472	0.164429
FAM50A	-0.18617	5.03714	6.82607	0.00898369	0.164429
EHD1	-0.214537	5.87451	6.82475	0.0089903	0.164429
DIPK2A	0.208318	5.29938	6.82417	0.00899324	0.164429
TP53I3	0.297467	6.68115	6.82397	0.00899426	0.164429
CAMK2D	0.205307	5.82888	6.82247	0.00900179	0.164429
PCDH8	1.1673	1.53534	6.81757	0.00902653	0.164686
PARD6B	0.404264	2.97827	6.81288	0.00905025	0.164924
BORCS7	0.258227	4.01801	6.8092	0.00906894	0.16507
PLRG1	-0.13654	5.94912	6.80663	0.009082	0.165113
PSME3	-0.129955	7.05553	6.79887	0.00912157	0.165637
NDUFV2	-0.148571	6.26306	6.79478	0.00914248	0.165822
SH2D1B	0.908549	2.2805	6.78353	0.00920027	0.166674
ARSF	0.486134	3.46534	6.78011	0.00921794	0.166798
TMSB10	-0.211616	8.90615	6.77614	0.00923845	0.166974
HSPD1	-0.163479	7.77423	6.76868	0.00927715	0.167477
BDH2	0.20634	4.70338	6.76598	0.00929119	0.167534
SEC61G	-0.194592	5.25353	6.76131	0.00931554	0.167662
RTN3	-0.134613	6.61934	6.76045	0.00932001	0.167662
MYC	-0.243455	6.04684	6.75086	0.00937024	0.16837
LINC00592	-1.31861	1.08858	6.74755	0.00938764	0.168486
CRBN	0.191765	4.78108	6.74443	0.00940409	0.168586
MANF	-0.21884	6.04313	6.74209	0.00941642	0.168611
CALD1	0.272832	7.2949	6.72721	0.00949529	0.169726
SEMA3E	0.602957	2.75023	6.72302	0.00951764	0.169726
BABAM2-AS1	1.10543	1.30096	6.72277	0.00951897	0.169726
DHTKD1	-0.232429	5.28859	6.721	0.00952841	0.169726
NR3C2	0.454449	2.59539	6.72001	0.00953371	0.169726
RCC1	-0.177674	5.25671	6.71268	0.00957296	0.170229
KANSL1L	0.340115	3.27648	6.70593	0.0096093	0.170678
RBPJ	0.148199	5.78848	6.69856	0.00964908	0.171011
RACK1	-0.144483	9.60968	6.69836	0.00965017	0.171011
PES1	-0.177429	5.71213	6.69279	0.00968037	0.171201
HIST1H2AE	-0.870667	1.49951	6.69228	0.00968312	0.171201
SEM1	-0.19112	6.27079	6.6872	0.00971077	0.171399
RABGAP1L	0.217285	5.03376	6.68615	0.00971651	0.171399
GAPDH	-0.192189	10.9838	6.67355	0.00978539	0.172352
PLSCR4	0.283007	4.11812	6.67219	0.00979285	0.172352
PSMA6	-0.16607	6.8159	6.66667	0.00982328	0.172629
HK2	-0.489934	7.33813	6.66494	0.00983281	0.172629
ITGB6	0.475809	5.23361	6.66316	0.00984262	0.172629
RNF40	-0.1204	6.33237	6.66056	0.009857	0.172629
CHST14	0.308793	3.62143	6.6592	0.00986451	0.172629
CTR9	-0.12262	6.1768	6.6567	0.00987838	0.172676
TRAFD1	-0.170299	5.78656	6.65365	0.00989532	0.172693
LINC01214	-0.589891	4.15408	6.65249	0.00990172	0.172693
ORAI3	0.284095	3.74308	6.64675	0.00993369	0.17303
SEMA7A	-0.476382	3.80031	6.64424	0.00994771	0.17303
P2RX5-TAX1BP3	0.177519	7.64597	6.63952	0.00997409	0.17303

## Sheet: L2-L5
Genes	logFC	logCPM	LR	PValue	FDR
FMO9P	-2.45493	1.13035	16.267	5.5013e-05	0.849125
CDSN	-2.32853	1.04314	12.5664	0.000392754	1
PAX8-AS1	2.00686	4.74779	11.1865	0.000823928	1
LINC01835	-2.16404	1.08124	10.8772	0.000973555	1
VIT	2.36469	1.36089	7.69726	0.00553048	1
TRIM17	-1.43361	1.31056	7.49993	0.00617014	1
CPPED1	-0.332168	5.30715	7.4681	0.00628018	1
THPO	2.33481	1.17894	7.25895	0.00705485	1
SMPD1	0.338339	4.96134	7.19803	0.00729835	1
USP32P1	2.30004	1.23492	6.95754	0.00834669	1
CHRNA3	-1.66208	1.29298	6.75126	0.00936813	1
SORCS2	0.751583	3.21945	6.71222	0.00957543	1
LINC02028	-1.29663	2.42526	6.71034	0.00958555	1
JSRP1	2.27908	1.12867	6.68398	0.00972829	1

## Sheet: L3-L4
Genes	logFC	logCPM	LR	PValue	FDR
EEF1A2	-2.19575	2.78625	58.1759	2.39699e-14	3.69976e-10
RHOF	-1.4287	3.62531	50.9698	9.37999e-13	7.23901e-09
LOC105371730	2.97669	1.53804	39.5664	3.171e-10	1.63148e-06
SULT1B1	1.26873	3.08344	35.673	2.33377e-09	9.00545e-06
PLS1	0.804029	5.20083	33.0318	9.06626e-09	2.79876e-05
HIST1H1C	-1.07113	4.9271	32.0843	1.47626e-08	3.79768e-05
ARC	-1.55363	2.59384	28.3874	9.9311e-08	0.000218981
AVPI1	-0.831815	5.01572	26.5077	2.62485e-07	0.000506433
KRT17	-2.13985	8.37569	26.0999	3.24196e-07	0.000555996
CCNG2	0.781368	7.17129	25.5513	4.30783e-07	0.000664914
SORBS2	1.11126	4.77909	25.3173	4.86318e-07	0.000682393
DUSP5	-0.986984	6.21646	24.0278	9.49539e-07	0.00122134
ABTB2	0.819011	4.40586	23.8581	1.03703e-06	0.00123127
OSBPL3	0.437294	5.40623	23.5947	1.18914e-06	0.00131103
SLC11A2	0.42343	6.98712	23.0359	1.59007e-06	0.00163618
NIPSNAP3A	0.358492	5.16518	21.417	3.69478e-06	0.00356431
LOC440570	-3.31793	1.33428	21.2074	4.12175e-06	0.00374231
VSIG2	1.17561	3.61073	20.4465	6.1321e-06	0.00525827
LMO7	0.531321	8.838	19.7635	8.76401e-06	0.00711961
ITPRIPL2	0.503447	5.94358	19.6329	9.38396e-06	0.00724207
CCDC69	0.473221	6.17744	19.2022	1.17576e-05	0.00841251
FAM180A	-1.401	1.81018	19.1648	1.19906e-05	0.00841251
AREG	-0.689998	4.28751	18.568	1.6395e-05	0.0110025
ATL3	0.242232	6.42316	18.3524	1.83584e-05	0.0117108
ILRUN	-0.237667	6.96725	18.2902	1.89679e-05	0.0117108
SLC35C1	0.371713	6.00803	18.0281	2.1767e-05	0.0129221
GGA1	-0.319605	5.24816	17.9044	2.32289e-05	0.0132792
GDPD3	-0.504339	4.96092	17.6782	2.61614e-05	0.0144215
OASL	-1.44067	3.54071	17.509	2.85953e-05	0.0152196
SLC13A4	-0.671075	3.91319	17.3064	3.18109e-05	0.0163667
DKK1	0.867387	5.27178	17.162	3.43236e-05	0.0167388
SH3BGRL2	0.434558	7.28321	17.1411	3.4703e-05	0.0167388
LINC02028	-1.50559	2.42526	16.9745	3.78859e-05	0.0177202
SLC49A4	0.361245	5.08597	16.7854	4.18539e-05	0.0188516
RIN3	0.522797	4.84888	16.6163	4.57556e-05	0.0188516
ARPC1A	-0.234064	7.32837	16.6069	4.59831e-05	0.0188516
YOD1	0.927633	6.88819	16.5559	4.72368e-05	0.0188516
ADM	-0.681908	4.61076	16.5407	4.76181e-05	0.0188516
ISG15	-1.43414	5.05483	16.5181	4.81873e-05	0.0188516
SPAG1	0.501632	3.99841	16.4921	4.88541e-05	0.0188516
FCHO2	0.402653	6.10578	16.4251	5.06095e-05	0.0190526
RTKN2	0.578306	4.60439	16.1966	5.70951e-05	0.0209824
ATP9A	0.338426	6.08252	16.0971	6.01746e-05	0.0215999
STS	0.95992	4.56909	15.815	6.98467e-05	0.0245019
RSAD2	-1.6401	4.1005	15.5381	8.0859e-05	0.0267911
DSG4	-2.28077	1.11347	15.5172	8.17562e-05	0.0267911
TNFSF9	-0.774093	3.01565	15.5018	8.24261e-05	0.0267911
PAF1	-0.288284	5.74762	15.4439	8.49927e-05	0.0267911
CALB2	-1.0145	2.7613	15.4426	8.50512e-05	0.0267911
KCTD17	-0.591928	3.98992	15.3621	8.87504e-05	0.0270489
GRAMD1C	0.438754	4.49168	15.3242	9.05492e-05	0.0270489
MT2A	-0.576412	5.70409	15.3122	9.11267e-05	0.0270489
GABRP	1.64157	6.9341	15.0354	0.000105514	0.0307283
HILPDA	-1.0373	6.29567	14.7741	0.000121186	0.0345003
KLK5	-1.15421	5.66684	14.7471	0.000122936	0.0345003
SUSD6	0.341717	6.44463	14.5612	0.000135681	0.0373971
LYPD2	0.942477	4.96289	14.5029	0.000139946	0.037896
FGF11	-0.555659	5.53976	14.192	0.000165067	0.0437734
SESN2	-0.619634	5.42156	14.1665	0.000167323	0.0437734
BCAS1	0.858692	4.9131	14.0616	0.000176915	0.0449502
YPEL2	0.445398	4.65809	14.0539	0.000177646	0.0449502
CDKN2AIP	-0.396388	5.27826	13.9705	0.000185698	0.0457506
ZNF92	0.589699	3.64426	13.96	0.000186737	0.0457506
ARSD	0.399463	5.28534	13.608	0.000225229	0.0543188
FMO2	1.18711	6.91593	13.5019	0.000238322	0.0565923
MACC1	0.437825	6.0303	13.3698	0.000255706	0.0598004
DUSP3	0.21929	6.4497	13.254	0.000272003	0.0626622
SLC9A1	-0.382078	4.62819	13.2038	0.000279379	0.0627459
RDH10	1.24963	5.26215	13.1963	0.000280497	0.0627459
ZG16B	0.797156	4.41998	13.1661	0.000285066	0.0628572
CYP4F2	-1.25409	1.81972	13.1089	0.000293897	0.0638916
H1F0	-0.432604	8.42395	13.0314	0.000306309	0.065665
DUOX2	0.831543	7.45479	12.9824	0.000314433	0.0664832
RASSF3	0.294145	4.97792	12.8614	0.000335421	0.0699626
LDHD	-0.632616	2.92316	12.8059	0.000345528	0.0709764
CXCL9	-1.86852	4.94043	12.7846	0.000349479	0.0709764
DAPP1	0.347029	6.35485	12.7215	0.000361477	0.0724598
SEC24C	-0.203317	7.31987	12.6531	0.000374935	0.074151
KLHL24	0.371908	4.56949	12.6304	0.000379523	0.074151
TBC1D8	0.323978	5.17892	12.5069	0.000405456	0.0763873
MYZAP	0.517833	4.82981	12.506	0.00040565	0.0763873
RNASEL	0.344292	4.78587	12.4941	0.000408239	0.0763873
CYP4B1	0.989081	5.32048	12.4826	0.000410764	0.0763873
TGM3	-1.63617	9.33252	12.4247	0.000423694	0.0770145
FAM214A	0.402508	5.96526	12.4228	0.000424116	0.0770145
CCDC127	0.471143	3.63721	12.3605	0.000438502	0.0787009
ACKR2	-0.612753	3.15673	12.3179	0.000448627	0.0795926
GLMP	-0.338802	4.58524	12.2918	0.000454957	0.0797984
SCAMP1	0.266556	5.47637	12.2328	0.000469565	0.0811177
RND3	0.456857	7.33489	12.2192	0.00047299	0.0811177
CST6	0.553615	4.58051	12.1066	0.000502449	0.0836853
PLAU	0.346111	5.32654	12.0799	0.000509678	0.0836853
PHACTR2	0.34617	6.08654	12.0678	0.000513009	0.0836853
LINC02487	-0.811262	5.5198	12.0651	0.000513738	0.0836853
SNX9	0.392383	7.22625	12.0603	0.00051507	0.0836853
ANKRD62	-1.57958	1.32532	12.0232	0.000525413	0.0844766
IGF2BP3	-1.05927	2.66638	11.9764	0.000538786	0.0853011
RNF103-CHMP3	0.166147	7.01934	11.9553	0.000544913	0.0853011
HBP1	0.295711	7.24243	11.9411	0.00054908	0.0853011
CR2	3.21579	1.65087	11.9291	0.000552647	0.0853011
CYP7B1	0.371743	5.29139	11.8732	0.000569471	0.0866891
ACADM	0.500529	6.25395	11.8524	0.000575868	0.0866891
BPGM	0.588774	5.881	11.844	0.000578489	0.0866891
XDH	1.55143	4.68738	11.7844	0.000597289	0.0886458
CD46	0.450839	7.4802	11.7607	0.000604937	0.0889258
TNFRSF11A	0.529519	3.64752	11.7023	0.000624231	0.0908962
ADGRL1	-0.34595	4.35584	11.6355	0.000647044	0.0927297
GGTA1P	0.516182	3.82933	11.6304	0.000648838	0.0927297
KRT75	-2.04729	1.51347	11.5756	0.000668216	0.0946231
FAM131A	-0.461631	3.5679	11.4817	0.000702844	0.0986218
SLC25A25	-0.432075	4.85098	11.4097	0.000730615	0.101595
CTSV	-0.748906	6.76927	11.3489	0.000754943	0.102973
RRAD	-1.00259	2.01941	11.3456	0.000756271	0.102973
SELE	-1.12709	2.83341	11.3028	0.000773883	0.102973
TARS2	-0.305506	4.6447	11.3006	0.000774839	0.102973
CIDEA	-1.35493	2.67405	11.2983	0.000775792	0.102973
UFC1	0.201562	6.44206	11.2869	0.000780551	0.102973
ARL6IP5	0.226357	6.66743	11.225	0.000807038	0.105565
SLC35D1	0.262595	5.18832	11.1939	0.000820687	0.106448
HIST1H2BG	-0.659437	2.62285	11.1026	0.000862072	0.110884
SMIM14	0.291394	6.58821	11.0326	0.000895215	0.113533
SAR1A	-0.163917	6.65849	11.0225	0.000900142	0.113533
KLHL2	0.380374	4.72653	11.013	0.000904731	0.113533
SLC9A4	-1.0115	2.0912	10.9607	0.000930631	0.115841
CSRP1	-0.300349	7.43498	10.9262	0.000948131	0.117075
OSBPL8	0.250565	6.40828	10.8992	0.000962044	0.11785
WARS	-0.780704	6.65418	10.8305	0.000998438	0.120874
GTF2A2	-0.265768	5.32314	10.8232	0.00100239	0.120874
TNNT1	-0.780613	2.60824	10.8013	0.00101427	0.121359
PADI3	-0.928634	2.16965	10.7799	0.00102606	0.121825
PSMD2	-0.182154	7.7807	10.7395	0.00104872	0.122686
PRR9	-2.57758	1.2647	10.7387	0.00104921	0.122686
DNAH12	1.75417	1.0688	10.704	0.00106906	0.122948
MARK4	-0.310102	4.64299	10.7036	0.00106927	0.122948
PIK3IP1	0.513336	5.16923	10.6893	0.00107759	0.122948
CA2	-1.06676	4.79016	10.6707	0.00108845	0.122948
UBE2E2	-0.344504	4.32293	10.6659	0.00109128	0.122948
BAZ2B	0.25476	5.84241	10.5724	0.0011479	0.127086
PAX9	-0.563206	5.53944	10.5675	0.00115092	0.127086
ARNTL2	0.334791	7.40212	10.5647	0.00115271	0.127086
COPS6	-0.236667	6.57711	10.5407	0.00116776	0.127833
FAM20A	0.572472	4.50321	10.4987	0.00119459	0.129849
YPEL5	0.250363	6.67372	10.4244	0.00124364	0.133873
LEPROT	0.202872	6.2951	10.4165	0.00124896	0.133873
PRMT5	-0.186763	6.20044	10.364	0.00128498	0.136783
TSPAN6	0.384035	5.99062	10.3433	0.00129948	0.137152
CYP4F3	-0.584498	3.61767	10.3317	0.00130766	0.137152
FZD7	0.394611	4.00986	10.3212	0.0013151	0.137152
SEZ6L	-1.82722	1.14157	10.2855	0.00134078	0.138893
ABCG1	-0.594085	3.79645	10.2456	0.00137014	0.140987
SCNN1D	-0.860729	3.11037	10.1827	0.00141766	0.144911
NRARP	-0.306695	4.85632	10.1511	0.00144219	0.146448
GPAT3	0.541167	5.7168	10.0892	0.00149137	0.149877
TBC1D2	0.292118	5.927	10.0843	0.00149537	0.149877
ZDHHC20	0.201106	6.84153	10.0519	0.00152193	0.151555
EPHX3	0.330176	6.59547	9.92944	0.00162656	0.160375
PPIC	0.254705	5.54967	9.90545	0.0016479	0.160375
PRDM4	0.220489	6.06351	9.89503	0.00165726	0.160375
STRADB	0.466404	3.42657	9.88803	0.00166357	0.160375
HYAL1	-0.497519	3.48185	9.88744	0.00166411	0.160375
MUC4	1.13632	3.80967	9.86873	0.00168111	0.160375
NAB1	0.261658	6.37761	9.86642	0.00168323	0.160375
ACAD8	0.362333	4.67956	9.83184	0.00171517	0.162415
RBL2	0.205354	6.98112	9.75521	0.00178816	0.168294
TTPAL	-0.301095	5.02917	9.72628	0.00181652	0.168947
PARD6B	0.527814	2.97827	9.72581	0.00181698	0.168947
STBD1	0.446231	3.3777	9.67227	0.0018707	0.169104
LINC01835	1.57782	1.08124	9.65603	0.00188732	0.169104
FTH1	-0.585181	9.62399	9.65534	0.00188801	0.169104
RAP1GAP	-0.510268	3.91478	9.65385	0.00188955	0.169104
RABGAP1L	0.287571	5.03376	9.65326	0.00189015	0.169104
CX3CR1	0.586862	3.20068	9.65257	0.00189087	0.169104
N4BP2	0.315734	4.25626	9.62524	0.00191922	0.169104
EGLN1	0.243122	6.04437	9.62423	0.00192027	0.169104
GCOM1	0.403627	6.79525	9.61874	0.00192602	0.169104
RUSC2	-0.411797	4.69063	9.60491	0.00194058	0.169104
ARFIP2	-0.230686	5.37165	9.59552	0.00195053	0.169104
GLA	-0.360558	4.23879	9.58631	0.00196034	0.169104
FALEC	-0.898625	1.92008	9.58559	0.0019611	0.169104
CMTM6	0.239026	6.9939	9.56883	0.00197909	0.169707
MAGI3	0.322226	5.42	9.54141	0.00200888	0.171309
TP53INP1	0.309899	4.81583	9.52468	0.00202727	0.171344
MAB21L4	0.35292	7.99479	9.52087	0.00203148	0.171344
PDZD8	-0.270054	5.75889	9.48883	0.00206727	0.173415
RCAN3	0.259689	4.84182	9.45926	0.00210086	0.17528
NOP56	-0.254752	6.18068	9.42709	0.00213804	0.176133
ECM1	-0.573005	9.97574	9.42284	0.00214299	0.176133
OPN3	0.294683	4.47778	9.42085	0.00214532	0.176133
ALDH3A1	0.632468	5.62551	9.40675	0.00216188	0.176553
AGA	0.293137	4.65476	9.3938	0.00217721	0.17687
LINC00887	-0.836668	1.9945	9.38351	0.00218946	0.176934
GALNT5	0.428681	7.6338	9.3734	0.00220156	0.176985
TFG	-0.160716	6.65797	9.36222	0.00221503	0.177145
FAM126A	0.335066	5.7017	9.29925	0.00229247	0.182208
KCNG1	0.69147	2.64483	9.27909	0.00231784	0.182208
ERBB3	0.264849	7.54743	9.27113	0.00232794	0.182208
CD68	-0.346064	6.82848	9.26757	0.00233247	0.182208
MID1	0.233498	5.38595	9.26373	0.00233736	0.182208
CD1E	0.528387	3.31774	9.20098	0.00241886	0.187613
C15orf48	0.519995	7.34062	9.16719	0.00246393	0.188587
ARHGAP10	0.335727	5.67621	9.16683	0.00246442	0.188587
PKIA	0.358042	4.09564	9.15928	0.0024746	0.188587
MIEN1	-0.271459	4.90991	9.15509	0.00248028	0.188587
FBLIM1	-0.389732	5.07188	9.1385	0.00250287	0.189113
CD70	-1.70823	1.11831	9.13204	0.00251171	0.189113
NR4A1	-0.930451	2.53955	9.10534	0.00254864	0.190342
SYAP1	-0.170961	6.11703	9.08554	0.00257638	0.190342
NOP9	-0.21236	5.67155	9.08504	0.00257709	0.190342
FAM102A	-0.356593	7.55129	9.07997	0.00258424	0.190342
SPTB	-1.19136	1.5581	9.07612	0.00258969	0.190342
ADCY8	-1.70435	1.08073	9.05879	0.00261435	0.191244
IFI6	-1.00474	5.57557	9.02457	0.00266374	0.193938
WBP2	-0.20851	6.2928	8.99195	0.00271172	0.196504
SUPT5H	-0.164767	6.28107	8.97406	0.00273839	0.19751
RAD23B	-0.163569	7.65795	8.96239	0.00275595	0.197851
TMTC2	0.275056	4.58425	8.89348	0.00286191	0.202836
TCP1	-0.170411	7.35702	8.88983	0.00286763	0.202836
DNAJB5	-0.539916	3.00299	8.88507	0.00287513	0.202836
HDAC3	-0.182812	5.70584	8.8781	0.00288612	0.202836
TMEM33	0.193663	5.8358	8.87496	0.00289108	0.202836
TMCO4	0.336233	4.64154	8.83634	0.0029529	0.206235
CCDC86	-0.335307	4.3714	8.81745	0.00298364	0.207443
PLEKHA2	0.31365	5.45146	8.79744	0.00301653	0.20879
FAM222A	0.724765	3.36276	8.76256	0.00307478	0.211871
C12orf29	0.25848	5.57689	8.75322	0.00309057	0.212013
MCU	0.298392	5.14627	8.72464	0.00313939	0.214409
MIA2	0.235303	5.99053	8.70805	0.00316808	0.214575
SLC20A1	-0.339551	4.22248	8.70717	0.00316962	0.214575
NOTCH2NLA	-0.508753	3.94182	8.6938	0.00319294	0.215209
RAB31	-0.402627	7.71914	8.67508	0.00322591	0.216487
TJP2	0.22127	7.07263	8.66518	0.00324348	0.216724
STIP1	-0.191765	6.84053	8.65554	0.00326068	0.216933
LMTK3	-0.495449	2.94222	8.55556	0.00344469	0.226667
LRP11	0.193158	6.2935	8.53987	0.0034745	0.226667
SOWAHB	0.40325	4.37659	8.53886	0.00347643	0.226667
WFDC21P	0.731907	7.07874	8.53735	0.00347933	0.226667
LRRN2	-0.858453	1.99494	8.53062	0.0034922	0.226667
PORCN	-0.647122	4.31324	8.51728	0.00351789	0.226667
SH2D1B	1.11762	2.2805	8.51534	0.00352165	0.226667
SERPINB11	-1.09696	5.21033	8.51389	0.00352446	0.226667
TAX1BP1	0.225298	8.2378	8.49147	0.00356816	0.228525
CLIP4	0.253603	5.97696	8.48187	0.00358702	0.228784
SRRM3	-0.420269	3.78728	8.43123	0.00368831	0.234276
C2orf16	1.31434	1.33108	8.40965	0.00373235	0.236102
TMEM106B	0.218367	5.38222	8.38606	0.0037811	0.238209
PPM1G	-0.186529	6.33268	8.28061	0.00400706	0.251418
THEMIS2	-0.525031	3.67365	8.27211	0.00402587	0.251469
FAM131C	-1.59278	1.1675	8.26555	0.00404045	0.251469
UPK3BL1	0.748311	3.95291	8.24379	0.00408917	0.253479
ANKRD20A5P	-0.862813	2.17709	8.18655	0.00422022	0.260191
SLC49A3	0.645262	2.89477	8.18185	0.00423115	0.260191
MSMB	-1.82302	1.10536	8.15342	0.004298	0.263252
NACC1	-0.204661	5.58757	8.14527	0.00431736	0.263393
DHDDS	-0.203404	5.22288	8.13338	0.00434577	0.263531
STX7	0.183903	6.01174	8.11829	0.00438209	0.263531
GOLPH3	0.144976	6.36765	8.11502	0.00438999	0.263531
KLK14	-1.14731	3.97693	8.11423	0.00439192	0.263531
SLC2A12	0.623432	3.05059	8.10884	0.00440498	0.263531
PTK2B	0.294059	5.31553	8.07829	0.00447986	0.266975
DNAJC7	-0.170871	6.68894	8.06332	0.00451704	0.268156
PLAUR	-0.803454	3.27377	8.05133	0.00454701	0.268901
GBE1	0.227976	5.47294	8.04301	0.00456796	0.269108
SREK1IP1	0.232805	5.48875	8.01828	0.00463075	0.271452
CACNA2D1	0.443756	3.19536	8.01353	0.00464291	0.271452
ARPC5	0.182458	7.10858	7.96056	0.00478076	0.278293
SPINK8	1.18223	1.34356	7.9548	0.00479599	0.278293
TTC7A	0.185897	5.79111	7.92231	0.0048829	0.282276
NT5DC1	0.213371	5.02725	7.90199	0.00493805	0.282437
ICAM1	-0.776954	4.23271	7.90155	0.00493925	0.282437
NUMBL	-0.385618	3.99767	7.90106	0.00494059	0.282437
SEC14L1	-0.258209	5.8692	7.8617	0.00504928	0.287585
FZD10-AS1	-0.400034	3.73466	7.85077	0.00507991	0.288266
NKAPD1	0.206858	5.38011	7.82694	0.00514732	0.28999
FAM50A	-0.224917	5.03714	7.81687	0.00517607	0.28999
TTC9	0.373459	7.56197	7.8151	0.00518115	0.28999
ZNF710	0.230083	5.51836	7.8136	0.00518544	0.28999
PDCD6	0.21916	6.60863	7.80534	0.0052092	0.290267
SPATA5L1	0.301024	4.22922	7.78334	0.00527303	0.290942
SFTA2	1.87382	1.87028	7.78241	0.00527575	0.290942
ACOT4	0.597168	2.4553	7.78169	0.00527785	0.290942
CXCL17	0.492243	7.40148	7.76421	0.00532915	0.292724
LOC102724153	0.827472	1.92466	7.71247	0.00548407	0.299383
ANO8	0.374876	3.80715	7.71079	0.00548918	0.299383
FBXO42	-0.215743	5.23006	7.70241	0.0055147	0.299716
LINC00302	1.65059	1.35735	7.66431	0.00563238	0.303774
KYNU	0.513285	5.20441	7.655	0.00566152	0.303774
MIEF2	0.319976	4.02659	7.65422	0.00566397	0.303774
EMC3	0.205439	6.02844	7.64409	0.00569586	0.303774
HARS	-0.162387	5.91477	7.64233	0.00570144	0.303774
DCLRE1C	0.291148	4.24764	7.64043	0.00570744	0.303774
TSPYL4	-0.270253	4.43284	7.62282	0.00576344	0.3057
HNRNPR	-0.129593	7.26029	7.60646	0.00581596	0.307429
PPP4R3B	0.147946	6.83526	7.59444	0.00585485	0.307983
MAP4K2	-0.359182	3.58163	7.59091	0.00586635	0.307983
BAK1	-0.325106	4.44884	7.58136	0.00589749	0.308569
ITGAV	0.224847	6.52198	7.56288	0.00595827	0.310463
MESD	-0.150286	6.07655	7.55815	0.00597393	0.310463
DNASE1L3	-0.523331	4.68947	7.54141	0.0060297	0.31231
TGFB1	-0.476814	5.31931	7.52365	0.00608942	0.312766
TRIL	0.423233	3.44902	7.51539	0.00611742	0.312766
MCC	0.247542	5.96973	7.51217	0.00612836	0.312766
SLC4A2	-0.219691	5.17606	7.5089	0.00613948	0.312766
RNF181	-0.216964	5.45016	7.5088	0.00613983	0.312766
RASAL2	0.282426	6.8743	7.48987	0.0062047	0.314099
HPGD	0.516262	8.08751	7.48565	0.00621925	0.314099
RRM2B	0.246887	4.71084	7.47803	0.00624563	0.314099
PPM1A	0.168656	5.93934	7.47265	0.00626431	0.314099
VNN2	0.901597	3.27358	7.47035	0.00627235	0.314099
NAPA	-0.167238	7.03393	7.46583	0.00628809	0.314099
TM7SF2	-0.330278	5.82502	7.45187	0.00633707	0.31413
CFLAR	0.196031	7.0631	7.45089	0.00634051	0.31413
LOC101930085	-0.323766	4.14557	7.44641	0.00635632	0.31413
RHBDL2	0.271487	5.30283	7.43393	0.00640054	0.31413
SNX18	0.262913	5.065	7.4282	0.00642096	0.31413
MED29	-0.189486	5.37472	7.42292	0.00643981	0.31413
ARRB1	0.341309	5.57843	7.4208	0.00644742	0.31413
SEC14L2	-0.447919	4.02601	7.41965	0.00645152	0.31413
ALDOA	-0.282569	9.78724	7.40111	0.00651836	0.315329
TUBG1	-0.231506	4.83463	7.39629	0.00653585	0.315329
ZADH2	0.203828	5.11395	7.39585	0.00653744	0.315329
MN1	0.401732	3.92764	7.38761	0.00656746	0.31579
SERPINA3	1.61845	3.32484	7.37859	0.0066005	0.316311
CXADR	0.298018	6.44071	7.36971	0.00663316	0.316311
MRFAP1	-0.129459	7.82845	7.36792	0.00663976	0.316311
NAAA	0.265812	4.74646	7.36058	0.00666691	0.316627
HM13	-0.213783	6.92706	7.34762	0.00671515	0.31766
ARFGEF2	0.194141	6.24056	7.3437	0.00672982	0.31766
TBCEL	0.360207	3.55349	7.33476	0.00676338	0.318271
PLA2G3	-0.453379	4.61144	7.30502	0.00687623	0.322598
CARD6	0.247894	5.25599	7.27693	0.0069846	0.326689
FAM172A	0.237729	4.59511	7.26181	0.00704364	0.328455
CARD10	-0.467059	3.86345	7.23984	0.00713034	0.331248
PRKACA	-0.163875	6.00356	7.23504	0.00714941	0.331248
TNFRSF12A	-0.816381	4.16787	7.22689	0.00718194	0.331248
HIST1H4H	-1.29958	1.32425	7.22221	0.00720069	0.331248
ZNF33B	0.244849	4.8945	7.21968	0.00721084	0.331248
GNAI2	-0.204191	7.297	7.20797	0.00725805	0.332427
ACBD5	0.224239	4.79354	7.19082	0.00732776	0.334627
PRSS16	0.386419	3.31697	7.17041	0.00741158	0.337457
GBP5	-0.882762	3.83469	7.15221	0.00748718	0.339896
GPR108	-0.193205	5.41044	7.14111	0.00753365	0.340333
UNC5CL	-1.45336	1.10549	7.13938	0.00754091	0.340333
TFE3	-0.16658	5.70668	7.13389	0.00756403	0.340381
TMEM171	0.985203	1.58818	7.12732	0.0075918	0.340638
EPYC	1.75177	1.11761	7.12122	0.00761767	0.340808
DENND4C	0.23991	6.36011	7.09464	0.00773146	0.343861
POGLUT3	0.246796	5.74192	7.08411	0.00777706	0.343861
GTPBP4	-0.228177	5.6708	7.08197	0.00778634	0.343861
CCDC6	0.19705	7.3138	7.08009	0.00779452	0.343861
MTUS2	0.975056	1.55325	7.07871	0.00780052	0.343861
CSNK2B	-1.55937	1.08129	7.07404	0.00782086	0.343861
TMEM86A	-0.539132	4.36685	7.06924	0.00784187	0.343861
SLC44A5	2.00012	2.39868	7.06402	0.00786474	0.343887
AP2S1	-0.219399	6.55577	7.0508	0.00792296	0.345305
AGFG2	0.330028	4.86662	7.04594	0.0079445	0.345305
PSMD3	-0.149139	6.43136	7.04149	0.00796428	0.345305
CD177	-0.815208	7.43189	7.03464	0.00799481	0.345658
FBP1	0.610211	3.1908	7.02529	0.00803664	0.346496
SECISBP2L	0.246518	6.27852	6.99346	0.0081808	0.351729
SLC35A3	0.267179	5.57194	6.98666	0.00821193	0.352087
SOS2	0.205495	5.32639	6.96862	0.00829514	0.354669
WFDC12	-1.25699	3.49838	6.95318	0.00836705	0.356755
BLNK	0.262285	5.52961	6.92772	0.00848699	0.359391
AGT	-1.17137	1.68507	6.92277	0.0085105	0.359391
TMEM168	0.192929	5.23249	6.91702	0.0085379	0.359391
SF3B2	-0.106844	7.22113	6.91586	0.00854345	0.359391
REG1A	1.54399	1.15835	6.91548	0.00854529	0.359391
FAM43B	-1.43516	1.08748	6.89995	0.00861981	0.361256
KCNK3	-1.31708	1.60668	6.8965	0.00863645	0.361256
ARSF	0.539338	3.46534	6.89158	0.00866028	0.361274
UBE2E1	-0.163463	6.47097	6.87896	0.00872161	0.362331
ETFB	-0.250675	5.56632	6.87672	0.00873256	0.362331
CCT3	-0.152727	7.71053	6.87051	0.00876294	0.362617
GPX4	-0.24699	6.32743	6.86476	0.00879119	0.362813
ITGB8	0.344292	5.96318	6.84913	0.00886843	0.363331
KRT80	-0.361395	7.94261	6.84685	0.00887975	0.363331
DDX27	-0.166108	5.63148	6.84154	0.00890622	0.363331
LOC389834	1.06496	1.37631	6.84018	0.00891297	0.363331
BROX	0.182138	5.63908	6.83849	0.00892144	0.363331
DARS	0.169286	6.79264	6.8089	0.00907046	0.367681
CDC37	-0.142259	6.91935	6.80518	0.0090894	0.367681
LNX1	0.360801	4.88576	6.79764	0.00912785	0.367681
MAP7D1	-0.31018	6.59061	6.78866	0.00917387	0.367681
USP38	0.198166	5.49343	6.78454	0.00919509	0.367681
HMGCR	-0.236547	8.0221	6.78312	0.00920241	0.367681
LYAR	-0.33081	4.1303	6.77275	0.00925602	0.367681
AGL	0.252591	5.1278	6.77214	0.00925916	0.367681
ESYT2	0.138758	6.99888	6.76592	0.0092915	0.367681
PDP1	0.322466	4.44281	6.75446	0.00935136	0.367681
RNASE7	0.631274	6.93764	6.75031	0.00937315	0.367681
RAB27B	0.283413	6.42119	6.74991	0.00937524	0.367681
KRT72	-1.39434	1.07559	6.74629	0.00939429	0.367681
COPB2	-0.144347	7.89213	6.7443	0.00940479	0.367681
MUC20	1.00256	2.29034	6.74248	0.00941439	0.367681
RDH16	0.395062	3.49189	6.73797	0.00943818	0.367681
RAB6C	-1.40643	1.13577	6.7323	0.00946822	0.367681
FUT5	-1.52509	1.11911	6.72447	0.0095099	0.367681
CCT7	-0.144825	7.52255	6.72216	0.00952224	0.367681
GLUL	0.40448	11.0599	6.72155	0.00952547	0.367681
RRP9	-0.324277	4.07036	6.72099	0.00952849	0.367681
SLC7A4	-0.74367	1.94952	6.70963	0.00958934	0.368791
FUS	-0.141311	7.2547	6.70671	0.00960506	0.368791
GRPEL2	-0.476266	7.17009	6.70048	0.00963871	0.369165
USP54	0.204424	6.44349	6.68935	0.00969905	0.370557
NADK2	0.250102	4.38718	6.68459	0.00972502	0.370631
OSER1	-0.231358	5.36358	6.67912	0.0097549	0.370854
RHOT1	0.202315	5.4367	6.6582	0.00987004	0.374038
RB1CC1	0.194942	6.22968	6.65512	0.00988712	0.374038
LANCL1	0.224765	6.15001	6.64881	0.0099222	0.374426
LYN	0.456192	5.30573	6.64456	0.00994589	0.374426

[truncated: 2 more sheets: L3-L5, L4-L5]
