# Supplementary material for: Distinct cervical tissue-adherent and luminal microbiome communities correlate with mucosal host gene expression and protein levels in Kenyan sex workers
Source: Microbiome. 2023 Mar 31;11:67. doi: 10.1186/s40168-023-01502-4 (PMC10064689; doi:10.1186/s40168-023-01502-4)
Supplement: Supplementary file 3 — Additional file 2: Supplementary Table 1. Total relative abundance, alpha diversity,definition of bacterial communities in the samples, positive controls and ASV count tables luminal and tissue. Supplementary Table 2. Sociodemographic and clinical characteristics per study participant. Supplementary Table 3. Metabolic profile of the luminal microbiome. Supplementary Table 4. Sociodemographic and clinical characteristics of study participants included in the transcriptomic profiling at time of tissue sample collection, grouped based on their tissue microbiome. Supplementary Table 5. Differentially expressed genes between the luminal study groups. Supplementary Table 6. Pathway enrichment analysis for the differentially expressed genes across the luminal samples. Supplementary Table 7. Pathway enrichment analysis for the differentially expressed genes by pairwise comparisons between the luminal samples. Supplementary Table 8. Transcription factor protein-protein interaction (TF-PPI) network analysis by pairwise comparisons between the luminal samples. Supplementary Table 9. Differentially expressed genes between the tissue study groups. Supplementary Table 10. Pathway enrichment analysis for the differentially expressed genes across the tissue samples. Supplementary Table 11. Pathway enrichment analysis for the differentially expressed genes by pairwise comparisons between the tissue samples. Supplementary Table 12. Transcription factor protein-protein interaction (TF-PPI) network analysis by pairwise comparisons between the tissue samples. Supplementary Table 13. Differentially expressed genes and pathway enrichment analysis for the comparison of sample groups defined as L2T2 and L2T3. Supplementary Table 14. Characterization of proteins and antibodies included in the protein profiling assay, cytokine data and cytokine results. Supplementary Table 15. Sociodemographic and clinical characteristics of study participants included in the protein profiling at time of lumi [file 40168_2023_1502_MOESM2_ESM.zip › Suppl tbls/Suppl.Tbl.06 Enrichment_Across_Luminal.xlsx]

## Sheet: GO_gene_module_1
Terms	overlap	in_input_list	in_pathway	all_gene	percent_overlap	overlap_coeficient	jaccard_index	pvalue	FDR	genes
GO_ORGANOPHOSPHATE_ESTER_TRANSPORT	6	127	89	15606	0.0472441	0.0674157	0.0285714	8.63232e-05	0.38293	OSBPL8;SLC25A23;ATP9A;ATP8B1;ABCA1;SLC35A3
GO_LIPID_TRANSLOCATION	3	127	21	15606	0.023622	0.142857	0.0206897	0.000628856	0.929868	ATP8B1;ABCA1;ATP9A
GO_PHOSPHOLIPID_TRANSPORT	4	127	58	15606	0.0314961	0.0689655	0.0220994	0.00126367	1	OSBPL8;ATP8B1;ABCA1;ATP9A

## Sheet: GO_gene_module_2
Terms	overlap	in_input_list	in_pathway	all_gene	percent_overlap	overlap_coeficient	jaccard_index	pvalue	FDR	genes
GO_CARBOHYDRATE_CATABOLIC_PROCESS	4	95	113	15600	0.0421053	0.0421053	0.0196078	0.00501091	1	STBD1;HEXB;PGM1;BPGM
GO_IRON_ION_HOMEOSTASIS	3	95	69	15600	0.0315789	0.0434783	0.0186335	0.00857602	1	BDH2;NDFIP1;ISCU

## Sheet: GO_gene_module_3
Terms	overlap	in_input_list	in_pathway	all_gene	percent_overlap	overlap_coeficient	jaccard_index	pvalue	FDR	genes
GO_FIBRINOLYSIS	3	75	21	15590	0.04	0.142857	0.0322581	0.000133637	0.0582545	PLAU;PLAUR;SERPINE1
GO_CELLULAR_RESPONSE_TO_INTERFERON_GAMMA	4	75	122	15590	0.0533333	0.0533333	0.0207254	0.00282779	0.486939	CCL20;GBP5;HLA-DRB1;OASL
GO_RESPONSE_TO_TYPE_I_INTERFERON	3	75	68	15590	0.04	0.0441176	0.0214286	0.00428304	0.612889	OASL;RSAD2;ISG15

## Sheet: GO_gene_module_4
Terms	overlap	in_input_list	in_pathway	all_gene	percent_overlap	overlap_coeficient	jaccard_index	pvalue	FDR	genes
GO_TRANSLATIONAL_INITIATION	37	238	146	15602	0.155462	0.253425	0.106628	4.92712e-35	2.18567e-31	UBA52;RPS4X;RPL11;RPL24;RPL17;RPL27A;RPL23A;RPS27A;RPL14;EIF1;RPL22;RPL9;RPS25;RPS12;EIF3M;EIF2S2;EIF5B;RPL38;EIF2S1;RPS24;RPS15A;RPL5;RPL34;SSB;EIF4E2;RPS23;EIF4A1;RPL37A;RPL7;EIF3I;RPL35A;RPL26;RPL30;RPL23;RPL21;RPS13;RPL32
GO_ESTABLISHMENT_OF_PROTEIN_LOCALIZATION_TO_ENDOPLASMIC_RETICULUM	32	238	104	15602	0.134454	0.307692	0.103226	2.1665e-33	4.80529e-30	SRP14;RPL9;RPL22;RPL35A;RPS25;SEC61G;RPL26;RPL30;RPS12;RPL23;RPS13;CHMP4B;RPL21;RPL32;RPL38;UBA52;CHMP4A;RPS24;RPL5;RPS4X;RPS15A;RPL11;RPL34;RPL17;RPL24;RPL27A;RPL23A;RPS23;RPL37A;RPS27A;RPL14;RPL7
GO_PROTEIN_LOCALIZATION_TO_ENDOPLASMIC_RETICULUM	33	238	123	15602	0.138655	0.268293	0.10061	3.35841e-32	4.96597e-29	PDIA3;RPL38;RPL32;RPL21;RPS13;CHMP4B;RPS12;RPL30;RPL26;SEC61G;RPL23;RPL9;RPL22;SRP14;RPS25;RPL35A;RPL37A;RPS23;RPL7;RPL14;RPS27A;RPL27A;RPL23A;RPL34;RPL11;RPS15A;RPS4X;RPL5;RPL24;RPL17;RPS24;CHMP4A;UBA52
GO_NUCLEAR_TRANSCRIBED_MRNA_CATABOLIC_PROCESS_NONSENSE_MEDIATED_DECAY	29	238	118	15602	0.121849	0.245763	0.088685	3.61515e-27	2.23707e-24	RPL26;RPL30;RPS12;RPL23;RPL22;RPL9;RPL35A;RPS25;RPL32;RPL38;RPS13;RPL21;RPL5;RPS4X;RPS15A;RPL11;RPL34;RPL17;RPL24;UBA52;RPS24;RPS23;RPL37A;RPS27A;RPL14;RPL7;GSPT1;RPL27A;RPL23A
GO_PROTEIN_TARGETING_TO_MEMBRANE	32	238	157	15602	0.134454	0.203822	0.0881543	4.03439e-27	2.23707e-24	RPS23;RPL37A;RPL7;ATG3;RPL5;RPS15A;RPL34;CHMP4A;RPS24;RPL32;RPS13;RPL21;RPL26;RPL30;RPL23;RPL35A;RPS27A;RPL14;RPL27A;RPL23A;RPS4X;RPL11;RPL24;RPL17;UBA52;RPL38;CHMP4B;RPS12;SRP14;RPL22;RPL9;RPS25
GO_MULTI_ORGANISM_METABOLIC_PROCESS	29	238	138	15602	0.121849	0.210145	0.0835735	4.69511e-25	1.73562e-22	RPS4X;RPL11;RPL24;RPL17;UBA52;RPS27A;RPL14;RPL27A;RPL23A;RPS12;RPL9;RPL22;RPS25;RPL38;RPS15A;RPL5;RPL34;SSB;RPS24;RPS23;RPL37A;RPL7;RPL26;RPL30;RPL23;RPL35A;RPL32;RPL21;RPS13
GO_RRNA_METABOLIC_PROCESS	36	238	255	15602	0.151261	0.151261	0.0787746	1.35266e-24	4.286e-22	NOP56;RPL32;RPL35A;RPL23;RPL37A;RPL7;FBL;RPS24;RPL34;RPL22;PA2G4;RPL27A;NOP14;RPS27A;NOP10;RPS4X;RPL24;RPS13;RPL21;RPS27L;RPL30;RPL26;RPS23;RPL5;RPS15A;RPL38;RPL9;RPS25;RPS12;RPL23A;RPL14;UBA52;RPL11;MRTO4;UTP3;RPL17
GO_RNA_CATABOLIC_PROCESS	33	238	227	15602	0.138655	0.145374	0.0763889	5.19011e-23	1.43896e-20	UBA52;RPL11;RPS4X;MRTO4;RPL24;RPL17;RPL27A;RPL23A;FEN1;RPL14;RPS27A;RPL22;RPL9;RPS25;RPS12;RPL38;RPS24;RPL34;RPS15A;RPL5;GSPT1;RPL37A;EIF4A1;RPS23;RPL7;RPL35A;RPL30;RPL26;RPL23;RPL21;RPS13;HNRNPD;RPL32
GO_VIRAL_LIFE_CYCLE	35	238	290	15602	0.147059	0.147059	0.0709939	1.29321e-21	3.18704e-19	RPL30;RPL26;RAN;RPS13;RPL21;PPIA;HSP90AB1;CHMP4A;RPL5;RPS15A;RPS23;RPL9;RPS25;RPS12;CHMP4B;RPL38;UBA52;RPL11;RPL17;RPL23A;RPL14;RPL35A;RPL23;RPL32;RPS24;RPL34;SSB;RPL37A;RPL7;RPL22;KPNA2;RPS4X;RPL24;RPL27A;RPS27A
GO_ESTABLISHMENT_OF_PROTEIN_LOCALIZATION_TO_MEMBRANE	33	238	264	15602	0.138655	0.138655	0.0703625	6.69712e-21	1.48542e-18	RPL22;RPL27A;RPS27A;RPL24;RPS4X;TOMM22;RPL32;RPL35A;RPL23;ATG3;RPL7;RPL37A;RPS24;RPL34;CHMP4B;RPL38;RPS25;SRP14;RPL9;RPS12;RPL23A;RPL14;UBA52;RPL17;RPL11;RPS13;RPL21;RPL26;RPL30;RPS23;CHMP4A;RPL5;RPS15A
GO_ANAPHASE_PROMOTING_COMPLEX_DEPENDENT_CATABOLIC_PROCESS	18	238	77	15602	0.0756303	0.233766	0.0606061	7.71672e-17	1.18039e-14	PSMA5;PSMA4;PSMA2;PSMD6;PSMB1;PTTG1;PSMD13;PSMC2;PSMA1;CCNB1;RPS27A;PSMB4;UBA52;PSMC4;PSMB5;PSMC3;CDC20;PSMB2
GO_NIK_NF_KAPPAB_SIGNALING	16	238	83	15602	0.0672269	0.192771	0.052459	1.08261e-13	1.2638e-11	SKP1;PSMD6;PSMB1;PSMA4;PSMA2;PSMA5;PSMB2;PSMB5;UBA52;PSMC4;PSMC3;RPS27A;PSMB4;PSMC2;PSMD13;PSMA1
GO_PROTEIN_FOLDING	23	238	224	15602	0.0966387	0.102679	0.0523918	5.21354e-13	5.50649e-11	HSPA9;ERP44;PRDX4;PDIA3;DNAJA1;CCT3;CCT7;FKBP1A;CCT8;PFDN2;TTC1;TCP1;PPIA;HSP90AB1;GRPEL1;TBCA;HSPD1;DNAJB11;CCT4;CCT6A;HSPA8;CALR;HSP90B1
GO_NON_CANONICAL_WNT_SIGNALING_PATHWAY	18	238	140	15602	0.0756303	0.128571	0.05	4.29566e-12	4.14251e-10	PSMA2;RPS27A;PSMB4;CALM2;PSMA1;PSMD13;RHOA;PSMC2;PSMB2;UBA52;PSMC4;PSMB5;PFN1;PSMA4;PSMA5;PSMB1;PSMD6;PSMC3
GO_INNATE_IMMUNE_RESPONSE_ACTIVATING_CELL_SURFACE_RECEPTOR_SIGNALING_PATHWAY	16	238	106	15602	0.0672269	0.150943	0.0487805	5.65911e-12	5.34124e-10	PSMA2;PSMA4;PSMA5;PSMB1;PSMD6;SKP1;PSMB4;RPS27A;PSMA1;PSMD13;PSMC2;PSMB2;PSMC3;PSMC4;UBA52;PSMB5
GO_RIBOSOMAL_LARGE_SUBUNIT_BIOGENESIS	12	238	49	15602	0.0504202	0.244898	0.0436364	6.74251e-12	6.2312e-10	NOP16;RPL23A;RPL38;RPL7;RPL14;RPL35A;RPL26;RPL5;RPL11;RPL24;MRPL20;MRTO4
GO_ANTIGEN_PROCESSING_AND_PRESENTATION_OF_PEPTIDE_ANTIGEN_VIA_MHC_CLASS_I	15	238	91	15602	0.0630252	0.164835	0.0477707	7.10449e-12	6.43174e-10	PSMA4;PDIA3;PSMA2;PSMA5;PSMD6;PSMB1;CALR;PSMB4;PSMD13;PSMC2;PSMA1;PSMB2;PSMC4;PSMB5;PSMC3
GO_ANTIGEN_PROCESSING_AND_PRESENTATION_OF_EXOGENOUS_PEPTIDE_ANTIGEN_VIA_MHC_CLASS_I	13	238	66	15602	0.0546218	0.19697	0.0446735	1.74434e-11	1.51723e-09	PSMC3;PSMB5;PSMC4;PSMB2;PSMA1;PSMC2;PSMD13;PSMB4;PSMB1;PSMD6;PSMA5;PSMA2;PSMA4
GO_FC_EPSILON_RECEPTOR_SIGNALING_PATHWAY	17	238	142	15602	0.0714286	0.119718	0.046832	5.48923e-11	4.27197e-09	PSMD13;PSMC2;PSMA1;PSMB4;RPS27A;CALM2;PSMC4;UBA52;PSMB5;PSMB2;PSMA2;PSMC3;PSMA5;PSMA4;PSMD6;SKP1;PSMB1
GO_ACTIVATION_OF_INNATE_IMMUNE_RESPONSE	19	238	204	15602	0.0798319	0.0931373	0.0449173	3.22718e-10	2.44705e-08	PSMA2;PSMB2;PSMC4;UBA52;PSMB5;PSMB4;RPS27A;PSMA1;PSMD13;PSMC2;PSMB1;PSMD6;SKP1;HSPD1;HMGB1;PSMA4;PSMA5;PSMC3;HSP90B1
GO_TUMOR_NECROSIS_FACTOR_MEDIATED_SIGNALING_PATHWAY	15	238	118	15602	0.0630252	0.127119	0.0439883	3.25464e-10	2.44705e-08	PSMB2;PSMB5;PSMC4;UBA52;PSMC3;PSMB4;RPS27A;PSMC2;PSMD13;PSMA1;PSMD6;PSMB1;PSMA4;PSMA2;PSMA5
GO_CYTOPLASMIC_TRANSLATION	10	238	41	15602	0.0420168	0.243902	0.0371747	4.18421e-10	3.04281e-08	RPL22;RPL9;RPL22L1;RPL35A;RPL26;SSB;MRTO4;GSPT1;EIF3M;RPL7
GO_T_CELL_RECEPTOR_SIGNALING_PATHWAY	16	238	146	15602	0.0672269	0.109589	0.0434783	7.7633e-10	5.55452e-08	PSMB2;UBA52;PSMC4;PSMB5;RPS27A;PSMB4;PSMD13;PSMC2;PSMA1;PSMA2;PSMC3;SKP1;PSMD6;PSMB1;PSMA4;PSMA5
GO_RNA_SPLICING_VIA_TRANSESTERIFICATION_REACTIONS	21	238	267	15602	0.0882353	0.0882353	0.0433884	8.41382e-10	5.9244e-08	HNRNPA2B1;HNRNPM;SRSF4;STRAP;FUS;HSPA8;HNRNPH3;UBL5;SNRPG;SNRPD1;HNRNPC;NONO;HNRNPD;SFPQ;HNRNPA1;SF3B2;HNRNPU;DNAJC8;SNRPC;BUD31;SNRPF
GO_FC_RECEPTOR_SIGNALING_PATHWAY	18	238	206	15602	0.0756303	0.0873786	0.0422535	2.68479e-09	1.77757e-07	PSMC3;PSMA4;HSP90AB1;PSMA5;PSMD6;SKP1;PSMB1;CALM2;PSMB4;RPS27A;PSMC2;PSMD13;PSMA1;PSMB2;PSMB5;PSMC4;UBA52;PSMA2
GO_PROTEASOMAL_PROTEIN_CATABOLIC_PROCESS	20	238	271	15602	0.0840336	0.0840336	0.0408998	6.46637e-09	4.15722e-07	PSMD6;PSMB1;PSMA4;PSMA5;PSMB2;PSMC4;RPS27A;PSMD13;PSMC2;PSMA1;CCNB1;SKP1;PSMC3;HSP90B1;PTTG1;PSMA2;UBA52;PSMB5;CDC20;PSMB4
GO_RIBOSOME_ASSEMBLY	10	238	54	15602	0.0420168	0.185185	0.035461	7.50814e-09	4.691e-07	RPL11;RPL5;C1QBP;NPM1;MRTO4;MRPL20;RPL24;RPS27L;RPL38;RPL23A
GO_RIBONUCLEOPROTEIN_COMPLEX_SUBUNIT_ORGANIZATION	17	238	199	15602	0.0714286	0.0854271	0.0404762	1.05766e-08	6.34024e-07	EIF3I;C1QBP;NPM1;RPS27L;RPL5;STRAP;SNRPD1;SNRPG;MRPL20;EIF3M;RPL38;SNRPF;RPL24;MRTO4;RPL11;RPL23A;SNRPC
GO_ANTIGEN_PROCESSING_AND_PRESENTATION_OF_PEPTIDE_ANTIGEN	16	238	177	15602	0.0672269	0.0903955	0.0401003	1.29701e-08	7.57044e-07	CALR;PSMC3;PSMA5;PSMA4;CLTA;PSMD6;PSMB1;PSMD13;PSMC2;PSMA1;PSMB4;PSMC4;PSMB5;PSMB2;PDIA3;PSMA2
GO_RIBOSOMAL_LARGE_SUBUNIT_ASSEMBLY	7	238	23	15602	0.0294118	0.304348	0.0275591	3.50419e-08	1.91908e-06	RPL38;MRTO4;RPL24;MRPL20;RPL11;RPL5;RPL23A
GO_ANTIGEN_RECEPTOR_MEDIATED_SIGNALING_PATHWAY	16	238	195	15602	0.0672269	0.0820513	0.0383693	5.11796e-08	2.73534e-06	PSMB1;PSMD6;SKP1;PSMA5;PSMA4;PSMC3;PSMA2;PSMC4;UBA52;PSMB5;PSMB2;PSMA1;PSMD13;PSMC2;PSMB4;RPS27A
GO_ANTIGEN_PROCESSING_AND_PRESENTATION	16	238	213	15602	0.0672269	0.0751174	0.0367816	1.74101e-07	8.48695e-06	PSMC2;PSMD13;PSMA1;PSMB4;PSMB5;PSMC4;PSMB2;PSMA2;PDIA3;CALR;PSMC3;PSMA5;PSMA4;CLTA;PSMD6;PSMB1
GO_PROTEIN_POLYUBIQUITINATION	17	238	243	15602	0.0714286	0.0714286	0.0366379	1.98383e-07	9.46264e-06	PSMB4;RPS27A;PSMC2;PSMD13;PSMA1;PSMB2;PSMB5;PSMC4;UBA52;PSMA2;PSMC3;PSMA4;UBE2L3;PSMA5;PSMD6;SKP1;PSMB1
GO_RESPONSE_TO_TUMOR_NECROSIS_FACTOR	16	238	233	15602	0.0672269	0.0686695	0.0351648	5.8764e-07	2.60677e-05	PSMD13;PSMC2;PSMA1;PSMB4;RPS27A;PSMC4;UBA52;PSMB5;PSMB2;PSMA2;CCL22;PSMC3;PSMA5;PSMA4;PSMD6;PSMB1
GO_TOXIN_TRANSPORT	7	238	36	15602	0.0294118	0.194444	0.0262172	1.00766e-06	4.33977e-05	COPZ1;CCT3;DNAJA1;CCT4;TCP1;CCT7;CCT8
GO_PROTEIN_STABILIZATION	11	238	131	15602	0.0462185	0.0839695	0.0307263	5.24843e-06	0.000206036	CCT7;CCT8;CCT3;CCT6A;CALR;CCT4;PFN1;HSP90AB1;HSPD1;TCP1;PARK7
GO_RESPONSE_TO_TOPOLOGICALLY_INCORRECT_PROTEIN	12	238	163	15602	0.0504202	0.0736196	0.0308483	7.66432e-06	0.000295643	HDGF;HSP90AB1;MANF;HSPD1;DNAJB11;EIF2S1;CALR;HSPA8;HSP90B1;SEC61G;ERP44;DNAJA1
GO_OXIDATIVE_PHOSPHORYLATION	8	238	84	15602	0.0336134	0.0952381	0.0254777	4.18903e-05	0.00149859	COX5A;NDUFB9;NDUFB3;NDUFS5;NDUFAB1;UQCRB;NDUFV2;UQCRFS1
GO_ELECTRON_TRANSPORT_CHAIN	8	238	94	15602	0.0336134	0.0851064	0.0246914	9.38636e-05	0.00322774	COX5A;NDUFB3;NDUFB9;NDUFS5;NDUFAB1;UQCRFS1;NDUFV2;UQCRB
GO_CELL_SEPARATION_AFTER_CYTOKINESIS	4	238	17	15602	0.0168067	0.235294	0.0159363	0.000107485	0.00366772	CEP55;CHMP4B;KIF20A;CHMP4A
GO_ENERGY_DERIVATION_BY_OXIDATION_OF_ORGANIC_COMPOUNDS	12	238	217	15602	0.0504202	0.0552995	0.027088	0.000128099	0.00427254	RPS27A;CALM2;COX5A;NDUFB3;NDUFB9;UBA52;NDUFAB1;UQCRFS1;UQCRB;NDUFV2;FH;NDUFS5
GO_BINDING_OF_SPERM_TO_ZONA_PELLUCIDA	5	238	33	15602	0.0210084	0.151515	0.018797	0.000132611	0.00436021	CCT8;TCP1;CCT7;CCT4;CCT3
GO_NUCLEAR_IMPORT	9	238	129	15602	0.0378151	0.0697674	0.0251397	0.000161061	0.00506715	HNRNPA1;RANBP1;RPL23;RAN;KPNA2;SNRPF;PDIA3;SNRPG;SNRPD1
GO_VIRION_ASSEMBLY	5	238	37	15602	0.0210084	0.135135	0.0185185	0.000231763	0.00713959	PPIA;RPS27A;CHMP4B;UBA52;CHMP4A
GO_SPLICEOSOMAL_SNRNP_ASSEMBLY	5	238	38	15602	0.0210084	0.131579	0.0184502	0.00026359	0.00800882	SNRPD1;SNRPG;SNRPF;STRAP;SNRPC
GO_CELLULAR_RESPIRATION	9	238	143	15602	0.0378151	0.0629371	0.0241935	0.000348504	0.0105168	NDUFAB1;UQCRB;NDUFV2;UQCRFS1;COX5A;NDUFB9;NDUFB3;NDUFS5;FH
GO_PROTEIN_FOLDING_IN_ENDOPLASMIC_RETICULUM	3	238	11	15602	0.012605	0.272727	0.0121951	0.000528304	0.0151197	CALR;PDIA3;HSP90B1
GO_CELL_CYCLE_PHASE_TRANSITION	12	238	255	15602	0.0504202	0.0504202	0.024948	0.000560574	0.0157297	GSPT1;TPX2;UBE2L3;CCNB1;TYMS;RPS27A;RANBP1;SKP1;CALM2;RRM2;UBA52;CHMP4B
GO_GENERATION_OF_PRECURSOR_METABOLITES_AND_ENERGY	13	238	292	15602	0.0546218	0.0546218	0.0251451	0.000562233	0.0157297	FH;NDUFS5;UBA52;COX5A;CALM2;UQCRFS1;UQCRB;NDUFAB1;SLC25A3;NDUFB3;NDUFB9;RPS27A;NDUFV2
GO_CELLULAR_PROTEIN_COMPLEX_DISASSEMBLY	8	238	122	15602	0.0336134	0.0655738	0.0227273	0.000563802	0.0157297	MRPS21;GSPT1;HSPA8;MRPS6;MRPL51;MRPL20;MRPS17;CFL1
GO_SPERM_EGG_RECOGNITION	5	238	45	15602	0.0210084	0.111111	0.0179856	0.000588335	0.0162103	CCT3;TCP1;CCT7;CCT4;CCT8
GO_RESPONSE_TO_ENDOPLASMIC_RETICULUM_STRESS	11	238	233	15602	0.0462185	0.0472103	0.023913	0.000921898	0.0243425	PSMC2;PSMC4;PDIA3;SEC61G;ERP44;CALR;HSP90B1;PSMC3;DNAJB11;EIF2S1;HDGF
GO_MITOCHONDRIAL_RESPIRATORY_CHAIN_COMPLEX_ASSEMBLY	6	238	76	15602	0.0252101	0.0789474	0.0194805	0.00106145	0.0278615	NDUFAB1;NDUFS5;NDUFV2;UQCRB;NDUFB9;NDUFB3
GO_NUCLEOSIDE_MONOPHOSPHATE_METABOLIC_PROCESS	11	238	239	15602	0.0462185	0.0462185	0.0236052	0.0011331	0.0293944	NDUFB9;NDUFB3;TYMS;COX5A;UQCRB;NDUFV2;UQCRFS1;NDUFAB1;IMPDH2;HSPA8;NDUFS5
GO_MITOTIC_CYTOKINESIS	4	238	31	15602	0.0168067	0.129032	0.0150943	0.00120187	0.030818	CEP55;KIF20A;CHMP4B;RHOA
GO_MITOCHONDRIAL_RESPIRATORY_CHAIN_COMPLEX_I_BIOGENESIS	5	238	56	15602	0.0210084	0.0892857	0.017301	0.00160593	0.0404767	NDUFS5;NDUFAB1;NDUFV2;NDUFB9;NDUFB3
GO_SINGLE_FERTILIZATION	7	238	114	15602	0.0294118	0.0614035	0.0202899	0.00181694	0.0450275	PARK7;CCT3;SLIRP;TCP1;CCT8;CCT4;CCT7
GO_NUCLEAR_EXPORT	8	238	147	15602	0.0336134	0.0544218	0.0212202	0.00188621	0.0464846	HNRNPA1;SRSF4;CALR;RANBP1;HNRNPA2B1;RAN;SARNP;HSPA9
GO_MACROMOLECULAR_COMPLEX_DISASSEMBLY	9	238	182	15602	0.0378151	0.0494505	0.0218978	0.00193801	0.0472363	MRPL20;SET;MRPS6;MRPS17;MRPS21;MRPL51;CFL1;HSPA8;GSPT1
GO_RIBOSOMAL_SMALL_SUBUNIT_BIOGENESIS	5	238	59	15602	0.0210084	0.0847458	0.0171233	0.00202848	0.0485292	NOP14;RPL38;RPS27L;RPS24;UTP3
GO_RNA_LOCALIZATION	9	238	185	15602	0.0378151	0.0486486	0.0217391	0.00216615	0.0513852	SARNP;TCP1;HNRNPA2B1;RAN;CCT4;HNRNPA1;SRSF4;FBL;RANBP1
GO_CELL_CELL_RECOGNITION	5	238	60	15602	0.0210084	0.0833333	0.0170648	0.00218583	0.0515763	CCT3;TCP1;CCT7;CCT4;CCT8
GO_NUCLEOSIDE_TRIPHOSPHATE_METABOLIC_PROCESS	10	238	228	15602	0.0420168	0.0438596	0.0219298	0.00267779	0.0612302	HSPA8;NDUFS5;NDUFB9;NDUFB3;TYMS;COX5A;UQCRB;NDUFV2;UQCRFS1;NDUFAB1
GO_TRANSLATIONAL_TERMINATION	6	238	92	15602	0.0252101	0.0652174	0.0185185	0.00283048	0.0631993	MRPS21;GSPT1;MRPS6;MRPL20;MRPL51;MRPS17
GO__DE_NOVO_PROTEIN_FOLDING	3	238	19	15602	0.012605	0.157895	0.011811	0.00283514	0.0631993	HSPA8;HSPD1;FKBP1A
GO_CYTOSKELETON_DEPENDENT_CYTOKINESIS	4	238	39	15602	0.0168067	0.102564	0.014652	0.0028565	0.0633571	CHMP4B;KIF20A;RHOA;CEP55
GO_OSTEOBLAST_DIFFERENTIATION	7	238	126	15602	0.0294118	0.0555556	0.0196078	0.00319841	0.0705878	HNRNPC;PSMC2;TMSB4X;HNRNPU;FBL;ERH;RSL1D1
GO_PROTEIN_REFOLDING	3	238	20	15602	0.012605	0.15	0.0117647	0.00329821	0.0724299	FKBP1A;HSPD1;HSPA8
GO_METAPHASE_PLATE_CONGRESSION	4	238	42	15602	0.0168067	0.0952381	0.0144928	0.00375129	0.0815722	CHMP4B;CCNB1;CEP55;CHMP4A
GO_MULTI_ORGANISM_LOCALIZATION	5	238	68	15602	0.0210084	0.0735294	0.0166113	0.00378163	0.0818309	TCP1;RAN;RPS27A;UBA52;KPNA2
GO_GLUTATHIONE_DERIVATIVE_METABOLIC_PROCESS	3	238	22	15602	0.012605	0.136364	0.0116732	0.00435663	0.0915924	MGST3;GSTO1;ESD
GO_G1_DNA_DAMAGE_CHECKPOINT	5	238	73	15602	0.0210084	0.0684932	0.0163399	0.00512531	0.106741	RPS27L;NPM1;CCNB1;RPS27A;UBA52
GO_DETOXIFICATION	5	238	77	15602	0.0210084	0.0649351	0.016129	0.00642004	0.128866	PRDX4;SRXN1;GSTO1;PARK7;MGST3
GO_RESPONSE_TO_TRANSFORMING_GROWTH_FACTOR_BETA	7	238	144	15602	0.0294118	0.0486111	0.0186667	0.00661785	0.131645	RHOA;FKBP1A;RPS27A;UBA52;NEDD8;PDCD5;HDAC2
GO_RRNA_MODIFICATION	3	238	27	15602	0.012605	0.111111	0.0114504	0.0078246	0.152237	NOP10;FBL;NOP56
GO_FERTILIZATION	7	238	149	15602	0.0294118	0.0469799	0.0184211	0.00792699	0.153555	CCT3;CCT7;CCT8;SLIRP;TCP1;PARK7;CCT4
GO_PROTEIN_TRANSMEMBRANE_TRANSPORT	4	238	53	15602	0.0168067	0.0754717	0.0139373	0.00861726	0.166201	TIMM23;SEC61G;TOMM22;HSPA8
GO_HISTONE_MRNA_METABOLIC_PROCESS	3	238	28	15602	0.012605	0.107143	0.0114068	0.00866628	0.166423	SNRPG;SNRPF;SSB
GO_CYTOKINESIS	5	238	84	15602	0.0210084	0.0595238	0.0157729	0.00921024	0.17535	CHMP4B;JTB;CEP55;KIF20A;RHOA
GO_DNA_CONFORMATION_CHANGE	10	238	273	15602	0.0420168	0.0420168	0.0199601	0.00930313	0.176362	ANP32B;NASP;RPS27A;CCNB1;SET;NAP1L1;NPM1;HMGB1;UBA52;XRCC6
GO_PROTEIN_IMPORT	7	238	155	15602	0.0294118	0.0451613	0.0181347	0.0097394	0.181529	PDIA3;KPNA2;TOMM22;TIMM23;RAN;RPL23;RANBP1

## Sheet: GO_gene_module_5
Terms	overlap	in_input_list	in_pathway	all_gene	percent_overlap	overlap_coeficient	jaccard_index	pvalue	FDR	genes
GO_CHROMATIN_REMODELING	5	64	150	15583	0.078125	0.078125	0.0239234	0.000373201	0.37994	ARID1A;SUPT5H;BAZ2A;BRD4;SUPT6H
GO_TOXIN_TRANSPORT	3	64	36	15583	0.046875	0.0833333	0.0309278	0.000428246	0.37994	ARID1A;ATP6V0A1;GGA1
GO_ANTIGEN_PROCESSING_AND_PRESENTATION	5	64	213	15583	0.078125	0.078125	0.0183824	0.00180408	0.574272	RAB35;DNM2;AP3D1;SPTBN2;AP1B1
GO_CYTOSOLIC_TRANSPORT	5	64	215	15583	0.078125	0.078125	0.0182482	0.00187941	0.574272	GBF1;AP3D1;DNM2;PLD2;ERC1
GO_ESTABLISHMENT_OR_MAINTENANCE_OF_CELL_POLARITY	4	64	141	15583	0.0625	0.0625	0.0199005	0.00268066	0.743212	MYO18A;NUMA1;GBF1;CDC42BPB
GO_VACUOLAR_TRANSPORT	5	64	253	15583	0.078125	0.078125	0.0160256	0.00379204	0.989498	RAB35;EPG5;GBF1;AP3D1;ERC1
GO_POST_GOLGI_VESICLE_MEDIATED_TRANSPORT	3	64	83	15583	0.046875	0.046875	0.0208333	0.00480507	1	DNM2;GBF1;PLCB3
GO_GOLGI_ORGANIZATION	3	64	84	15583	0.046875	0.046875	0.0206897	0.00496858	1	GBF1;PLEKHM2;MYO18A
GO_ESTABLISHMENT_OF_CELL_POLARITY	3	64	88	15583	0.046875	0.046875	0.0201342	0.0056561	1	GBF1;NUMA1;MYO18A
GO_ANTIGEN_PROCESSING_AND_PRESENTATION_OF_PEPTIDE_OR_POLYSACCHARIDE_ANTIGEN_VIA_MHC_CLASS_II	3	64	94	15583	0.046875	0.046875	0.0193548	0.00678977	1	DNM2;AP1B1;SPTBN2
GO_NEURAL_TUBE_FORMATION	3	64	94	15583	0.046875	0.046875	0.0193548	0.00678977	1	ARID1A;SEMA4C;TSC2
GO_SYNAPTIC_VESICLE_LOCALIZATION	3	64	106	15583	0.046875	0.046875	0.0179641	0.00943813	1	DNM2;PLD2;AP3D1

## Sheet: GO_gene_module_6
Terms	overlap	in_input_list	in_pathway	all_gene	percent_overlap	overlap_coeficient	jaccard_index	pvalue	FDR	genes
GO_EPIDERMIS_DEVELOPMENT	21	269	253	15627	0.0780669	0.083004	0.0419162	2.83878e-09	1.25928e-05	SPRR4;KRT16;PRR9;KRT5;SPRR2E;DSG4;SPRR1A;KLK7;SPRR2B;POU3F1;HDAC1;KLK14;SPRR1B;NSDHL;TGM3;FABP5;KLK5;KRT14;TGM1;SPRR2A;CDSN
GO_KERATINOCYTE_DIFFERENTIATION	13	269	101	15627	0.0483271	0.128713	0.0364146	1.84794e-08	4.09873e-05	KRT16;SPRR1B;SPRR4;POU3F1;TGM1;SPRR2A;CDSN;DSG4;SPRR1A;SPRR2B;PRR9;SPRR2E;TGM3
GO_KERATINIZATION	9	269	50	15627	0.0334572	0.18	0.0290323	1.56955e-07	0.000142675	SPRR1A;SPRR4;SPRR2B;TGM1;KRT16;SPRR2A;SPRR1B;SPRR2E;TGM3
GO_EPIDERMAL_CELL_DIFFERENTIATION	14	269	142	15627	0.0520446	0.0985915	0.0352645	1.60814e-07	0.000142675	TGM3;TGM1;SPRR2A;CDSN;POU3F1;HDAC1;SPRR1B;PRR9;SPRR2E;DSG4;SPRR1A;SPRR2B;SPRR4;KRT16
GO_PEPTIDE_CROSS_LINKING	9	269	56	15627	0.0334572	0.160714	0.028481	4.33682e-07	0.000274831	PRR9;TGM3;SPRR2E;SPRR1A;SPRR4;SPRR2B;TGM1;SPRR1B;SPRR2A
GO_SKIN_DEVELOPMENT	16	269	211	15627	0.0594796	0.0758294	0.0344828	7.8114e-07	0.000433142	TGM1;SPRR2A;CDSN;TGM3;NSDHL;SPRR1B;POU3F1;HDAC1;DSG4;SPRR1A;SPRR2B;PRR9;SPRR2E;KRT16;DHCR24;SPRR4
GO_AMINO_ACID_ACTIVATION	7	269	52	15627	0.0260223	0.134615	0.022293	2.85893e-05	0.0126822	TARS2;MARS;HARS;GARS;TARS;YARS;SARS
GO_CELLULAR_RESPONSE_TO_ZINC_ION	4	269	16	15627	0.0148699	0.25	0.0142349	0.000132745	0.0535326	MT1E;MT1H;MT1G;MT2A
GO_VESICLE_COATING	7	269	75	15627	0.0260223	0.0933333	0.0207715	0.000303035	0.103405	CTSC;AREG;TBC1D20;AP2S1;SEC24C;NAPA;TFG
GO_RESPONSE_TO_ZINC_ION	6	269	55	15627	0.0223048	0.109091	0.0188679	0.0003517	0.10546	MT2A;MT1G;MT1H;KRT14;CA2;MT1E
GO_VESICLE_TARGETING	7	269	77	15627	0.0260223	0.0909091	0.020649	0.000356606	0.10546	TBC1D20;AREG;CTSC;NAPA;TFG;SEC24C;MAP4K2
GO_HISTONE_MONOUBIQUITINATION	4	269	23	15627	0.0148699	0.173913	0.0138889	0.000587403	0.153278	UBE2E1;RNF20;PAF1;LEO1
GO_MEMBRANE_BUDDING	8	269	114	15627	0.0297398	0.0701754	0.0213333	0.000793098	0.195455	AP2S1;SEC24C;TFG;NAPA;CTSC;CHMP2A;TBC1D20;AREG
GO_COENZYME_CATABOLIC_PROCESS	3	269	12	15627	0.0111524	0.25	0.0107914	0.000989037	0.230914	CYP4F2;ACOT7;VCP
GO_CELLULAR_KETONE_METABOLIC_PROCESS	6	269	68	15627	0.0223048	0.0882353	0.0181269	0.0011024	0.244512	AKR1C2;AKR1B10;CYP4F2;DHRS9;CBR1;ADM
GO_CELLULAR_LIPID_CATABOLIC_PROCESS	9	269	151	15627	0.0334572	0.0596026	0.0218978	0.00122267	0.258275	SESN2;CYP4F2;ETFB;CYP4F3;FABP5;ACOX3;GLA;AKR1B10;PLA2G4E
GO_ENDODERM_DEVELOPMENT	6	269	71	15627	0.0223048	0.084507	0.0179641	0.001382	0.274713	TGFB1;PAF1;LEO1;DUSP5;PAX9;ARC
GO_QUINONE_METABOLIC_PROCESS	4	269	29	15627	0.0148699	0.137931	0.0136054	0.00145293	0.274713	CBR1;AKR1C2;CYP4F2;AKR1B10
GO_SINGLE_ORGANISM_MEMBRANE_BUDDING	6	269	72	15627	0.0223048	0.0833333	0.0179104	0.00148627	0.274713	CTSC;TBC1D20;AREG;SEC24C;NAPA;TFG
GO_PROGESTERONE_METABOLIC_PROCESS	3	269	14	15627	0.0111524	0.214286	0.0107143	0.00159521	0.2822	ADM;AKR1C2;DHRS9
GO_HYDROGEN_PEROXIDE_METABOLIC_PROCESS	4	269	30	15627	0.0148699	0.133333	0.0135593	0.00165401	0.2822	CYP1A1;PRDX1;GPX3;DUOX1
GO_CELLULAR_RESPONSE_TO_CADMIUM_ION	3	269	15	15627	0.0111524	0.2	0.0106762	0.00196878	0.306466	MT1G;MT1H;MT1E
GO_APOPTOTIC_DNA_FRAGMENTATION	3	269	15	15627	0.0111524	0.2	0.0106762	0.00196878	0.306466	KPNB1;H1F0;DNASE1L3
GO_MONOSACCHARIDE_BIOSYNTHETIC_PROCESS	5	269	54	15627	0.0185874	0.0925926	0.0157233	0.00231403	0.342168	ALDOA;PGAM1;ENO1;TALDO1;TKT
GO_HISTONE_UBIQUITINATION	4	269	34	15627	0.0148699	0.117647	0.0133779	0.00265232	0.377476	LEO1;PAF1;UBE2E1;RNF20
GO_NADH_METABOLIC_PROCESS	4	269	35	15627	0.0148699	0.114286	0.0133333	0.00295458	0.397168	VCP;ALDOA;PGAM1;ENO1
GO_MOLTING_CYCLE	6	269	83	15627	0.0223048	0.0722892	0.017341	0.00306993	0.398672	NSDHL;KRT16;HDAC1;DSG4;TGM3;KRT14
GO_DNA_CATABOLIC_PROCESS_ENDONUCLEOLYTIC	3	269	19	15627	0.0111524	0.157895	0.0105263	0.00398507	0.481321	KPNB1;H1F0;DNASE1L3
GO_LONG_CHAIN_FATTY_ACID_METABOLIC_PROCESS	6	269	88	15627	0.0223048	0.0681818	0.017094	0.00410557	0.481321	MYO5A;CYP4F2;CBR1;CYP1A1;ACOT7;CYP4F3
GO_RESPONSE_TO_TRANSITION_METAL_NANOPARTICLE	8	269	148	15627	0.0297398	0.0540541	0.0195599	0.00412312	0.481321	MT1H;IL1A;CA2;KRT14;MT1E;CYP1A1;MT1G;MT2A
GO_HYDROGEN_PEROXIDE_CATABOLIC_PROCESS	3	269	20	15627	0.0111524	0.15	0.0104895	0.00462925	0.488937	PRDX1;GPX3;DUOX1
GO_COFACTOR_CATABOLIC_PROCESS	3	269	20	15627	0.0111524	0.15	0.0104895	0.00462925	0.488937	CYP4F2;VCP;ACOT7
GO_PROTEIN_REFOLDING	3	269	20	15627	0.0111524	0.15	0.0104895	0.00462925	0.488937	DNAJB1;DNAJC7;DNAJA2
GO_BRANCHING_INVOLVED_IN_MAMMARY_GLAND_DUCT_MORPHOGENESIS	3	269	20	15627	0.0111524	0.15	0.0104895	0.00462925	0.488937	AREG;TGFB1;ETV4
GO_RESPONSE_TO_CADMIUM_ION	4	269	40	15627	0.0148699	0.1	0.0131148	0.00482247	0.497499	MTF1;MT1E;MT1G;MT1H
GO_FATTY_ACID_METABOLIC_PROCESS	12	269	296	15627	0.0446097	0.0446097	0.0216998	0.0053442	0.538792	CYP4F3;CYP1A1;ACOT7;PLA2G3;ACOX3;SESN2;ETFB;AKR1C2;CBR1;MYO5A;TECR;CYP4F2
GO_STEROL_BIOSYNTHETIC_PROCESS	4	269	43	15627	0.0148699	0.0930233	0.012987	0.00625587	0.60468	TM7SF2;NSDHL;CYB5R1;DHCR24
GO_FATTY_ACID_DERIVATIVE_METABOLIC_PROCESS	6	269	96	15627	0.0223048	0.0625	0.0167131	0.00627035	0.60468	CYP4F2;CBR1;CYP1A1;AKR1C2;PLA2G3;CYP4F3
GO_ER_TO_GOLGI_VESICLE_MEDIATED_TRANSPORT	8	269	167	15627	0.0297398	0.0479042	0.0186916	0.0083997	0.707135	TBC1D20;AREG;VCP;CTSC;SEC24C;COPB2;TFG;NAPA
GO_FATTY_ACID_CATABOLIC_PROCESS	5	269	73	15627	0.0185874	0.0684932	0.0148368	0.00844626	0.707135	ACOX3;CYP4F3;ETFB;CYP4F2;SESN2
GO_LENS_FIBER_CELL_DIFFERENTIATION	3	269	25	15627	0.0111524	0.12	0.0103093	0.00876745	0.707135	TBC1D20;SLC7A11;TGFB1
GO_C21_STEROID_HORMONE_METABOLIC_PROCESS	3	269	25	15627	0.0111524	0.12	0.0103093	0.00876745	0.707135	ADM;AKR1C2;DHRS9
GO_APOPTOTIC_NUCLEAR_CHANGES	3	269	25	15627	0.0111524	0.12	0.0103093	0.00876745	0.707135	DNASE1L3;H1F0;KPNB1
GO_SECONDARY_METABOLIC_PROCESS	4	269	48	15627	0.0148699	0.0833333	0.0127796	0.00922678	0.730893	MYO5A;AKR1B10;AKR1C2;CYP1A1
GO_DEVELOPMENTAL_PROGRAMMED_CELL_DEATH	3	269	26	15627	0.0111524	0.115385	0.010274	0.00978682	0.732973	DNASE1L3;BAK1;IL1A
GO_HEXOSE_CATABOLIC_PROCESS	4	269	49	15627	0.0148699	0.0816327	0.0127389	0.00991397	0.732973	FUT5;ENO1;PGAM1;ALDOA

## Sheet: KEGG_gene_module_1
Terms	overlap	in_input_list	in_pathway	all_gene	percent_overlap	overlap_coeficient	jaccard_index	pvalue	FDR	genes

## Sheet: KEGG_gene_module_2
Terms	overlap	in_input_list	in_pathway	all_gene	percent_overlap	overlap_coeficient	jaccard_index	pvalue	FDR	genes

## Sheet: KEGG_gene_module_3
Terms	overlap	in_input_list	in_pathway	all_gene	percent_overlap	overlap_coeficient	jaccard_index	pvalue	FDR	genes
KEGG_COMPLEMENT_AND_COAGULATION_CASCADES	5	75	69	5312	0.0666667	0.0724638	0.0359712	0.00272867	0.507533	PLAUR;PLAU;CR2;CD46;SERPINE1

## Sheet: KEGG_gene_module_4
Terms	overlap	in_input_list	in_pathway	all_gene	percent_overlap	overlap_coeficient	jaccard_index	pvalue	FDR	genes
KEGG_RIBOSOME	31	238	88	5388	0.130252	0.352273	0.105085	8.85474e-21	1.64698e-18	RPL23;RPL5;RPL32;RPL34;RPS12;RPL36AL;RPS13;RPL35A;RPL37A;RPL38;RPL14;RPS15A;RPL26;RPL24;RPL27A;UBA52;RPL30;RPS4X;RPL22L1;RPL22;RPL23A;RPL21;RPS27L;RPL17;RPL11;RPL9;RPS25;RPS27A;RPS24;RPS23;RPL7
KEGG_PROTEASOME	14	238	48	5388	0.0588235	0.291667	0.0514706	9.28391e-09	8.63403e-07	PSMD13;PSMA1;POMP;PSMD6;PSMA5;PSMA4;PSMA2;PSMC4;PSMB2;PSMC3;PSMB5;PSMB4;PSMC2;PSMB1

[truncated: 2 more sheets: KEGG_gene_module_5, KEGG_gene_module_6]
