# Supplementary material for: Distinct cervical tissue-adherent and luminal microbiome communities correlate with mucosal host gene expression and protein levels in Kenyan sex workers
Source: Microbiome. 2023 Mar 31;11:67. doi: 10.1186/s40168-023-01502-4 (PMC10064689; doi:10.1186/s40168-023-01502-4)
Supplement: Supplementary file 3 — Additional file 2: Supplementary Table 1. Total relative abundance, alpha diversity,definition of bacterial communities in the samples, positive controls and ASV count tables luminal and tissue. Supplementary Table 2. Sociodemographic and clinical characteristics per study participant. Supplementary Table 3. Metabolic profile of the luminal microbiome. Supplementary Table 4. Sociodemographic and clinical characteristics of study participants included in the transcriptomic profiling at time of tissue sample collection, grouped based on their tissue microbiome. Supplementary Table 5. Differentially expressed genes between the luminal study groups. Supplementary Table 6. Pathway enrichment analysis for the differentially expressed genes across the luminal samples. Supplementary Table 7. Pathway enrichment analysis for the differentially expressed genes by pairwise comparisons between the luminal samples. Supplementary Table 8. Transcription factor protein-protein interaction (TF-PPI) network analysis by pairwise comparisons between the luminal samples. Supplementary Table 9. Differentially expressed genes between the tissue study groups. Supplementary Table 10. Pathway enrichment analysis for the differentially expressed genes across the tissue samples. Supplementary Table 11. Pathway enrichment analysis for the differentially expressed genes by pairwise comparisons between the tissue samples. Supplementary Table 12. Transcription factor protein-protein interaction (TF-PPI) network analysis by pairwise comparisons between the tissue samples. Supplementary Table 13. Differentially expressed genes and pathway enrichment analysis for the comparison of sample groups defined as L2T2 and L2T3. Supplementary Table 14. Characterization of proteins and antibodies included in the protein profiling assay, cytokine data and cytokine results. Supplementary Table 15. Sociodemographic and clinical characteristics of study participants included in the protein profiling at time of lumi [file 40168_2023_1502_MOESM2_ESM.zip › Suppl tbls/Suppl.Tbl.07 Enrichment_Pairwise_Luminal.xlsx]

## Sheet: Summary
Summary of pairwise comparisons of pathways between luminal groups FDR<0.05
GO	L1-L2	L1-L3	L1-L4	L1-L5	L2-L3	L2-L4	L2-L5	L3-L4	L3-L5	L4-L5
Down	0	1	7	0	3	39	0	1	0	0
Up	88	53	20	55	0	0	0	0	0	8
KEGG	L1-L2	L1-L3	L1-L4	L1-L5	L2-L3	L2-L4	L2-L5	L3-L4	L3-L5	L4-L5
Down	0	0	0	0	0	1	0	0	0	0
Up	7	2	1	2	0	0	0	0	0	0

## Sheet: GO_L1-L2
regulation	Terms	overlap	in_input_list	in_pathway	all_gene	percent_overlap	overlap_coeficient	jaccard_index	pvalue	FDR	genes
up	GO_ESTABLISHMENT_OF_PROTEIN_LOCALIZATION_TO_ENDOPLASMIC_RETICULUM	54	468	104	15642	0.115385	0.519231	0.104247	8.94351e-55	3.96734e-51	SRP14;RPL9;RPL22;RPL41;RPL35A;RPS25;SEC61G;RPL26;RPS26;RPL30;RPS12;RPL23;RPS13;CHMP4B;RPL21;RPS19;RPL19;RPSA;SRP19;RPS3A;SPCS1;RPS20;RPS27;RPL27;RPL37;RPS29;RPL32;RPL29;RPS3;RPL38;UBA52;CHMP4A;RPS24;RPL4;RPS16;RPL5;RPS4X;RPS15A;RPL11;RPL34;RPL17;RPL24;RPS21;RPL27A;RPL31;RPL6;RPL23A;RPS6;RPS23;RPL37A;RPL10A;RPS27A;RPL14;RPL7
up	GO_TRANSLATIONAL_INITIATION	61	468	146	15642	0.130342	0.417808	0.110307	1.8148e-54	4.02524e-51	UBA52;RPS16;RPS4X;RPL11;RPL24;RPL17;RPL27A;RPL31;RPS6;RPL6;RPL23A;RPS27A;RPL14;EIF1;RPL22;RPL9;RPS25;MCTS1;RPS12;EIF3M;RPSA;RPS19;RPS3A;RPS20;RPL27;EIF2S2;EIF5B;RPL38;EIF2S1;RPS24;RPL4;RPS15A;RPL5;RPL34;SSB;RPS21;EIF4E2;RPS23;EIF4A1;RPL10A;RPL37A;RPL7;EIF3I;RPL41;RPL35A;EIF3F;RPL26;RPL30;RPS26;RPL23;EIF3K;RPL21;PCBP2;RPS13;RPL19;RPS27;RPL37;RPS29;RPS3;RPL29;RPL32
up	GO_PROTEIN_LOCALIZATION_TO_ENDOPLASMIC_RETICULUM	56	468	123	15642	0.119658	0.455285	0.104673	1.28998e-52	1.90745e-49	RPL37;RPL27;RPS27;RPS20;PDIA3;RPS3;RPL38;RPL32;RPL29;RPS29;RPSA;RPL19;RPS19;RPL21;RPS13;CHMP4B;SPCS1;RPS3A;SRP19;RPS12;RPL30;RPS26;RPL26;SEC61G;RPL23;RPL41;RPL9;RPL22;SRP14;RPS25;RPL35A;RPL10A;RPL37A;RPS23;RPL7;RPL14;RPS27A;HSPA5;RPL27A;RPL31;RPS6;RPL23A;RPL6;RPL34;RPL11;RPS15A;RPS4X;RPL5;RPS21;RPL24;RPL17;RPS24;CHMP4A;UBA52;RPS16;RPL4
up	GO_NUCLEAR_TRANSCRIBED_MRNA_CATABOLIC_PROCESS_NONSENSE_MEDIATED_DECAY	51	468	118	15642	0.108974	0.432203	0.0953271	1.67537e-46	1.23866e-43	RPL26;RPS26;RPL30;RPS12;RPL23;RPL22;RPL9;RPL41;RPL35A;RPS25;RPS20;RPS27;MAGOHB;RPL27;RPL37;RPS29;RPL29;RPL32;RPL38;RPS3;RPS13;RPL21;RPS19;RPL19;RPSA;RPS3A;RPL5;RPS4X;RPS15A;RPL11;RPL34;RPL17;RPL24;RPS21;UBA52;RPS24;RPL4;RPS16;RPS23;MAGOH;RPL37A;RPL10A;RPS27A;RPL14;RPL7;GSPT1;RPL27A;RPL31;RPL6;RPL23A;RPS6
up	GO_PROTEIN_TARGETING_TO_MEMBRANE	54	468	157	15642	0.115385	0.343949	0.0945709	7.66668e-43	3.77882e-40	RPS23;RPL37A;RPL10A;RPL7;ATG3;RPL5;RPS15A;RPL34;RPS21;CHMP4A;RPS24;RPL4;RPS27;RPL37;RPS29;RPL32;RPL29;RPS3;RPS13;RPL21;RPL19;RPL26;RPS26;RPL30;RPL23;RPL41;RPL35A;RPS27A;RPL14;RPL27A;RPL31;RPL6;RPL23A;RPS6;RPS4X;RPL11;RPL24;RPL17;UBA52;RPS16;RPS20;SSR2;RPL27;RPL38;CHMP4B;RPS19;RPSA;SRP19;RPS3A;RPS12;SRP14;RPL22;RPL9;RPS25
up	GO_MULTI_ORGANISM_METABOLIC_PROCESS	51	468	138	15642	0.108974	0.369565	0.0918919	2.51021e-42	1.11353e-39	RPS4X;RPL11;RPL24;RPL17;UBA52;RPS16;RPS27A;RPL14;RPL31;RPL27A;RPS6;RPL23A;RPL6;RPS12;RPL9;RPL22;RPS25;RPS20;RPL27;RPL38;RPSA;RPS19;RPS3A;RPS15A;RPL5;RPL34;SSB;RPS21;RPS24;RPL4;RPS23;RPL10A;RPL37A;RPL7;EIF3F;RPL26;RPL30;RPS26;RPL23;RPL41;RPL35A;RPS27;RPL37;RPS29;RPS3;RPL29;RPL32;PCBP2;RPL21;RPS13;RPL19
up	GO_RRNA_METABOLIC_PROCESS	63	468	255	15642	0.134615	0.247059	0.0954545	4.41258e-40	1.50571e-37	UTP18;NOP56;RPS27;RPL32;UTP6;RPL29;RPS3;RPS29;RPL35A;DDX47;RPL23;RPL37A;RPL10A;RPL7;FBL;RPS24;RPL34;RPS19;IMP3;RPSA;EBNA1BP2;RPS20;NGDN;RPL22;RPL27A;RPL31;RPS6;RPS27A;NOP10;NOP58;MPHOSPH10;RPS4X;RPL24;RPL19;RPS13;RPL21;RPL37;RPS27L;RPL41;RPS26;RPL30;RPL26;RPS23;RPF2;RPL4;GTF2H5;RPL5;RPS15A;RPS21;RPS3A;RPL27;RPL38;RPL9;RPS25;RPS12;RPL6;RPL23A;RPL14;UBA52;RPS16;RPL11;MRTO4;RPL17
up	GO_RNA_CATABOLIC_PROCESS	58	468	227	15642	0.123932	0.255507	0.0910518	8.44922e-38	2.49872e-35	UBA52;RPS16;RPL11;RPS4X;MRTO4;RPL24;RPL17;RPL27A;RPL31;RPS6;RPL23A;RPL6;RPL14;RPS27A;RPL22;RPL9;POLR2G;RPS25;RPS12;LSM4;RPSA;RPS19;RPS3A;LSM5;RPL27;MAGOHB;RPS20;RPL38;RPS24;RPL4;RPL34;RPS15A;RPL5;RPS21;GSPT1;RPL10A;RPL37A;EIF4A1;RPS23;MAGOH;RPL7;RPL41;RPL35A;RPL30;RPS26;RPL26;RPL23;RPL19;LSM3;RPL21;RPS13;HNRNPD;RPL37;RPS27;RPS3;RPL32;RPL29;RPS29
up	GO_VIRAL_LIFE_CYCLE	61	468	290	15642	0.130342	0.210345	0.0875179	1.77091e-34	4.62103e-32	RPL41;RPS26;RPL30;RPL26;EIF3F;RAN;RPL19;RPS13;RPL21;RPL37;PPIA;HSP90AB1;CHMP4A;PPID;RPL4;RPL5;RPS15A;DYNLT1;RPS21;RPS23;RPL9;RPS25;RPS12;CHMP4B;RPS3A;RPL27;RPL38;UBA52;RPS16;RPL11;RPL17;RPL6;RPL23A;THOC7;RPL14;RPL35A;RPL23;PCBP2;RPS27;RPL29;RPL32;RPS3;RPS29;RPS24;RPL34;SSB;HTATSF1;RPL37A;RPL10A;RPL7;RPL22;RPS19;RPSA;RPS20;KPNA2;RPS4X;RPL24;RPL31;RPL27A;RPS6;RPS27A
up	GO_ESTABLISHMENT_OF_PROTEIN_LOCALIZATION_TO_MEMBRANE	57	468	264	15642	0.121795	0.215909	0.0844444	6.96381e-33	1.54457e-30	SRP19;RPS19;RPSA;RPS20;VAMP3;RPL22;RPS6;RPL27A;RPL31;RPS27A;RPL24;RPS4X;TOMM22;RPS29;RPL32;RPL29;RPS3;RPS27;RPL35A;RPL23;ATG3;RPL7;RPL37A;RPL10A;RPS24;RPL34;RPS3A;CHMP4B;RPL38;SSR2;RPL27;RPS25;SRP14;RPL9;RPS12;RPL6;RPL23A;RPL14;RPS16;UBA52;RPL17;RPL11;RPS13;RPL21;RPL19;TOMM7;RPL37;RPL41;RPL26;RPS26;RPL30;RPS23;RPL4;CHMP4A;RPS21;RPL5;RPS15A
up	GO_OXIDATIVE_PHOSPHORYLATION	25	468	84	15642	0.0534188	0.297619	0.0474383	1.26626e-18	1.70217e-16	COX5A;COX6A1;UQCRH;NDUFA4;NDUFB9;NDUFS3;UQCRQ;NDUFB3;NDUFS6;NDUFB1;NDUFA12;NDUFS4;NDUFA1;NDUFS5;COX7B;COX7C;COX6C;NDUFAB1;UQCRB;NDUFV2;COX6B1;UQCRFS1;COX7A2L;NDUFB4;COX5B
up	GO_ELECTRON_TRANSPORT_CHAIN	26	468	94	15642	0.0555556	0.276596	0.0485075	1.9779e-18	2.50684e-16	COX6A1;COX5A;UQCRH;NDUFA4;NDUFS6;NDUFB3;UQCRQ;NDUFS3;NDUFB9;COX7B;NDUFA1;NDUFS5;NDUFS4;NDUFA12;NDUFB1;NDUFAB1;COX6C;COX7C;COX7A2L;UQCRFS1;COX6B1;NDUFV2;UQCRB;SDHB;NDUFB4;COX5B
up	GO_RIBONUCLEOPROTEIN_COMPLEX_SUBUNIT_ORGANIZATION	36	468	199	15642	0.0769231	0.180905	0.0570523	2.16763e-18	2.671e-16	EIF3I;SNRPD3;EIF3K;C1QBP;NPM1;EIF3F;BRIX1;MRPS7;LSM3;DDX1;RPS27L;RPS27;SF3A3;RPF2;RPL5;STRAP;SNRPD1;SNRPG;MCTS1;MRPL20;LSM4;MRPL11;RPS19;RPSA;EIF3M;RPL38;RSL24D1;SNRPF;RPL24;MRTO4;SNRPD2;RPL11;RPL23A;RPL6;SNRPC;TXNL4A
up	GO_RNA_SPLICING_VIA_TRANSESTERIFICATION_REACTIONS	41	468	267	15642	0.0876068	0.153558	0.0590778	4.33282e-18	5.1947e-16	PCBP2;SNRPA1;HNRNPA2B1;DDX1;HNRNPM;HNRNPA3;SNRPD3;STRAP;HTATSF1;HSPA8;HNRNPH3;UBL5;LSM5;HNRNPL;POLR2G;SNRPG;SNRPD1;HNRNPC;SRSF3;RBM17;MPHOSPH10;SNRPD2;LSM3;HNRNPD;SF3A3;SFPQ;SNW1;HNRNPA1;MAGOH;HNRNPU;ZCRB1;LSM4;CWC15;DNAJC8;SNRPB2;TXNL4A;SNRPC;SRSF7;YBX1;BUD31;SNRPF
up	GO_PROTEIN_FOLDING	36	468	224	15642	0.0769231	0.160714	0.054878	1.15054e-16	1.24483e-14	HSPA9;ERP44;DNAJC7;PRDX4;PDIA3;PPIB;DNAJA1;CCT3;TXN;ERP29;FKBP3;FKBP4;FKBP1A;CCT8;HSPA5;PDCL3;PFDN2;CCT5;TTC1;PFDN5;TCP1;CCT2;HSPE1;PPIA;HSP90AB1;GRPEL1;TBCA;HSPD1;PPID;DNAJB11;CCT4;CCT6A;HSPA8;CALR;HSP90B1;PPIC
up	GO_CELLULAR_RESPIRATION	29	468	143	15642	0.0619658	0.202797	0.0498282	1.9802e-16	2.09147e-14	NDUFB1;NDUFS4;NDUFA12;COX7C;NDUFAB1;UQCRB;NDUFV2;UQCRFS1;NDUFB4;COX5A;COX6A1;UQCRH;NDUFA4;NDUFB9;NDUFB3;COX7B;NDUFS5;NDUFA1;COX6C;COX6B1;COX7A2L;PDHB;COX5B;SDHB;FH;NDUFS3;UQCRQ;NDUFS6;MDH1
up	GO_ANAPHASE_PROMOTING_COMPLEX_DEPENDENT_CATABOLIC_PROCESS	22	468	77	15642	0.0470085	0.285714	0.042065	4.03263e-16	4.16018e-14	PSMA5;PSMA3;PSMD4;PSMC5;PSMA4;PSMA2;UBE2C;PSMD6;PSMB1;PTTG1;PSMD13;PSMC2;PSMA1;PSMD1;RPS27A;PSMA6;PSMB4;UBA52;PSMC4;PSMB5;PSMC1;PSMB2
up	GO_RIBOSOME_ASSEMBLY	19	468	54	15642	0.0405983	0.351852	0.0377734	5.37458e-16	5.41855e-14	RPL11;RPL5;C1QBP;NPM1;MRTO4;MRPL20;RPL24;RSL24D1;RPF2;RPS27;RPS27L;RPL38;RPS19;RPSA;RPL23A;MRPS7;RPL6;MRPL11;BRIX1
up	GO_CYTOPLASMIC_TRANSLATION	16	468	41	15642	0.034188	0.390244	0.0324544	1.65807e-14	1.47104e-12	RPL22;RPL9;RPL22L1;RPL35A;MCTS1;EIF3F;RPL26;SSB;MRTO4;GSPT1;PCBP2;RPL31;EIF3M;RPL6;RPL29;RPL7
up	GO_RIBOSOMAL_LARGE_SUBUNIT_BIOGENESIS	17	468	49	15642	0.0363248	0.346939	0.034	2.49001e-14	2.16582e-12	BRIX1;EBNA1BP2;MRPL11;RPL23A;RPL6;RPL38;RPL7;RPL14;RSL24D1;RPF2;RPL35A;RPL26;RPL5;RPL11;RPL24;MRPL20;MRTO4
up	GO_NIK_NF_KAPPAB_SIGNALING	21	468	83	15642	0.0448718	0.253012	0.0396226	2.80043e-14	2.38898e-12	SKP1;PSMD6;PSMB1;PSMA4;PSMC5;PSMA2;PSMA5;PSMA3;PSMD4;PSMC1;PSMB2;PSMB5;UBA52;PSMC4;PSMD1;PSMA6;RPS27A;PSMB4;PSMC2;PSMD13;PSMA1
up	GO_ENERGY_DERIVATION_BY_OXIDATION_OF_ORGANIC_COMPOUNDS	32	468	217	15642	0.0683761	0.147465	0.0490046	7.28308e-14	5.76924e-12	UQCRH;RPS27A;CALM2;COX5A;COX6A1;NDUFB3;NDUFB9;NDUFA4;UBA52;NDUFAB1;COX7C;NDUFB1;NDUFS4;NDUFA12;NDUFB4;UQCRFS1;UQCRB;NDUFV2;FH;UQCRQ;NDUFS6;MDH1;NDUFS3;COX6C;COX7B;NDUFA1;NDUFS5;SDHB;COX5B;COX6B1;PDHB;COX7A2L
up	GO_RIBOSOMAL_LARGE_SUBUNIT_ASSEMBLY	12	468	23	15642	0.025641	0.521739	0.0250522	4.48928e-13	3.31907e-11	RPL38;MRTO4;RPL24;MRPL20;RPL11;RPL5;RPL23A;RPL6;MRPL11;BRIX1;RPF2;RSL24D1
up	GO_ANTIGEN_PROCESSING_AND_PRESENTATION_OF_EXOGENOUS_PEPTIDE_ANTIGEN_VIA_MHC_CLASS_I	18	468	66	15642	0.0384615	0.272727	0.0348837	4.86213e-13	3.53581e-11	PSMB5;PSMC4;PSMB2;PSMC1;PSMA1;PSMC2;PSMD13;PSMA6;PSMB4;PSMD1;PSMB1;PSMD6;PSMA3;PSMD4;PSMA5;PSMA2;PSMA4;PSMC5
up	GO_NON_CANONICAL_WNT_SIGNALING_PATHWAY	25	468	140	15642	0.0534188	0.178571	0.0428816	5.17171e-13	3.70027e-11	PSMA2;WNT11;RPS27A;PSMB4;CALM2;PSMA1;PSMD13;RHOA;PSMC2;PSMB2;PSMC1;UBA52;RAC1;PSMC4;PSMB5;PFN1;PSMC5;PSMA4;PSMA3;PSMD4;PSMA5;PSMB1;PSMD6;PSMA6;PSMD1
up	GO_NUCLEOSIDE_TRIPHOSPHATE_METABOLIC_PROCESS	31	468	228	15642	0.0662393	0.135965	0.0466165	1.65815e-12	1.16755e-10	NDUFS3;UQCRQ;NDUFS6;HSPA8;NME1;COX5B;COX6B1;COX7A2L;COX6C;MOCS2;NDUFS5;NDUFA1;COX7B;NDUFB9;DUT;NDUFB3;NDUFA4;TYMS;UQCRH;COX5A;COX6A1;NDUFB4;NME2;UQCRB;NDUFV2;UQCRFS1;COX7C;NDUFAB1;NDUFB1;NDUFA12;NDUFS4
up	GO_ANTIGEN_PROCESSING_AND_PRESENTATION_OF_PEPTIDE_ANTIGEN_VIA_MHC_CLASS_I	20	468	91	15642	0.042735	0.21978	0.0371058	2.02792e-12	1.40561e-10	PSMC5;PSMA4;PDIA3;PSMA2;PSMA5;PSMA3;PSMD4;PSMD6;PSMB1;PSMD1;CALR;PSMA6;PSMB4;PSMD13;PSMC2;PSMA1;PSMC1;PSMB2;PSMC4;PSMB5
up	GO_INNATE_IMMUNE_RESPONSE_ACTIVATING_CELL_SURFACE_RECEPTOR_SIGNALING_PATHWAY	21	468	106	15642	0.0448718	0.198113	0.0379747	4.80754e-12	3.23125e-10	PSMA2;PSMC5;PSMA4;PSMD4;PSMA3;PSMA5;PSMB1;PSMD6;SKP1;PSMB4;PSMA6;RPS27A;PSMD1;PSMA1;PSMD13;PSMC2;PSMB2;PSMC1;PSMC4;UBA52;PSMB5
up	GO_FC_EPSILON_RECEPTOR_SIGNALING_PATHWAY	23	468	142	15642	0.0491453	0.161972	0.0391823	3.5963e-11	2.31205e-09	PSMD13;PSMC2;PSMA1;PSMB4;RPS27A;CALM2;PSMC4;RAC1;UBA52;PSMB5;PSMC1;PSMB2;PSMA2;PSMD1;PSMA6;PSMA5;PSMD4;PSMA3;PSMC5;PSMA4;PSMD6;SKP1;PSMB1
up	GO_GENERATION_OF_PRECURSOR_METABOLITES_AND_ENERGY	33	468	292	15642	0.0705128	0.113014	0.045392	5.2959e-11	3.30882e-09	UQCRQ;NDUFS6;NDUFS3;FH;COX7A2L;COX5B;COX7B;NDUFS5;COX6C;NDUFA4;UBA52;COX5A;UQCRH;CALM2;UQCRFS1;UQCRB;NDUFB4;NDUFB1;NDUFS4;NDUFA12;NDUFAB1;MDH1;COX6B1;PDHB;SDHB;SLC25A3;NDUFA1;NDUFB3;NDUFB9;COX6A1;RPS27A;NDUFV2;COX7C
up	GO_MITOCHONDRIAL_ELECTRON_TRANSPORT_CYTOCHROME_C_TO_OXYGEN	9	468	16	15642	0.0192308	0.5625	0.0189474	1.69058e-10	1.02732e-08	COX6A1;COX5A;COX7A2L;COX6B1;NDUFA4;COX7B;COX5B;COX7C;COX6C
up	GO_TUMOR_NECROSIS_FACTOR_MEDIATED_SIGNALING_PATHWAY	20	468	118	15642	0.042735	0.169492	0.0353357	3.00337e-10	1.77639e-08	PSMC1;PSMB2;PSMB5;PSMC4;UBA52;PSMD1;PSMB4;RPS27A;PSMA6;PSMC2;PSMD13;PSMA1;PSMD6;PSMB1;PSMA4;PSMC5;PSMA2;PSMA5;PSMD4;PSMA3
up	GO_NUCLEOSIDE_MONOPHOSPHATE_METABOLIC_PROCESS	28	468	239	15642	0.0598291	0.117155	0.0412371	6.94058e-10	3.9985e-08	NDUFB9;DUT;NDUFB3;NDUFA4;UQCRH;TYMS;COX5A;COX6A1;NDUFB4;UQCRB;NDUFV2;UQCRFS1;COX7C;NDUFAB1;NDUFB1;NDUFS4;NDUFA12;NDUFS3;UQCRQ;NDUFS6;HSPA8;COX5B;COX6B1;COX7A2L;COX6C;COX7B;NDUFA1;NDUFS5
up	GO_RIBOSOMAL_SMALL_SUBUNIT_BIOGENESIS	14	468	59	15642	0.0299145	0.237288	0.0272904	1.47249e-09	8.2683e-08	MRPS7;RPS6;RPS19;RPSA;UTP18;UTP6;NGDN;RPL38;RPS27L;RPS27;RPS16;MPHOSPH10;RPS24;RPS21
up	GO_T_CELL_RECEPTOR_SIGNALING_PATHWAY	21	468	146	15642	0.0448718	0.143836	0.0354132	2.43708e-09	1.35136e-07	PSMC1;PSMB2;UBA52;PSMC4;PSMB5;RPS27A;PSMB4;PSMD13;PSMC2;PSMA1;PSMA2;PSMD1;PSMA6;SKP1;PSMD6;PSMB1;PSMC5;PSMA4;PSMA5;PSMA3;PSMD4
up	GO_PROTEASOMAL_PROTEIN_CATABOLIC_PROCESS	29	468	271	15642	0.0619658	0.107011	0.0408451	2.87705e-09	1.57563e-07	PSMD6;PSMB1;PSMC5;PSMA4;PCBP2;PSMA5;PSMD1;PSMA6;RBX1;PSMC1;PSMB2;PSMC4;RPS27A;PSMD13;PSMC2;PSMA1;SKP1;PSMA3;PSMD4;HSP90B1;SEC61B;UBE2C;PTTG1;PSMA2;UBA52;PSMB5;RNF181;HSPA5;PSMB4
up	GO_ACTIVATION_OF_INNATE_IMMUNE_RESPONSE	24	468	204	15642	0.0512821	0.117647	0.037037	1.07617e-08	5.61633e-07	PSMA2;PSMB2;PSMC1;PSMC4;UBA52;PSMB5;PSMB4;RPS27A;PSMA1;PSMD13;PSMC2;PSMB1;PSMD6;SKP1;HSPD1;PSMC5;HMGB1;PSMA4;PSMD4;PSMA3;PSMA5;PSMA6;PSMD1;HSP90B1
up	GO_TRANSLATIONAL_TERMINATION	16	468	92	15642	0.034188	0.173913	0.0294118	1.2451e-08	6.42241e-07	MRPL24;MRPL13;MRPS21;MRPL39;MRPL33;GSPT1;MRPS6;MRPL47;MRPL20;MRPL21;MRPL52;MRPL51;MRPS15;MRPS7;MRPL11;MRPS17
up	GO_FC_RECEPTOR_SIGNALING_PATHWAY	24	468	206	15642	0.0512821	0.116505	0.0369231	1.30524e-08	6.65523e-07	PSMD1;PSMA6;PSMA4;PSMC5;HSP90AB1;PSMA5;PSMD4;PSMA3;PSMD6;SKP1;PSMB1;CALM2;PSMB4;RPS27A;PSMC2;PSMD13;PSMA1;PSMC1;PSMB2;PSMB5;PSMC4;RAC1;UBA52;PSMA2
up	GO_PROTEIN_POLYUBIQUITINATION	26	468	243	15642	0.0555556	0.106996	0.0379562	1.92932e-08	9.40492e-07	PSMB4;RPS27A;PSMC2;PSMD13;PSMA1;PSMC1;PSMB2;PSMB5;PSMC4;UBA52;RNF181;PSMA2;RBX1;UBE2C;PSMD1;PSMA6;BLMH;PSMA4;PSMC5;UBE2L3;PSMA5;PSMD4;PSMA3;PSMD6;SKP1;PSMB1
up	GO_CELLULAR_PROTEIN_COMPLEX_DISASSEMBLY	18	468	122	15642	0.0384615	0.147541	0.0314685	2.26539e-08	1.09231e-06	MRPL24;MRPL13;MRPS21;MRPL39;GSPT1;MRPL33;HSPA8;MRPL47;MRPS6;MRPL51;MRPL21;MRPL52;MRPS15;MRPL20;MRPL11;MRPS7;MRPS17;CFL1
up	GO_MITOCHONDRIAL_RESPIRATORY_CHAIN_COMPLEX_I_BIOGENESIS	12	468	56	15642	0.025641	0.214286	0.0234375	7.55239e-08	3.52657e-06	NDUFB1;NDUFS4;NDUFA12;NDUFA1;NDUFS5;NDUFAB1;NDUFV2;NDUFS3;NDUFB9;NDUFB4;NDUFB3;NDUFS6
up	GO_ANTIGEN_PROCESSING_AND_PRESENTATION_OF_PEPTIDE_ANTIGEN	21	468	177	15642	0.0448718	0.118644	0.0336538	7.76712e-08	3.58905e-06	PSMD1;CALR;PSMA6;PSMA5;PSMA3;PSMD4;PSMC5;PSMA4;CLTA;PSMD6;PSMB1;PSMD13;PSMC2;PSMA1;PSMB4;PSMC4;PSMB5;PSMC1;PSMB2;PDIA3;PSMA2
up	GO_MITOCHONDRIAL_TRANSLATION	16	468	107	15642	0.034188	0.149533	0.0286225	1.13374e-07	5.13191e-06	MRPS21;MRPL13;MRPL24;MRPL33;MRPL39;HARS;MRPS15;MRPL51;MRPL52;MRPL21;MRPL20;MRPL47;MRPS6;MRPS17;MRPL11;MRPS7
up	GO_TRANSLATIONAL_ELONGATION	16	468	111	15642	0.034188	0.144144	0.0284192	1.91092e-07	8.47683e-06	MRPL20;MRPS15;MRPL52;MRPL21;MRPL51;MRPS6;MRPL47;EEF1B2;MRPS17;MRPS7;MRPL11;MRPS21;MRPL13;MRPL24;MRPL33;MRPL39
up	GO_MITOCHONDRIAL_RESPIRATORY_CHAIN_COMPLEX_ASSEMBLY	13	468	76	15642	0.0277778	0.171053	0.0244821	3.57126e-07	1.52328e-05	NDUFAB1;NDUFA12;NDUFS4;NDUFB1;NDUFS5;NDUFA1;NDUFB4;NDUFV2;UQCRB;NDUFB9;NDUFS3;NDUFS6;NDUFB3
up	GO_ANTIGEN_RECEPTOR_MEDIATED_SIGNALING_PATHWAY	21	468	195	15642	0.0448718	0.107692	0.0327103	4.06294e-07	1.7165e-05	PSMB1;PSMD6;SKP1;PSMD4;PSMA3;PSMA5;PSMC5;PSMA4;PSMA6;PSMD1;PSMA2;PSMC4;UBA52;PSMB5;PSMB2;PSMC1;PSMA1;PSMD13;PSMC2;PSMB4;RPS27A
up	GO_ANTIGEN_PROCESSING_AND_PRESENTATION	22	468	213	15642	0.0470085	0.103286	0.0333839	4.45464e-07	1.86422e-05	PSMC2;PSMD13;PSMA1;PSMB4;PSMB5;PSMC4;PSMC1;PSMB2;PSMA2;PDIA3;CD8A;PSMD1;PSMA6;CALR;PSMA5;PSMA3;PSMD4;PSMA4;PSMC5;CLTA;PSMD6;PSMB1
up	GO_MACROMOLECULAR_COMPLEX_DISASSEMBLY	20	468	182	15642	0.042735	0.10989	0.031746	5.54755e-07	2.2999e-05	MRPL20;SET;MRPL52;MCTS1;MRPS6;MRPS17;MRPL11;MRPS21;MRPL39;MRPL33;MRPL51;MRPL21;MRPS15;MRPL47;CFL1;MRPS7;MRPL13;MRPL24;HSPA8;GSPT1
up	GO_TOXIN_TRANSPORT	9	468	36	15642	0.0192308	0.25	0.0181818	8.15966e-07	3.32076e-05	HSPA5;COPZ1;CCT3;DNAJA1;CCT4;TCP1;CCT8;CCT2;CCT5
up	GO_CHAPERONE_MEDIATED_PROTEIN_FOLDING	10	468	47	15642	0.0213675	0.212766	0.019802	1.00124e-06	4.00133e-05	FKBP3;PPID;DNAJC7;CCT2;FKBP1A;FKBP4;CALR;HSPA8;PPIB;HSPE1
up	GO_RNA_LOCALIZATION	19	468	185	15642	0.0405983	0.102703	0.0299685	2.95513e-06	0.000108901	RPSA;SLBP;MAGOHB;SARNP;SRSF3;THOC7;SRSF7;NOP58;TCP1;CCT2;HNRNPA2B1;HNRNPA3;RAN;ENY2;CCT4;HNRNPA1;MAGOH;FBL;RANBP1
up	GO_MATURATION_OF_SSU_RRNA	9	468	42	15642	0.0192308	0.214286	0.0179641	3.29471e-06	0.000118824	UTP6;NGDN;RPS19;RPSA;UTP18;RPS21;RPS24;RPS16;MPHOSPH10
up	GO_HYDROGEN_ION_TRANSMEMBRANE_TRANSPORT	14	468	107	15642	0.0299145	0.130841	0.0249554	3.62624e-06	0.000127667	COX5B;UQCRB;COX6B1;UQCRFS1;COX7A2L;COX7C;COX6C;COX7B;UQCRQ;COX7A2;NDUFA4;UQCRH;COX5A;COX6A1
up	GO_MATURATION_OF_SSU_RRNA_FROM_TRICISTRONIC_RRNA_TRANSCRIPT_SSU_RRNA_5_8S_RRNA_LSU_RRNA_	8	468	33	15642	0.017094	0.242424	0.0162272	4.34588e-06	0.000150612	RPS21;RPS16;RPS24;NGDN;UTP6;RPSA;RPS19;UTP18
up	GO_RESPONSE_TO_TUMOR_NECROSIS_FACTOR	21	468	233	15642	0.0448718	0.0901288	0.0308824	7.21758e-06	0.000246286	PSMD13;PSMC2;PSMA1;PSMB4;RPS27A;PSMC4;UBA52;PSMB5;PSMC1;PSMB2;PSMA2;CCL22;PSMD1;PSMA6;PSMA5;PSMD4;PSMA3;PSMC5;PSMA4;PSMD6;PSMB1
up	GO_PROTEIN_STABILIZATION	15	468	131	15642	0.0320513	0.114504	0.0256849	8.74541e-06	0.000293899	CCT8;SUMO1;PPIB;CCT3;CCT6A;CALR;CCT4;PFN1;HSP90AB1;HSPD1;CDKN1A;TCP1;CCT2;PARK7;CCT5
up	GO_RIBOSOMAL_SMALL_SUBUNIT_ASSEMBLY	6	468	18	15642	0.0128205	0.333333	0.0125	9.49544e-06	0.000314342	RPL38;RPS27;RPS27L;MRPS7;RPS19;RPSA
up	GO_SPLICEOSOMAL_SNRNP_ASSEMBLY	8	468	38	15642	0.017094	0.210526	0.0160643	1.34221e-05	0.000434602	SNRPD1;SNRPG;SNRPD2;SNRPD3;LSM4;SNRPF;STRAP;SNRPC
up	GO_SPLICEOSOMAL_COMPLEX_ASSEMBLY	9	468	53	15642	0.0192308	0.169811	0.0175781	2.44565e-05	0.00077492	SNRPD1;SNRPG;SNRPD2;SNRPD3;LSM4;SF3A3;TXNL4A;SNRPC;DDX1
up	GO_GLOBAL_GENOME_NUCLEOTIDE_EXCISION_REPAIR	7	468	32	15642	0.0149573	0.21875	0.0141988	3.60823e-05	0.00111931	UBA52;CETN2;RBX1;GTF2H5;SUMO1;RPS27A;UBE2I
up	GO_CYTOPLASMIC_TRANSLATIONAL_INITIATION	5	468	14	15642	0.0106838	0.357143	0.0104822	3.75677e-05	0.00115729	MCTS1;SSB;EIF3M;EIF3F;PCBP2
up	GO_NUCLEOTIDE_EXCISION_REPAIR_DNA_DAMAGE_RECOGNITION	6	468	23	15642	0.0128205	0.26087	0.0123711	4.54602e-05	0.00136258	COPS4;CETN2;COPS3;UBA52;RPS27A;RBX1
up	GO_HYDROGEN_TRANSPORT	14	468	139	15642	0.0299145	0.100719	0.0236088	7.31202e-05	0.00213395	UQCRQ;COX7B;COX6C;COX7A2L;COX6B1;COX5B;COX6A1;COX5A;UQCRH;COX7A2;NDUFA4;COX7C;UQCRFS1;UQCRB
up	GO_TERMINATION_OF_RNA_POLYMERASE_II_TRANSCRIPTION	9	468	62	15642	0.0192308	0.145161	0.0172745	8.82307e-05	0.00250892	SLBP;SRSF3;MAGOH;THOC7;SARNP;SNRPF;SNRPD3;SRSF7;SNRPG
up	GO_RESPONSE_TO_TOPOLOGICALLY_INCORRECT_PROTEIN	15	468	163	15642	0.0320513	0.0920245	0.0243506	0.000114762	0.00320179	HDGF;HSP90AB1;MANF;HSPE1;HSPD1;DNAJB11;EIF2S1;CALR;HSPA8;HSP90B1;SEC61B;SEC61G;ERP44;DNAJA1;HSPA5
up	GO_NUCLEAR_IMPORT	13	468	129	15642	0.0277778	0.100775	0.0222603	0.000130669	0.00362281	HNRNPA1;RANBP1;RPL23;SNRPD3;RAN;SNRPD2;KPNA2;SNRPF;NOP58;PDIA3;SEC61B;SNRPG;SNRPD1
up	GO_NUCLEAR_EXPORT	14	468	147	15642	0.0299145	0.0952381	0.0232945	0.000133811	0.0036641	HNRNPA1;CALR;MAGOH;RANBP1;HNRNPA2B1;RAN;ENY2;SARNP;SRSF3;THOC7;SRSF7;RPSA;SLBP;HSPA9
up	GO_NUCLEOTIDE_EXCISION_REPAIR	12	468	113	15642	0.025641	0.106195	0.0210896	0.000143115	0.00387109	RBX1;POLR2G;HMGN1;UBE2I;GTF2H5;SUMO1;UBA52;COPS3;CETN2;RPS27A;PCNA;COPS4
up	GO_DNA_GEOMETRIC_CHANGE	10	468	81	15642	0.0213675	0.123457	0.0185529	0.000146482	0.00393816	XRCC6;DDX1;XRCC5;HMGB3;HMGB1;RBX1;RPS27A;UBA52;CETN2;GTF2H5
up	GO__DE_NOVO_PROTEIN_FOLDING	5	468	19	15642	0.0106838	0.263158	0.0103734	0.000192761	0.00508981	HSPE1;HSPA8;HSPD1;FKBP1A;CCT2
up	GO_PROTEIN_FOLDING_IN_ENDOPLASMIC_RETICULUM	4	468	11	15642	0.00854701	0.363636	0.00842105	0.000220849	0.00572916	HSPA5;CALR;PDIA3;HSP90B1
up	GO_TRANSCRIPTION_COUPLED_NUCLEOTIDE_EXCISION_REPAIR	9	468	73	15642	0.0192308	0.123288	0.0169173	0.000315877	0.00814668	PCNA;COPS4;RPS27A;UBA52;COPS3;GTF2H5;POLR2G;HMGN1;RBX1
up	GO_BINDING_OF_SPERM_TO_ZONA_PELLUCIDA	6	468	33	15642	0.0128205	0.181818	0.0121212	0.000387036	0.00981082	CCT5;CCT8;CCT2;TCP1;CCT4;CCT3
up	GO_FORMATION_OF_TRANSLATION_PREINITIATION_COMPLEX	5	468	22	15642	0.0106838	0.227273	0.0103093	0.000405344	0.0101588	EIF3M;EIF3I;MCTS1;EIF3F;EIF3K
up	GO_NUCLEOTIDE_EXCISION_REPAIR_DNA_DUPLEX_UNWINDING	5	468	22	15642	0.0106838	0.227273	0.0103093	0.000405344	0.0101588	RPS27A;GTF2H5;RBX1;CETN2;UBA52
up	GO_PROTEASOME_ASSEMBLY	4	468	14	15642	0.00854701	0.285714	0.0083682	0.000623684	0.0152854	PSMG1;PSMD4;POMP;PSMD13
up	GO_MITOCHONDRIAL_ELECTRON_TRANSPORT_UBIQUINOL_TO_CYTOCHROME_C	4	468	14	15642	0.00854701	0.285714	0.0083682	0.000623684	0.0152854	UQCRH;UQCRQ;UQCRFS1;UQCRB
up	GO_DNA_DAMAGE_RESPONSE_DETECTION_OF_DNA_DAMAGE	6	468	36	15642	0.0128205	0.166667	0.0120482	0.000630955	0.0153787	UBA52;RBX1;PCNA;RPS27A;DNAJA1;RPS3
up	GO_RIBONUCLEOPROTEIN_COMPLEX_LOCALIZATION	11	468	118	15642	0.0235043	0.0932203	0.0191304	0.00082243	0.0198277	ENY2;RAN;HNRNPA2B1;SLBP;RPSA;NOP58;SRSF7;THOC7;MAGOH;SRSF3;SARNP
up	GO_DNA_TEMPLATED_TRANSCRIPTION_TERMINATION	10	468	101	15642	0.0213675	0.0990099	0.0178891	0.000881348	0.0211333	SNRPF;GTF2H5;SRSF7;SRSF3;MAGOH;THOC7;SARNP;SNRPD3;SNRPG;SLBP
up	GO_HISTONE_MRNA_METABOLIC_PROCESS	5	468	28	15642	0.0106838	0.178571	0.0101833	0.0013049	0.0299106	SNRPG;SLBP;SNRPF;SSB;SNRPD3
up	GO_PEPTIDYL_PROLINE_MODIFICATION	7	468	57	15642	0.0149573	0.122807	0.0135135	0.00148917	0.0333633	FKBP3;PPID;PPIC;PPIA;PPIB;FKBP1A;FKBP4
up	GO_NUCLEOTIDE_EXCISION_REPAIR_PREINCISION_COMPLEX_ASSEMBLY	5	468	29	15642	0.0106838	0.172414	0.0101626	0.00153848	0.034295	RBX1;GTF2H5;RPS27A;UBA52;CETN2
up	GO_PYRIMIDINE_NUCLEOTIDE_BIOSYNTHETIC_PROCESS	5	468	31	15642	0.0106838	0.16129	0.0101215	0.00209578	0.0448595	ERH;NME1;TYMS;DUT;NME2
up	GO_SUBSTANTIA_NIGRA_DEVELOPMENT	6	468	45	15642	0.0128205	0.133333	0.0118343	0.00210342	0.0448595	NDUFS3;YWHAH;COX6B1;HSPA5;CALM2;RHOA
up	GO_SPERM_EGG_RECOGNITION	6	468	45	15642	0.0128205	0.133333	0.0118343	0.00210342	0.0448595	CCT5;CCT3;TCP1;CCT4;CCT2;CCT8
up	GO_ER_ASSOCIATED_UBIQUITIN_DEPENDENT_PROTEIN_CATABOLIC_PROCESS	7	468	61	15642	0.0149573	0.114754	0.01341	0.00221844	0.0462018	PSMC5;HSP90B1;HSPA5;PSMC2;PSMC1;SEC61B;PSMC4

## Sheet: GO_L1-L3
regulation	Terms	overlap	in_input_list	in_pathway	all_gene	percent_overlap	overlap_coeficient	jaccard_index	pvalue	FDR	genes
down	GO_VACUOLAR_TRANSPORT	15	250	253	15622	0.06	0.06	0.0307377	1.43804e-05	0.0308004	ABCA1;VPS13D;SORT1;EHD3;TRAPPC10;VPS39;EPG5;MON2;GBF1;AP3D1;TBC1D14;LMTK2;EEA1;TRAPPC8;USP6NL
up	GO_ESTABLISHMENT_OF_PROTEIN_LOCALIZATION_TO_ENDOPLASMIC_RETICULUM	45	413	104	15645	0.108959	0.432692	0.095339	1.29297e-43	5.73563e-40	SRP14;RPL9;RPL22;RPL41;RPL35A;RPS25;SEC61G;RPL26;RPL30;SEC62;RPS12;RPL23;RPS13;CHMP4B;RPL21;RPL19;SRP19;SPCS1;RPS20;RPS27;RPL27;RPL37;RPS29;RPL32;RPL38;UBA52;CHMP4A;RPS24;RPL5;RPS4X;RPS15A;RPL11;RPL34;RPL17;RPL24;RPL27A;RPL31;RPL23A;RPS6;RPS23;RPL37A;RPL10A;RPS27A;RPL14;RPL7
up	GO_PROTEIN_LOCALIZATION_TO_ENDOPLASMIC_RETICULUM	46	413	123	15645	0.11138	0.373984	0.0938776	4.91891e-41	1.09101e-37	RPL37;RPL27;RPS27;RPS20;PDIA3;RPL38;RPL32;RPS29;RPL19;RPL21;RPS13;CHMP4B;SPCS1;SRP19;RPS12;SEC62;RPL30;RPL26;SEC61G;RPL23;RPL41;RPL9;RPL22;SRP14;RPS25;RPL35A;RPL10A;RPL37A;RPS23;RPL7;RPL14;RPS27A;RPL27A;RPL31;RPS6;RPL23A;RPL34;RPL11;RPS15A;RPS4X;RPL5;RPL24;RPL17;RPS24;CHMP4A;UBA52
up	GO_PROTEIN_TARGETING_TO_MEMBRANE	46	413	157	15645	0.11138	0.292994	0.0877863	1.76487e-35	2.60965e-32	RPS23;RPL37A;RPL10A;RPL7;ATG3;RPL5;RPS15A;RPL34;MYADM;CHMP4A;RPS24;RPS27;RPL37;RPS29;RPL32;RPS13;RPL21;RPL19;RPL26;RPL30;RPL23;RPL41;RPL35A;RPS27A;RPL14;RPL27A;RPL31;RPL23A;RPS6;RPS4X;RPL11;RPL24;RPL17;UBA52;RPS20;SSR2;RPL27;RPL38;CHMP4B;SRP19;RPS12;SEC62;SRP14;RPL22;RPL9;RPS25
up	GO_TRANSLATIONAL_INITIATION	44	413	146	15645	0.106538	0.30137	0.0854369	1.46968e-34	1.62988e-31	UBA52;RPS4X;RPL11;RPL24;RPL17;RPL27A;RPL31;RPS6;RPL23A;RPS27A;RPL14;EIF1;RPL22;RPL9;RPS25;RPS12;EIF3M;RPS20;RPL27;EIF5B;RPL38;RPS24;RPS15A;RPL5;RPL34;SSB;EIF4E2;RPS23;RPL10A;RPL37A;RPL7;EIF3I;RPL41;RPL35A;RPL26;RPL30;RPL23;RPL21;RPS13;RPL19;RPS27;RPL37;RPS29;RPL32
up	GO_NUCLEAR_TRANSCRIBED_MRNA_CATABOLIC_PROCESS_NONSENSE_MEDIATED_DECAY	40	413	118	15645	0.0968523	0.338983	0.0814664	8.73304e-34	7.74796e-31	RPL26;RPL30;RPS12;RPL23;RPL22;RPL9;RPL41;RPL35A;RPS25;RPS20;RPS27;RPL27;RPL37;RPS29;RPL32;RPL38;RPS13;RPL21;RPL19;RPL5;RPS4X;RPS15A;RPL11;RPL34;RPL17;RPL24;UBA52;RPS24;RPS23;MAGOH;RPL37A;RPL10A;RPS27A;RPL14;RPL7;GSPT1;RPL27A;RPL31;RPL23A;RPS6
up	GO_ESTABLISHMENT_OF_PROTEIN_LOCALIZATION_TO_MEMBRANE	51	413	264	15645	0.123487	0.193182	0.0814696	1.14664e-29	5.60526e-27	SRP19;RPS20;RPL22;SEC62;RPS6;RPL27A;RPL31;RPS27A;RPL24;RPS4X;TOMM22;RPS29;RPL32;RPS27;RPL35A;RPL23;ATG3;RPL7;RPL37A;RPL10A;TIMM9;MYADM;RPS24;RPL34;CHMP4B;RPL38;SSR2;RPL27;RPS25;SRP14;HSP90AA1;RPL9;RPS12;RPL23A;RAB34;RPL14;UBA52;RPL17;RPL11;RPS13;RPL21;RPL19;TOMM7;RPL37;RPL41;RPL26;RPL30;RPS23;CHMP4A;RPL5;RPS15A
up	GO_MULTI_ORGANISM_METABOLIC_PROCESS	39	413	138	15645	0.094431	0.282609	0.0761719	1.58065e-29	6.37434e-27	RPS4X;RPL11;RPL24;RPL17;UBA52;RPS27A;RPL14;RPL31;RPL27A;RPS6;RPL23A;RPS12;RPL9;RPL22;RPS25;RPS20;RPL27;RPL38;RPS15A;RPL5;RPL34;SSB;RPS24;RPS23;RPL10A;RPL37A;RPL7;RPL26;RPL30;RPL23;RPL41;RPL35A;RPS27;RPL37;RPS29;RPL32;RPL21;RPS13;RPL19
up	GO_RRNA_METABOLIC_PROCESS	47	413	255	15645	0.113801	0.184314	0.0756844	1.91068e-26	6.05413e-24	RPS27;RPL32;UTP6;RPS29;RPL35A;RPL23;RPL37A;RPL10A;RPL7;FBL;RPS24;RPL34;RPS20;NGDN;RPL22;RPL27A;RPL31;RPS6;RPS27A;NOP10;NOP58;RPS4X;RPL24;RPL19;RPS13;RPL21;EMG1;RPL37;RPS27L;RPL41;RPL30;RPL26;DCAF13;RPS23;RPF2;RPL5;RPS15A;RPL27;RPL38;RPL9;RPS25;RPS12;RPL23A;RPL14;UBA52;RPL11;RPL17
up	GO_RNA_CATABOLIC_PROCESS	43	413	227	15645	0.104116	0.189427	0.0720268	9.28112e-25	2.57319e-22	UBA52;RPL11;RPS4X;RPL24;RPL17;RPL27A;RPL31;RPS6;RPL23A;RPL14;RPS27A;RPL22;RPL9;POLR2G;RPS25;RPS12;RPL27;RPS20;RPL38;RPS24;RPL34;RPS15A;RPL5;GSPT1;RPL10A;RPL37A;RPS23;MAGOH;RPL7;RPL41;RPL35A;RPL30;RPL26;RPL23;RPL19;LSM3;RPL21;RPS13;HNRNPD;RPL37;RPS27;RPL32;RPS29
up	GO_VIRAL_LIFE_CYCLE	45	413	290	15645	0.108959	0.155172	0.0683891	3.83024e-22	8.49547e-20	RPL41;RPL30;RPL26;RAN;RPL19;RPS13;RPL21;RPL37;PPIA;HSP90AB1;CHMP4A;RPL5;RPS15A;RPS23;RPL9;RPS25;RPS12;CHMP4B;RPL27;RPL38;UBA52;RPL11;RPL17;RPL23A;RPL14;RPL35A;RPL23;RPS27;RPL32;RPS29;RPS24;RPL34;SSB;HTATSF1;RPL37A;RPL10A;RPL7;RPL22;RPS20;RPS4X;RPL24;RPL31;RPL27A;RPS6;RPS27A
up	GO_RNA_SPLICING_VIA_TRANSESTERIFICATION_REACTIONS	32	413	267	15645	0.0774818	0.11985	0.0493827	7.97342e-13	1.14097e-10	HNRNPA2B1;SNRPE;HNRNPM;HNRNPA3;SNRPD3;STRAP;HTATSF1;FUS;HSPA8;HNRNPH3;HNRNPL;POLR2G;SNRPG;SNRPD1;HNRNPC;SRSF3;SNRPD2;POLR2K;LSM3;HNRNPD;SF3A3;SFPQ;HNRNPA1;MAGOH;HNRNPU;CWC15;DNAJC8;SNRPB2;SNRPC;SRSF7;BUD31;SNRPF
up	GO_RIBONUCLEOPROTEIN_COMPLEX_SUBUNIT_ORGANIZATION	23	413	199	15645	0.0556901	0.115578	0.0390492	2.92452e-09	3.26067e-07	EIF3I;SNRPD3;C1QBP;NPM1;LSM3;SNRPE;RPS27L;RPS27;SF3A3;RPF2;RPL5;STRAP;SNRPD1;SNRPG;MRPL20;EIF3M;RPL38;SNRPF;RPL24;SNRPD2;RPL11;RPL23A;SNRPC
up	GO_PROTEIN_FOLDING	23	413	224	15645	0.0556901	0.102679	0.0374593	2.82591e-08	2.9847e-06	HSP90AA1;HSPA9;PRDX4;PDIA3;PPIB;DNAJA1;CCT3;FKBP3;FKBP1A;CCT8;PFDN2;PFDN5;ST13;TCP1;CCT2;PPIA;HSP90AB1;TBCA;HSPD1;DNAJB11;CCT4;HSPA8;HSP90B1
up	GO_RIBOSOMAL_LARGE_SUBUNIT_BIOGENESIS	11	413	49	15645	0.0266344	0.22449	0.0243902	4.48912e-08	4.52585e-06	RPL23A;RPL38;RPL7;RPL14;RPF2;RPL35A;RPL26;RPL5;RPL11;RPL24;MRPL20
up	GO_CYTOPLASMIC_TRANSLATION	10	413	41	15645	0.0242131	0.243902	0.0225225	7.95142e-08	7.66794e-06	RPL22;RPL9;RPL22L1;RPL35A;RPL26;SSB;GSPT1;RPL31;EIF3M;RPL7
up	GO_RIBOSOME_ASSEMBLY	11	413	54	15645	0.0266344	0.203704	0.0241228	1.30981e-07	1.23624e-05	RPL11;RPL5;C1QBP;NPM1;MRPL20;RPL24;RPF2;RPS27;RPS27L;RPL38;RPL23A
up	GO_NIK_NF_KAPPAB_SIGNALING	13	413	83	15645	0.031477	0.156627	0.0269151	2.4776e-07	2.24299e-05	SKP1;PSMD6;PSMB1;PSMA4;PSMA2;PSMA5;COPS8;UBA52;RPS27A;PSMB4;PSMC2;PSMD13;PSMA1
up	GO_RIBOSOMAL_LARGE_SUBUNIT_ASSEMBLY	7	413	23	15645	0.0169492	0.304348	0.016317	1.44398e-06	0.000123183	RPL38;RPL24;MRPL20;RPL11;RPL5;RPL23A;RPF2
up	GO_NUCLEAR_IMPORT	15	413	129	15645	0.0363196	0.116279	0.028463	1.57244e-06	0.000131611	HNRNPA1;CTNNB1;RANBP1;SNRPE;AGT;RPL23;SNRPD3;RAN;SNRPD2;SNRPF;NOP58;PDIA3;SEC61B;SNRPG;SNRPD1
up	GO_OXIDATIVE_PHOSPHORYLATION	12	413	84	15645	0.0290557	0.142857	0.0247423	1.9817e-06	0.000159833	COX5A;NDUFB9;NDUFS6;NDUFA12;NDUFS4;NDUFA1;NDUFS5;COX7C;NDUFAB1;UQCRB;COX6B1;UQCRFS1
up	GO_ANAPHASE_PROMOTING_COMPLEX_DEPENDENT_CATABOLIC_PROCESS	11	413	77	15645	0.0266344	0.142857	0.0229645	5.30235e-06	0.000411433	PSMA5;PSMA4;PSMA2;PSMD6;PSMB1;PSMD13;PSMC2;PSMA1;RPS27A;PSMB4;UBA52
up	GO_SPLICEOSOMAL_SNRNP_ASSEMBLY	8	413	38	15645	0.0193705	0.210526	0.0180587	5.37942e-06	0.000411433	SNRPD1;SNRPG;SNRPD2;SNRPD3;SNRPF;STRAP;SNRPC;SNRPE
up	GO_ELECTRON_TRANSPORT_CHAIN	12	413	94	15645	0.0290557	0.12766	0.0242424	6.6035e-06	0.000480215	COX5A;NDUFS6;NDUFB9;NDUFA1;NDUFS5;NDUFS4;NDUFA12;NDUFAB1;COX7C;UQCRFS1;COX6B1;UQCRB
up	GO_NON_CANONICAL_WNT_SIGNALING_PATHWAY	14	413	140	15645	0.0338983	0.1	0.025974	2.02877e-05	0.00134323	PSMA2;WNT11;RPS27A;PSMB4;CALM2;PSMA1;PSMD13;PSMC2;UBA52;PSMA4;PSMA5;PSMB1;PSMD6;CTNNB1
up	GO_RIBOSOMAL_SMALL_SUBUNIT_BIOGENESIS	9	413	59	15645	0.0217918	0.152542	0.0194384	2.22754e-05	0.00145314	RPS6;EMG1;DCAF13;UTP6;NGDN;RPL38;RPS27L;RPS27;RPS24
up	GO_INNATE_IMMUNE_RESPONSE_ACTIVATING_CELL_SURFACE_RECEPTOR_SIGNALING_PATHWAY	12	413	106	15645	0.0290557	0.113208	0.0236686	2.28903e-05	0.00147161	PSMA2;PSMA4;PSMA5;PSMB1;PSMD6;SKP1;PSMB4;RPS27A;PSMA1;PSMD13;PSMC2;UBA52
up	GO_TOXIN_TRANSPORT	7	413	36	15645	0.0169492	0.194444	0.0158371	3.6551e-05	0.00228366	COPZ1;CCT3;DNAJA1;CCT4;TCP1;CCT8;CCT2
up	GO_ANTIGEN_PROCESSING_AND_PRESENTATION_OF_EXOGENOUS_PEPTIDE_ANTIGEN_VIA_MHC_CLASS_I	9	413	66	15645	0.0217918	0.136364	0.0191489	5.57541e-05	0.00338802	PSMA1;PSMC2;PSMD13;PSMB4;PSMB1;PSMD6;PSMA5;PSMA2;PSMA4
up	GO_TUMOR_NECROSIS_FACTOR_MEDIATED_SIGNALING_PATHWAY	12	413	118	15645	0.0290557	0.101695	0.0231214	6.67777e-05	0.00394968	UBA52;PSMB4;RPS27A;PSMC2;PSMD13;PSMA1;PSMD6;PSMB1;PSMA4;TNFRSF12A;PSMA2;PSMA5
up	GO_CELLULAR_PROTEIN_COMPLEX_DISASSEMBLY	12	413	122	15645	0.0290557	0.0983607	0.0229446	9.24202e-05	0.00539442	MRPL24;MRPL9;MRPS21;GSPT1;HSPA8;MRPL47;MRPS6;MRPL51;MRPS15;MRPL20;MRPS17;CFL1
up	GO_FC_EPSILON_RECEPTOR_SIGNALING_PATHWAY	13	413	142	15645	0.031477	0.0915493	0.0239852	9.98668e-05	0.00575337	PSMD13;PSMC2;PSMA1;PSMB4;RPS27A;CALM2;UBA52;PSMA2;PSMA5;PSMA4;PSMD6;SKP1;PSMB1
up	GO_CELLULAR_RESPIRATION	13	413	143	15645	0.031477	0.0909091	0.0239411	0.000107275	0.0059484	NDUFS4;NDUFA12;COX7C;NDUFAB1;UQCRB;UQCRFS1;COX5A;NDUFB9;NDUFS5;NDUFA1;COX6B1;FH;NDUFS6
up	GO_FC_RECEPTOR_SIGNALING_PATHWAY	16	413	206	15645	0.0387409	0.0776699	0.026534	0.000118485	0.00645859	PSMA4;HSP90AB1;PSMA5;PSMD6;SKP1;PSMB1;CALM2;PSMB4;RPS27A;PSMC2;PSMD13;PSMA1;UBA52;PSMA2;HSP90AA1;FCGRT
up	GO_RNA_LOCALIZATION	15	413	185	15645	0.0363196	0.0810811	0.025729	0.000119388	0.00645859	SARNP;SRSF3;SRSF7;NOP58;TCP1;CCT2;HNRNPA2B1;HNRNPA3;RAN;ENY2;CCT4;HNRNPA1;MAGOH;FBL;RANBP1
up	GO_PROTEIN_REFOLDING	5	413	20	15645	0.0121065	0.25	0.0116822	0.000139785	0.00726385	HSP90AA1;FKBP1A;ST13;HSPD1;HSPA8
up	GO_ANTIGEN_PROCESSING_AND_PRESENTATION_OF_PEPTIDE_ANTIGEN_VIA_MHC_CLASS_I	10	413	91	15645	0.0242131	0.10989	0.0202429	0.000140823	0.00726385	PSMA4;PDIA3;PSMA2;PSMA5;PSMD6;PSMB1;PSMB4;PSMD13;PSMC2;PSMA1
up	GO_TRANSLATIONAL_TERMINATION	10	413	92	15645	0.0242131	0.108696	0.020202	0.000154346	0.00786989	MRPL9;MRPL24;MRPS21;GSPT1;MRPS6;MRPL47;MRPL20;MRPL51;MRPS15;MRPS17
up	GO_TERMINATION_OF_RNA_POLYMERASE_II_TRANSCRIPTION	8	413	62	15645	0.0193705	0.129032	0.0171306	0.000213979	0.0101883	SRSF3;SNRPE;MAGOH;SARNP;SNRPF;SNRPD3;SRSF7;SNRPG
up	GO_ENERGY_DERIVATION_BY_OXIDATION_OF_ORGANIC_COMPOUNDS	16	413	217	15645	0.0387409	0.0737327	0.0260586	0.000215893	0.0101883	RPS27A;CALM2;COX5A;NDUFB9;UBA52;NDUFAB1;COX7C;NDUFS4;NDUFA12;UQCRFS1;UQCRB;FH;NDUFS6;NDUFA1;NDUFS5;COX6B1
up	GO_PROTEIN_IMPORT	13	413	155	15645	0.031477	0.083871	0.0234234	0.000240551	0.0111155	PDIA3;HSP90AA1;SEC61B;NOP58;TOMM22;TOMM7;TIMM23;AGT;RAN;RPL23;TIMM9;RANBP1;CTNNB1
up	GO_MACROMOLECULAR_COMPLEX_DISASSEMBLY	14	413	182	15645	0.0338983	0.0769231	0.0240964	0.000344168	0.0155789	MRPL20;SET;MRPS6;MRPS17;MRPS21;MRPL51;MRPS15;MRPL47;CFL1;CTNNB1;MRPL24;MRPL9;HSPA8;GSPT1
up	GO_PROTEIN_TRANSMEMBRANE_TRANSPORT	7	413	53	15645	0.0169492	0.132075	0.0152505	0.000458964	0.0199604	TIMM23;HSP90AA1;SEC61G;TOMM22;HSPA8;TOMM7;TIMM9
up	GO_SPLICEOSOMAL_COMPLEX_ASSEMBLY	7	413	53	15645	0.0169492	0.132075	0.0152505	0.000458964	0.0199604	SNRPD1;SNRPG;SNRPD2;SNRPD3;SF3A3;SNRPE;SNRPC
up	GO_T_CELL_RECEPTOR_SIGNALING_PATHWAY	12	413	146	15645	0.0290557	0.0821918	0.0219378	0.000497237	0.021415	UBA52;RPS27A;PSMB4;PSMD13;PSMC2;PSMA1;PSMA2;SKP1;PSMD6;PSMB1;PSMA4;PSMA5
up	GO_ANTIGEN_PROCESSING_AND_PRESENTATION	15	413	213	15645	0.0363196	0.0704225	0.0245499	0.000548262	0.0231628	PSMC2;PSMD13;RAB34;PSMA1;PSMB4;PSMA2;PDIA3;FCGRT;AP1S1;CD8A;PSMA5;PSMA4;CLTA;PSMD6;PSMB1
up	GO_MITOCHONDRIAL_RESPIRATORY_CHAIN_COMPLEX_I_BIOGENESIS	7	413	56	15645	0.0169492	0.125	0.0151515	0.00064528	0.026752	NDUFS4;NDUFA12;NDUFA1;NDUFS5;NDUFAB1;NDUFB9;NDUFS6
up	GO_PROTEIN_STABILIZATION	11	413	131	15645	0.0266344	0.0839695	0.0206379	0.000706299	0.0282265	CCT8;SUMO1;PPIB;CCT3;HSP90AA1;CCT4;HSP90AB1;HSPD1;TCP1;CCT2;PARK7
up	GO_HISTONE_MRNA_METABOLIC_PROCESS	5	413	28	15645	0.0121065	0.178571	0.0114679	0.000744711	0.0294959	SNRPG;SNRPE;SNRPF;SSB;SNRPD3
up	GO_MITOCHONDRIAL_RESPIRATORY_CHAIN_COMPLEX_ASSEMBLY	8	413	76	15645	0.0193705	0.105263	0.016632	0.000866035	0.0334064	NDUFAB1;NDUFA12;NDUFS4;NDUFS5;NDUFA1;UQCRB;NDUFB9;NDUFS6
up	GO_ACTIVATION_OF_INNATE_IMMUNE_RESPONSE	14	413	204	15645	0.0338983	0.0686275	0.0232172	0.00106739	0.0401265	PSMA2;UBA52;PSMB4;RPS27A;PSMA1;PSMD13;PSMC2;PSMB1;PSMD6;SKP1;HSPD1;PSMA4;PSMA5;HSP90B1
up	GO__DE_NOVO_PROTEIN_FOLDING	4	413	19	15645	0.00968523	0.210526	0.00934579	0.00135404	0.0488335	HSPA8;HSPD1;FKBP1A;CCT2
up	GO_DNA_TEMPLATED_TRANSCRIPTION_TERMINATION	9	413	101	15645	0.0217918	0.0891089	0.0178218	0.00139949	0.0497687	SNRPF;POLR2K;SRSF7;SRSF3;MAGOH;SARNP;SNRPD3;SNRPG;SNRPE
up	GO_CHAPERONE_MEDIATED_PROTEIN_FOLDING	6	413	47	15645	0.0145278	0.12766	0.0132159	0.00140241	0.0497687	FKBP3;ST13;CCT2;FKBP1A;HSPA8;PPIB

## Sheet: GO_L1-L4
regulation	Terms	overlap	in_input_list	in_pathway	all_gene	percent_overlap	overlap_coeficient	jaccard_index	pvalue	FDR	genes
down	GO_SINGLE_ORGANISM_MEMBRANE_BUDDING	10	349	72	15651	0.0286533	0.138889	0.0243309	4.19804e-06	0.0135666	GBF1;SEC24A;TRAPPC10;TBC1D20;AREG;GOLGA2;MYO18A;SEC24C;SEC16A;NAPA
down	GO_VESICLE_COATING	10	349	75	15651	0.0286533	0.133333	0.0241546	6.11659e-06	0.0135666	SEC24A;GBF1;TRAPPC10;PIK3C2A;AREG;TBC1D20;GOLGA2;SEC24C;SEC16A;NAPA
down	GO_VESICLE_LOCALIZATION	17	349	224	15651	0.0487106	0.0758929	0.0305755	1.16584e-05	0.0161608	SEC24A;ACTN4;HTT;TBC1D20;AREG;PLD2;PIP5K1C;GOLGA2;GBF1;AP3D1;SHROOM2;TRAPPC10;DNM2;DCTN1;SEC24C;NAPA;SEC16A
down	GO_ENDOCYTIC_RECYCLING	6	349	25	15651	0.017192	0.24	0.0163043	1.45724e-05	0.0161608	EPG5;MICALL1;VPS53;RAB35;LMTK2;EHD3
down	GO_MEMBRANE_BUDDING	11	349	114	15651	0.0315186	0.0964912	0.0243363	4.80251e-05	0.0296601	GOLGA2;MYO18A;SEC24C;SEC16A;NAPA;GBF1;SEC24A;TRAPPC10;PIK3C2A;TBC1D20;AREG
down	GO_VESICLE_TARGETING	9	349	77	15651	0.025788	0.116883	0.0215827	5.22108e-05	0.0296601	TBC1D20;AREG;TRAPPC10;GBF1;SEC24A;SEC16A;NAPA;SEC24C;GOLGA2
down	GO_SEMAPHORIN_PLEXIN_SIGNALING_PATHWAY	6	349	36	15651	0.017192	0.166667	0.0158311	0.000130323	0.0481761	SEMA3F;PLXNB1;PLXNA2;PLXNA3;FARP2;SEMA4A
up	GO_ESTABLISHMENT_OF_PROTEIN_LOCALIZATION_TO_ENDOPLASMIC_RETICULUM	35	347	104	15655	0.100865	0.336538	0.0841346	3.32033e-32	1.4729e-28	SRP14;RPL9;RPL22;RPL41;RPL35A;RPS25;RPL26;RPL30;RPS12;RPL23;RPS13;RPL21;RPS3A;SPCS1;RPS20;RPS27;RPL37;RPS29;RPL32;RPL38;CHMP4A;RPS24;RPL5;RPS4X;RPS15A;RPL34;RPL17;RPL24;RPL27A;RPL31;RPL23A;RPS23;RPL37A;RPS27A;RPL7
up	GO_TRANSLATIONAL_INITIATION	39	347	146	15655	0.112392	0.267123	0.0859031	2.0195e-31	4.47926e-28	RPS4X;RPL24;RPL17;RPL27A;RPL31;RPL23A;RPS27A;EIF1;RPL22;RPL9;RPS25;RPS12;RPS3A;RPS20;EIF5B;RPL38;RPS24;RPS15A;RPL5;RPL34;EIF3E;SSB;RPS23;EIF4A2;RPL37A;PAIP1;RPL7;RPL41;RPL35A;EIF3F;RPL26;RPL30;RPL23;RPL21;RPS13;RPS27;RPL37;RPS29;RPL32
up	GO_PROTEIN_LOCALIZATION_TO_ENDOPLASMIC_RETICULUM	36	347	123	15655	0.103746	0.292683	0.0829493	1.24273e-30	1.83758e-27	RPL37;RPS27;RPS20;PDIA3;RPL38;RPL32;RPS29;RPL21;RPS13;SPCS1;RPS3A;RPS12;RPL30;RPL26;RPL23;RPL41;RPL9;RPL22;SRP14;RPS25;RPL35A;RPL37A;RPS23;RPL7;RPS27A;RPL27A;RPL31;RPL23A;RPL34;RPS15A;RPS4X;RPL5;RPL24;RPL17;RPS24;CHMP4A
up	GO_NUCLEAR_TRANSCRIBED_MRNA_CATABOLIC_PROCESS_NONSENSE_MEDIATED_DECAY	35	347	118	15655	0.100865	0.29661	0.0813953	4.97276e-30	5.51479e-27	RPL26;RPL30;RPS12;RPL23;RPL22;RPL9;RPL41;RPL35A;RPS25;RPS20;RPS27;RPL37;RPS29;RPL32;RBM8A;RPL38;RPS13;RPL21;RPS3A;RPL5;RPS4X;RPS15A;RPL34;EIF3E;RPL17;RPL24;RPS24;RPS23;MAGOH;RPL37A;RPS27A;RPL7;RPL27A;RPL31;RPL23A
up	GO_MULTI_ORGANISM_METABOLIC_PROCESS	34	347	138	15655	0.0979827	0.246377	0.075388	3.23427e-26	2.86944e-23	RPS4X;RPL24;RPL17;RPS27A;RPL31;RPL27A;RPL23A;RPS12;RPL9;RPL22;RPS25;RPS20;RPL38;RPS3A;RPS15A;RPL5;RPL34;SSB;RPS24;RPS23;RPL37A;RPL7;EIF3F;RPL26;RPL30;RPL23;RPL41;RPL35A;RPS27;RPL37;RPS29;RPL32;RPL21;RPS13
up	GO_RNA_CATABOLIC_PROCESS	41	347	227	15655	0.118156	0.180617	0.0769231	9.1233e-26	6.74516e-23	RPS4X;RPL24;RPL17;RPL27A;RPL31;RPL23A;RPS27A;RPL22;RPL9;RPS25;RPS12;RPS3A;LSM5;RPS20;RPL38;RBM8A;RPS24;RPL34;RPS15A;RPL5;EIF3E;EIF4A2;RPL37A;RPS23;MAGOH;RPL7;PAIP1;RPL41;RPL35A;RPL30;RPL26;RPL23;LSM3;RPL21;RPS13;PABPC4;HNRNPD;RPL37;RPS27;RPL32;RPS29
up	GO_PROTEIN_TARGETING_TO_MEMBRANE	35	347	157	15655	0.100865	0.22293	0.0746269	2.30698e-25	1.46197e-22	RPS23;RPL37A;RPL7;ATG3;RPL5;RPS15A;RPL34;CHMP4A;RPS24;RPS27;RPL37;RPS29;RPL32;RPS13;RPL21;RPL26;RPL30;RPL23;RPL41;RPL35A;RPS27A;RPL27A;RPL31;RPL23A;RPS4X;RPL24;RPL17;RPS20;RPL38;RPS3A;RPS12;SRP14;RPL22;RPL9;RPS25
up	GO_ESTABLISHMENT_OF_PROTEIN_LOCALIZATION_TO_MEMBRANE	40	347	264	15655	0.115274	0.151515	0.0700525	3.45568e-22	1.54578e-19	RPS20;VAMP3;RPL22;RPL27A;RPL31;RPS27A;RPL24;RPS4X;TOMM22;RPS29;RPL32;RPS27;RPL35A;RPL23;ATG3;RPL7;RPL37A;RPS24;RPL34;RPS3A;RPL38;RPS25;SRP14;HSP90AA1;RPL9;RPS12;RPL23A;RPL17;RPS13;RPL21;TOMM7;RPL37;RPL41;RPL26;RPL30;S100A10;RPS23;CHMP4A;RPL5;RPS15A
up	GO_VIRAL_LIFE_CYCLE	38	347	290	15655	0.10951	0.131034	0.0634391	7.07068e-19	2.09103e-16	RPL41;RPL30;RPL26;EIF3F;RPS13;RPL21;RPL37;PPIA;CHMP4A;PPID;RPL5;RPS15A;RPS23;RPL9;RPS25;RPS12;RPS3A;RPL38;RPL17;RPL23A;RPL35A;RPL23;RPS27;RPL32;RPS29;RPS24;RPL34;SSB;HTATSF1;RPL37A;RPL7;RPL22;RPS20;RPS4X;RPL24;RPL31;RPL27A;RPS27A
up	GO_RRNA_METABOLIC_PROCESS	34	347	255	15655	0.0979827	0.133333	0.0598592	3.15228e-17	7.76862e-15	RPS27;RPL32;RPS29;RPL35A;RPL23;RPL37A;RPL7;RPS24;RPL34;RPS20;RPL22;RPL27A;RPL31;RPS27A;RPS4X;RPL24;RPS13;RPL21;RPL37;RPS27L;RPL41;RPL30;RPL26;RPS23;GTF2H5;RPL5;RPS15A;RPS3A;RPL38;RPL9;RPS25;RPS12;RPL23A;RPL17
up	GO_RIBOSOMAL_LARGE_SUBUNIT_BIOGENESIS	9	347	49	15655	0.0259366	0.183673	0.0232558	1.09468e-06	0.000124513	RPL23A;RPL38;RPL7;RSL24D1;RPL35A;RPL26;RPL5;RPL24;MRPL20
up	GO_RIBOSOME_ASSEMBLY	9	347	54	15655	0.0259366	0.166667	0.0229592	2.57028e-06	0.000285044	RPL5;NPM1;MRPL20;RPL24;RSL24D1;RPS27;RPS27L;RPL38;RPL23A
up	GO_CYTOPLASMIC_TRANSLATION	8	347	41	15655	0.0230548	0.195122	0.0210526	2.71208e-06	0.000293434	RPL22;RPL9;RPL35A;EIF3F;RPL26;SSB;RPL31;RPL7
up	GO_RNA_SPLICING_VIA_TRANSESTERIFICATION_REACTIONS	19	347	267	15655	0.054755	0.071161	0.0319328	8.32538e-06	0.000859822	ZMAT2;SNRPE;HNRNPA3;HTATSF1;HNRNPH3;SYF2;LSM5;SNRPG;HNRNPC;SNRPD2;POLR2K;LSM3;HNRNPD;MAGOH;RBM8A;DNAJC8;SNRPB2;BUD31;SNRPF
up	GO_RIBOSOMAL_LARGE_SUBUNIT_ASSEMBLY	6	347	23	15655	0.0172911	0.26087	0.0164835	8.33461e-06	0.000859822	RPL38;RPL24;MRPL20;RPL5;RPL23A;RSL24D1
up	GO_RIBONUCLEOPROTEIN_COMPLEX_SUBUNIT_ORGANIZATION	16	347	199	15655	0.0461095	0.080402	0.0301887	9.50008e-06	0.00095778	NPM1;EIF3F;LSM3;SNRPE;RPS27L;RPS27;EIF3E;RPL5;SNRPG;MRPL20;RPL38;RSL24D1;SNRPF;RPL24;SNRPD2;RPL23A
up	GO_PROTEIN_FOLDING	16	347	224	15655	0.0461095	0.0714286	0.0288288	4.10756e-05	0.00404914	HSP90AA1;PRDX4;PDIA3;ERP29;FKBP3;PDCL3;PFDN5;ST13;PPIA;TBCA;PPID;FKBP11;PFDN4;HSP90B1;PPIC;VBP1
up	GO_OXIDATIVE_PHOSPHORYLATION	9	347	84	15655	0.0259366	0.107143	0.021327	9.92984e-05	0.00923496	NDUFA12;NDUFS4;NDUFA1;NDUFS5;COX7C;NDUFAB1;UQCRB;COX6B1;COX7A2L
up	GO_NUCLEAR_IMPORT	11	347	129	15655	0.0317003	0.0852713	0.0236559	0.000140054	0.0124256	TXNIP;CTNNB1;RANBP1;SNRPE;RPL23;SNRPD2;SNRPF;PDIA3;PTTG1IP;SEC61B;SNRPG
up	GO_ELECTRON_TRANSPORT_CHAIN	9	347	94	15655	0.0259366	0.0957447	0.0208333	0.000236395	0.0205617	NDUFA1;NDUFS5;NDUFS4;NDUFA12;NDUFAB1;COX7C;COX7A2L;COX6B1;UQCRB

## Sheet: GO_L1-L5
regulation	Terms	overlap	in_input_list	in_pathway	all_gene	percent_overlap	overlap_coeficient	jaccard_index	pvalue	FDR	genes
up	GO_TRANSLATIONAL_INITIATION	16	157	146	15587	0.101911	0.109589	0.0557491	1.46104e-12	3.24059e-09	RPL24;RPL17;RPL23A;RPS27A;EIF1;RPS12;EIF2S3;EIF5B;RPL38;RPL5;RPL34;EIF4E2;EIF4A1;EIF3I;RPL35A;RPL26
up	GO_ANAPHASE_PROMOTING_COMPLEX_DEPENDENT_CATABOLIC_PROCESS	12	157	77	15587	0.0764331	0.155844	0.0540541	1.49226e-11	1.56698e-08	PSMA5;PSMC5;PSMA4;UBE2C;PSMB1;PTTG1;PSMD13;PSMA1;RPS27A;PSMB4;PSMC3;PSMB2
up	GO_PROTEIN_FOLDING	17	157	224	15587	0.10828	0.10828	0.0467033	1.07268e-10	5.28711e-08	HSPA9;PDIA3;PPIB;DNAJA1;CCT3;FKBP4;CCT7;FKBP1A;TCP1;HSP90AB1;TBCA;HSPD1;DNAJB11;CCT4;HSPA8;CALR;HSP90B1
up	GO_NIK_NF_KAPPAB_SIGNALING	11	157	83	15587	0.0700637	0.13253	0.0480349	6.58477e-10	1.94734e-07	SKP1;PSMB1;PSMA4;PSMC5;PSMA5;PSMB2;PSMC3;RPS27A;PSMB4;PSMD13;PSMA1
up	GO_NON_CANONICAL_WNT_SIGNALING_PATHWAY	13	157	140	15587	0.0828025	0.0928571	0.0457746	1.58897e-09	3.35651e-07	WNT11;RPS27A;PSMB4;PSMA1;PSMD13;RHOA;PSMB2;PFN1;PSMC5;PSMA4;PSMA5;PSMB1;PSMC3
up	GO_ANTIGEN_PROCESSING_AND_PRESENTATION_OF_PEPTIDE_ANTIGEN_VIA_MHC_CLASS_I	11	157	91	15587	0.0700637	0.120879	0.0464135	1.80181e-09	3.63311e-07	PSMC5;PSMA4;PDIA3;PSMA5;PSMB1;CALR;PSMB4;PSMD13;PSMA1;PSMB2;PSMC3
up	GO_PROTEIN_LOCALIZATION_TO_ENDOPLASMIC_RETICULUM	12	157	123	15587	0.0764331	0.097561	0.0447761	3.92613e-09	7.2568e-07	PDIA3;RPL38;RPS12;RPL26;RPL35A;RPS27A;SSR3;RPL23A;RPL34;RPL5;RPL24;RPL17
up	GO_ESTABLISHMENT_OF_PROTEIN_LOCALIZATION_TO_ENDOPLASMIC_RETICULUM	11	157	104	15587	0.0700637	0.105769	0.044	7.59118e-09	1.31733e-06	RPL35A;RPL26;RPS12;RPL38;RPL5;RPL34;RPL17;RPL24;SSR3;RPL23A;RPS27A
up	GO_INNATE_IMMUNE_RESPONSE_ACTIVATING_CELL_SURFACE_RECEPTOR_SIGNALING_PATHWAY	11	157	106	15587	0.0700637	0.103774	0.0436508	9.29954e-09	1.47331e-06	PSMC5;PSMA4;PSMA5;PSMB1;SKP1;PSMB4;RPS27A;PSMA1;PSMD13;PSMB2;PSMC3
up	GO_ANTIGEN_PROCESSING_AND_PRESENTATION_OF_EXOGENOUS_PEPTIDE_ANTIGEN_VIA_MHC_CLASS_I	9	157	66	15587	0.0573248	0.136364	0.0420561	1.92214e-08	2.66457e-06	PSMC3;PSMB2;PSMA1;PSMD13;PSMB4;PSMB1;PSMA5;PSMA4;PSMC5
up	GO_PROTEIN_TARGETING_TO_MEMBRANE	12	157	157	15587	0.0764331	0.0764331	0.0397351	6.1924e-08	7.42419e-06	ATG3;RPL5;RPL34;RPL26;RPL35A;RPS27A;SSR3;RPL23A;RPL24;RPL17;RPL38;RPS12
up	GO_PROTEASOMAL_PROTEIN_CATABOLIC_PROCESS	15	157	271	15587	0.0955414	0.0955414	0.0363196	9.98686e-08	1.13594e-05	PSMB1;PSMC5;PSMA4;PSMA5;PSMB2;RPS27A;PSMD13;PSMA1;SKP1;PSMC3;VCP;HSP90B1;UBE2C;PTTG1;PSMB4
up	GO_ACTIVATION_OF_INNATE_IMMUNE_RESPONSE	13	157	204	15587	0.0828025	0.0828025	0.0373563	1.46727e-07	1.6272e-05	PSMB2;PSMB4;RPS27A;PSMA1;PSMD13;PSMB1;SKP1;HSPD1;PSMC5;PSMA4;PSMA5;PSMC3;HSP90B1
up	GO_FC_EPSILON_RECEPTOR_SIGNALING_PATHWAY	11	157	142	15587	0.0700637	0.0774648	0.0381944	1.95479e-07	1.97079e-05	PSMD13;PSMA1;PSMB4;RPS27A;PSMB2;PSMC3;PSMA5;PSMC5;PSMA4;SKP1;PSMB1
up	GO_T_CELL_RECEPTOR_SIGNALING_PATHWAY	11	157	146	15587	0.0700637	0.0753425	0.0376712	2.59227e-07	2.49985e-05	PSMB2;RPS27A;PSMB4;PSMD13;PSMA1;PSMC3;SKP1;PSMB1;PSMC5;PSMA4;PSMA5
up	GO_TUMOR_NECROSIS_FACTOR_MEDIATED_SIGNALING_PATHWAY	10	157	118	15587	0.0636943	0.0847458	0.0377358	3.0946e-07	2.80156e-05	PSMB2;PSMC3;PSMB4;RPS27A;PSMD13;PSMA1;PSMB1;PSMA4;PSMC5;PSMA5
up	GO_NUCLEAR_TRANSCRIBED_MRNA_CATABOLIC_PROCESS_NONSENSE_MEDIATED_DECAY	10	157	118	15587	0.0636943	0.0847458	0.0377358	3.0946e-07	2.80156e-05	RPL26;RPS12;RPL35A;RPL38;RPL5;RPL34;RPL17;RPL24;RPS27A;RPL23A
up	GO_RNA_CATABOLIC_PROCESS	13	157	227	15587	0.0828025	0.0828025	0.0350404	5.02182e-07	4.284e-05	RPL24;RPL17;RPL23A;RPS27A;RPS12;RPL38;RPL34;RPL5;EIF4A1;RPL35A;RPL26;PABPC4;HNRNPD
up	GO_RIBOSOMAL_LARGE_SUBUNIT_BIOGENESIS	7	157	49	15587	0.044586	0.142857	0.0351759	5.54086e-07	4.63759e-05	RPL23A;RPL38;RPL35A;RPL26;RPL5;RPL24;MRPL20
up	GO_RESPONSE_TO_TUMOR_NECROSIS_FACTOR	13	157	233	15587	0.0828025	0.0828025	0.0344828	6.75501e-07	5.54912e-05	PSMD13;PSMA1;PSMB4;RPS27A;PSMB2;CCL22;CRHBP;PSMC3;PSMA5;PSMC5;PSMA4;PSMB1;POSTN
up	GO_PROTEIN_STABILIZATION	10	157	131	15587	0.0636943	0.0763359	0.0359712	8.19006e-07	6.37388e-05	CCT7;PPIB;CCT3;CALR;CCT4;PFN1;HSP90AB1;HSPD1;TCP1;PARK7
up	GO_PROTEIN_POLYUBIQUITINATION	13	157	243	15587	0.0828025	0.0828025	0.0335917	1.08532e-06	7.89261e-05	PSMB4;RPS27A;PSMD13;PSMA1;PSMB2;UBE2C;PSMC3;PSMA4;PSMC5;UBE2L3;PSMA5;SKP1;PSMB1
up	GO_FC_RECEPTOR_SIGNALING_PATHWAY	12	157	206	15587	0.0764331	0.0764331	0.034188	1.17256e-06	8.25629e-05	PSMC3;PSMA4;PSMC5;HSP90AB1;PSMA5;SKP1;PSMB1;PSMB4;RPS27A;PSMD13;PSMA1;PSMB2
up	GO_MULTI_ORGANISM_METABOLIC_PROCESS	10	157	138	15587	0.0636943	0.0724638	0.0350877	1.32185e-06	9.02109e-05	RPL24;RPL17;RPS27A;RPL23A;RPS12;RPL38;RPL5;RPL34;RPL26;RPL35A
up	GO_VIRAL_LIFE_CYCLE	14	157	290	15587	0.089172	0.089172	0.0323326	1.40519e-06	9.4446e-05	RPL26;RAN;HSP90AB1;VCP;RPL5;RPS12;RPL38;RPL17;RPL23A;RPL35A;RPL34;KPNA2;RPL24;RPS27A
up	GO_ANTIGEN_PROCESSING_AND_PRESENTATION_OF_PEPTIDE_ANTIGEN	11	157	177	15587	0.0700637	0.0700637	0.0340557	1.76782e-06	0.000115324	CALR;PSMC3;PSMA5;PSMC5;PSMA4;PSMB1;PSMD13;PSMA1;PSMB4;PSMB2;PDIA3
up	GO_ESTABLISHMENT_OF_PROTEIN_LOCALIZATION_TO_MEMBRANE	13	157	264	15587	0.0828025	0.0828025	0.0318627	2.73022e-06	0.000168212	SSR3;RPS27A;RPL24;TOMM22;RPL35A;ATG3;RPL34;RPL38;RPS12;RPL23A;RPL17;RPL26;RPL5
up	GO_RIBOSOMAL_LARGE_SUBUNIT_ASSEMBLY	5	157	23	15587	0.0318471	0.217391	0.0285714	2.82682e-06	0.000171778	RPL38;RPL24;MRPL20;RPL5;RPL23A
up	GO_ANTIGEN_RECEPTOR_MEDIATED_SIGNALING_PATHWAY	11	157	195	15587	0.0700637	0.0700637	0.0322581	4.52597e-06	0.00026209	PSMB1;SKP1;PSMA5;PSMC5;PSMA4;PSMC3;PSMB2;PSMA1;PSMD13;PSMB4;RPS27A
up	GO_RIBONUCLEOPROTEIN_COMPLEX_SUBUNIT_ORGANIZATION	11	157	199	15587	0.0700637	0.0700637	0.0318841	5.49926e-06	0.000301169	EIF3I;NPM1;SF3A3;RPL5;SNRPG;MRPL20;EIF2S3;RPL38;SNRPF;RPL24;RPL23A
up	GO_RESPONSE_TO_TOPOLOGICALLY_INCORRECT_PROTEIN	10	157	163	15587	0.0636943	0.0636943	0.0322581	5.93858e-06	0.000313614	HDGF;HSP90AB1;MANF;HSPD1;VCP;DNAJB11;CALR;HSPA8;HSP90B1;DNAJA1
up	GO_ANTIGEN_PROCESSING_AND_PRESENTATION	11	157	213	15587	0.0700637	0.0700637	0.0306407	1.0493e-05	0.000535024	PSMD13;PSMA1;PSMB4;PSMB2;PDIA3;CALR;PSMC3;PSMA5;PSMA4;PSMC5;PSMB1
up	GO_RIBOSOME_ASSEMBLY	6	157	54	15587	0.0382166	0.111111	0.0292683	1.64418e-05	0.000744243	RPL5;NPM1;MRPL20;RPL24;RPL38;RPL23A
up	GO_RNA_SPLICING_VIA_TRANSESTERIFICATION_REACTIONS	12	157	267	15587	0.0764331	0.0764331	0.0291262	1.67923e-05	0.00075243	HNRNPA2B1;HNRNPM;FUS;HSPA8;HNRNPL;SNRPG;RBM17;HNRNPD;SF3A3;YBX1;BUD31;SNRPF
up	GO_TOXIN_TRANSPORT	5	157	36	15587	0.0318471	0.138889	0.0265957	2.84958e-05	0.00123929	CCT3;DNAJA1;CCT4;TCP1;CCT7
up	GO_RESPONSE_TO_ORGANOPHOSPHORUS	8	157	139	15587	0.0509554	0.057554	0.0277778	8.1797e-05	0.00323975	TYMS;CIB2;PANX1;WT1;CRHBP;NME1;HSP90B1;PENK
up	GO_NUCLEOSIDE_TRIPHOSPHATE_METABOLIC_PROCESS	10	157	228	15587	0.0636943	0.0636943	0.0266667	0.000105775	0.0040009	VCP;HSPA8;NME1;NDUFS5;NDUFB9;NDUFA4;TYMS;UQCRB;UQCRFS1;NDUFAB1
up	GO_CHAPERONE_MEDIATED_PROTEIN_FOLDING	5	157	47	15587	0.0318471	0.106383	0.0251256	0.000106054	0.0040009	FKBP1A;FKBP4;CALR;HSPA8;PPIB
up	GO_SINGLE_FERTILIZATION	7	157	114	15587	0.044586	0.0614035	0.0265152	0.000153692	0.00553238	PARK7;HEXB;CCT3;SLIRP;TCP1;CCT4;CCT7
up	GO_PROTEIN_FOLDING_IN_ENDOPLASMIC_RETICULUM	3	157	11	15587	0.0191083	0.272727	0.0181818	0.000155894	0.00553238	CALR;PDIA3;HSP90B1
up	GO_OXIDATIVE_PHOSPHORYLATION	6	157	84	15587	0.0382166	0.0714286	0.0255319	0.000201888	0.00710775	NDUFA4;NDUFB9;NDUFS5;NDUFAB1;UQCRB;UQCRFS1
up	GO_RRNA_METABOLIC_PROCESS	10	157	255	15587	0.0636943	0.0636943	0.0248756	0.000262637	0.00903146	RPL35A;RPL34;RPS27A;RPL24;RPL26;RPL5;RPL38;RPS12;RPL23A;RPL17
up	GO_BINDING_OF_SPERM_TO_ZONA_PELLUCIDA	4	157	33	15587	0.0254777	0.121212	0.0215054	0.000322854	0.0109327	TCP1;CCT7;CCT4;CCT3
up	GO_ELECTRON_TRANSPORT_CHAIN	6	157	94	15587	0.0382166	0.0638298	0.0244898	0.000372374	0.0123273	NDUFA4;NDUFB9;NDUFS5;NDUFAB1;UQCRFS1;UQCRB
up	GO_RESPONSE_TO_KETONE	8	157	182	15587	0.0509554	0.0509554	0.0241692	0.000516006	0.0168309	TYMS;NME1;CALR;NEFL;NASP;HNRNPD;CDK4;POSTN
up	GO_RESPONSE_TO_TESTOSTERONE	4	157	38	15587	0.0254777	0.105263	0.0209424	0.000560073	0.0181349	CALR;NASP;NME1;CDK4
up	GO_NUCLEOSIDE_MONOPHOSPHATE_METABOLIC_PROCESS	9	157	239	15587	0.0573248	0.0573248	0.0232558	0.000713835	0.022458	NDUFB9;NDUFA4;TYMS;UQCRB;UQCRFS1;NDUFAB1;VCP;HSPA8;NDUFS5
up	GO_RESPONSE_TO_TOXIC_SUBSTANCE	9	157	241	15587	0.0573248	0.0573248	0.0231362	0.000757438	0.0234965	PRDX1;UQCRFS1;HSPA9;GSTO1;TYMS;CDK4;PARK7;PENK;NEFL
up	GO_FERTILIZATION	7	157	149	15587	0.044586	0.0469799	0.0234114	0.00078157	0.0240767	CCT3;HEXB;CCT7;SLIRP;TCP1;PARK7;CCT4
up	GO__DE_NOVO_PROTEIN_FOLDING	3	157	19	15587	0.0191083	0.157895	0.017341	0.000862898	0.0262179	HSPA8;HSPD1;FKBP1A
up	GO_PROTEIN_REFOLDING	3	157	20	15587	0.0191083	0.15	0.0172414	0.0010077	0.0298012	FKBP1A;HSPD1;HSPA8
up	GO_SPERM_EGG_RECOGNITION	4	157	45	15587	0.0254777	0.0888889	0.020202	0.00107042	0.0312394	CCT3;TCP1;CCT7;CCT4
up	GO_RESPONSE_TO_PURINE_CONTAINING_COMPOUND	7	157	158	15587	0.044586	0.044586	0.0227273	0.00110218	0.0319559	CIB2;WT1;PANX1;PENK;HSP90B1;CRHBP;NME1
up	GO_CELLULAR_PROTEIN_COMPLEX_DISASSEMBLY	6	157	122	15587	0.0382166	0.0491803	0.021978	0.00146829	0.0397156	HSPA8;MRPL47;MRPS6;MRPL51;MRPL20;CFL1
up	GO_CELLULAR_RESPONSE_TO_STEROID_HORMONE_STIMULUS	8	157	218	15587	0.0509554	0.0509554	0.0217984	0.00165698	0.0442793	DNAJA1;FKBP4;H2AFZ;UBE2L3;HNRNPD;RAN;CALR;CRHBP

## Sheet: GO_L2-L3
regulation	Terms	overlap	in_input_list	in_pathway	all_gene	percent_overlap	overlap_coeficient	jaccard_index	pvalue	FDR	genes
down	GO_MITOTIC_CYTOKINESIS	4	49	31	15587	0.0816327	0.129032	0.0526316	2.54761e-06	0.0113012	CEP55;CKAP2;KIF20A;KIF23
down	GO_CYTOSKELETON_DEPENDENT_CYTOKINESIS	4	49	39	15587	0.0816327	0.102564	0.047619	6.53764e-06	0.0139764	KIF20A;KIF23;CEP55;CKAP2
down	GO_MITOTIC_SISTER_CHROMATID_SEGREGATION	5	49	91	15587	0.102041	0.102041	0.037037	9.45204e-06	0.0139764	ZWINT;CEP55;KIF23;CCNB1;NCAPG

## Sheet: GO_L2-L4
regulation	Terms	overlap	in_input_list	in_pathway	all_gene	percent_overlap	overlap_coeficient	jaccard_index	pvalue	FDR	genes
down	GO_ANAPHASE_PROMOTING_COMPLEX_DEPENDENT_CATABOLIC_PROCESS	16	577	77	15668	0.0277296	0.207792	0.0250784	1.58284e-08	3.66203e-05	PSMA5;PSMA2;PSME3;PSMD6;PSMD13;CCNB1;PSMD1;PSMA6;PSMC4;PSMB5;CDC20;PSMD11;PSMD2;PSMB2;UBE2E1;PSMD3
down	GO_AMINO_ACID_ACTIVATION	13	577	52	15668	0.0225303	0.25	0.0211039	3.39648e-08	3.7667e-05	TARS2;FARSA;EPRS;MARS;HARS;GARS;TARS;YARS;RARS;SARS;IARS;FARSB;WARS
down	GO_ANTIGEN_PROCESSING_AND_PRESENTATION_OF_EXOGENOUS_PEPTIDE_ANTIGEN_VIA_MHC_CLASS_I	14	577	66	15668	0.0242634	0.212121	0.0222576	9.54173e-08	5.12521e-05	PSMD11;PSMB5;PSMC4;PSMD3;PSMD2;PSMB2;PSMD13;PSMA6;PSMD1;PSMD6;PSMA5;PSMA2;PSME3;HLA-A
down	GO_ANTIGEN_PROCESSING_AND_PRESENTATION_OF_PEPTIDE_ANTIGEN_VIA_MHC_CLASS_I	16	577	91	15668	0.0277296	0.175824	0.0245399	1.87009e-07	7.46016e-05	SEC24C;HLA-A;PSMA2;PSME3;PSMA5;PSMD6;PSMD1;CALR;PSMA6;PSMD13;PSMD2;PSMB2;PSMD3;PSMC4;PSMB5;PSMD11
down	GO_KERATINIZATION	12	577	50	15668	0.0207972	0.24	0.0195122	1.87291e-07	7.46016e-05	SPRR1A;SPRR4;SPRR2B;TGM1;KRT16;SPRR2A;SPRR1B;SFN;LCE3E;SPRR2E;TGM3;KRT17
down	GO_NIK_NF_KAPPAB_SIGNALING	15	577	83	15668	0.0259965	0.180723	0.0232558	3.10968e-07	9.19636e-05	PSMD6;UBE2M;PSMA2;PSME3;PSMA5;PPP4C;PSMD3;PSMB2;PSMD2;PSMB5;PSMC4;PSMD11;PSMD1;PSMA6;PSMD13
down	GO_KERATINOCYTE_DIFFERENTIATION	16	577	101	15668	0.0277296	0.158416	0.0241692	8.1652e-07	0.000190917	KRT16;SPRR1B;SPRR4;POU3F1;TGM1;ANXA1;SPRR2A;DSG4;SPRR1A;SPRR2B;KRT17;PRR9;SPRR2E;SFN;LCE3E;TGM3
down	GO_ANTIGEN_PROCESSING_AND_PRESENTATION	24	577	213	15668	0.0415945	0.112676	0.0313316	1.13925e-06	0.000252686	RACGAP1;PSMD13;RAB35;RAB10;PSMB5;PSMC4;PSMD11;ICAM1;PSMD3;PSMB2;PSMD2;ACTR1A;HLA-A;SEC24C;PSMA2;PSME3;PSMD1;PSMA6;CALR;AP1B1;PSMA5;KIF15;PSMD6;AP2S1
down	GO_ANTIGEN_PROCESSING_AND_PRESENTATION_OF_PEPTIDE_ANTIGEN	21	577	177	15668	0.0363951	0.118644	0.0286494	2.31586e-06	0.00044346	PSMD1;CALR;PSMA6;AP1B1;KIF15;PSMA5;PSMD6;AP2S1;PSMD13;RACGAP1;PSMC4;PSMB5;PSMD11;PSMD2;PSMB2;PSMD3;ACTR1A;SEC24C;HLA-A;PSMA2;PSME3
down	GO_EPIDERMIS_DEVELOPMENT	26	577	253	15668	0.0450607	0.102767	0.0323383	2.3765e-06	0.00044346	SPRR4;PITX2;KRT16;PRR9;KRT5;SPRR2E;KRT9;LCE3E;KRT17;DSG4;SPRR1A;KLK7;SPRR2B;POU3F1;HDAC1;KLK14;SPRR1B;NSDHL;TGM3;FABP5;SFN;KLK5;KRT14;ANXA1;TGM1;SPRR2A
down	GO_EPIDERMAL_CELL_DIFFERENTIATION	18	577	142	15668	0.0311958	0.126761	0.0256776	4.75824e-06	0.000781761	TGM3;SFN;ANXA1;TGM1;SPRR2A;POU3F1;HDAC1;SPRR1B;PRR9;SPRR2E;LCE3E;KRT17;DSG4;SPRR1A;SPRR2B;SPRR4;PITX2;KRT16
down	GO_PEPTIDE_CROSS_LINKING	11	577	56	15668	0.0190641	0.196429	0.0176849	5.06866e-06	0.000803021	PRR9;TGM3;LCE3E;SPRR2E;SPRR1A;SPRR4;SPRR2B;TGM1;ANXA1;SPRR1B;SPRR2A
down	GO_INNATE_IMMUNE_RESPONSE_ACTIVATING_CELL_SURFACE_RECEPTOR_SIGNALING_PATHWAY	15	577	106	15668	0.0259965	0.141509	0.0224551	7.58819e-06	0.00112204	UBE2D2;PSME3;PSMA2;PSMA5;PSMD6;PSMA6;PRKACA;PSMD1;PSMD13;PSMB2;PSMD2;PSMD3;PSMD11;PSMC4;PSMB5
down	GO_NON_CANONICAL_WNT_SIGNALING_PATHWAY	17	577	140	15668	0.0294627	0.121429	0.0242857	1.54859e-05	0.00221599	PSMA2;PSME3;PSMD13;RHOA;PSMD2;PSMB2;PSMD3;PSMD11;PSMC4;PSMB5;PFN1;PSMA5;AP2S1;PSMD6;PSMA6;PSMD1;PLCB3
down	GO_PROTEIN_FOLDING	22	577	224	15668	0.0381282	0.0982143	0.0282413	2.85798e-05	0.00392697	HSPA9;ERP44;DNAJC7;CCT3;TXN;CCT7;FKBP1A;CCT8;DNAJB5;HSPA2;TTC1;GRPEL2;TCP1;GRPEL1;HSPD1;PPIF;DNAJB1;P4HB;RUVBL2;DNAJA2;CCT6A;CALR
down	GO_NADH_METABOLIC_PROCESS	8	577	35	15668	0.0138648	0.228571	0.013245	3.14486e-05	0.00398589	HK2;VCP;ALDOA;GAPDH;GPI;PGAM1;ENO1;HK1
down	GO_SKIN_DEVELOPMENT	21	577	211	15668	0.0363951	0.0995261	0.0273794	3.55099e-05	0.00425735	ANXA1;TGM1;SPRR2A;SFN;TGM3;NSDHL;SPRR1B;POU3F1;HDAC1;DSG4;SPRR1A;SPRR2B;KRT17;PRR9;SPRR2E;KRT9;LCE3E;KRT16;JUP;DHCR24;SPRR4
down	GO_CELL_CYCLE_G1_S_PHASE_TRANSITION	14	577	111	15668	0.0242634	0.126126	0.0207715	5.65427e-05	0.00597198	RPS6KB1;CDKN1A;MCM7;MCM2;CRLF3;RPA1;MCM6;EIF4EBP1;RRM2;CDCA5;PCNA;MCM3;MCM10;RCC1
down	GO_PROTEIN_REFOLDING	6	577	20	15668	0.0103986	0.3	0.0101523	6.0565e-05	0.00624806	HSPA2;DNAJB1;FKBP1A;DNAJC7;HSPD1;DNAJA2
down	GO_GLUCOSE_CATABOLIC_PROCESS	7	577	29	15668	0.0121317	0.241379	0.0116861	6.81666e-05	0.00687243	HK1;ENO1;ALDOA;HK2;GAPDH;GPI;PGAM1
down	GO_CELL_CYCLE_PHASE_TRANSITION	23	577	255	15668	0.0398614	0.0901961	0.0284302	7.20879e-05	0.00696253	PCNA;CDCA5;TPX2;CDKN1A;CCNB1;TUBG1;MCM6;RAB8A;RCC1;ACTR1A;MCM2;CRLF3;CHMP2A;PRKACA;EIF4EBP1;MCM7;RPS6KB1;MCM10;MCM3;RRM2;CHMP4B;KHDRBS1;RPA1
down	GO_ATP_GENERATION_FROM_ADP	8	577	39	15668	0.0138648	0.205128	0.0131579	7.21993e-05	0.00696253	HK2;DHTKD1;GPI;PGAM1;GAPDH;ALDOA;ENO1;HK1
down	GO_GLUCOSE_6_PHOSPHATE_METABOLIC_PROCESS	6	577	22	15668	0.0103986	0.272727	0.010118	0.000109481	0.0101179	TALDO1;TKT;G6PD;HK1;GPI;HK2
down	GO_MITOCHONDRIAL_MEMBRANE_ORGANIZATION	12	577	92	15668	0.0207972	0.130435	0.0182648	0.00013694	0.0119111	HSPA4;CNP;SLC9A1;HK2;IMMT;YWHAQ;BAK1;PPIF;YWHAB;LETM1;SLC25A5;SFN
down	GO_MONOSACCHARIDE_BIOSYNTHETIC_PROCESS	9	577	54	15668	0.0155979	0.166667	0.0144695	0.000141523	0.0120141	GAPDH;ALDOA;GPI;PGAM1;ENO1;ATF4;TALDO1;TKT;G6PD
down	GO_HISTONE_MONOUBIQUITINATION	6	577	23	15668	0.0103986	0.26087	0.010101	0.000143541	0.0120141	RNF40;UBE2E1;RNF20;CTR9;PAF1;LEO1
down	GO_OXIDOREDUCTION_COENZYME_METABOLIC_PROCESS	13	577	107	15668	0.0225303	0.121495	0.0193741	0.000151909	0.0124775	GAPDH;ENO1;PNP;VCP;TKT;G6PD;DHTKD1;PGAM1;GPI;ALDOA;TALDO1;HK1;HK2
down	GO_NAD_METABOLIC_PROCESS	9	577	55	15668	0.0155979	0.163636	0.0144462	0.000163769	0.0129728	ALDOA;GAPDH;PGAM1;GPI;PNP;ENO1;HK1;HK2;VCP
down	GO_CELLULAR_KETONE_METABOLIC_PROCESS	10	577	68	15668	0.017331	0.147059	0.015748	0.000180042	0.0137701	AKR1C2;AKR1B10;CYP4F2;DHRS9;CBR3;CBR1;ADM;GPI;AKR1C1;IDO1
down	GO_ADP_METABOLIC_PROCESS	8	577	47	15668	0.0138648	0.170213	0.012987	0.000284836	0.0200561	ENO1;HK1;DHTKD1;PGAM1;GPI;ALDOA;GAPDH;HK2
down	GO_TOXIN_TRANSPORT	7	577	36	15668	0.0121317	0.194444	0.0115512	0.000291519	0.0202059	COPB2;CCT3;TCP1;CCT7;CCT8;ATP6V0A1;GGA1
down	GO_TUMOR_NECROSIS_FACTOR_MEDIATED_SIGNALING_PATHWAY	13	577	118	15668	0.0225303	0.110169	0.0190616	0.000403719	0.0271348	PSMD3;PSMD2;PSMB2;PSMB5;PSMC4;PSMD11;PSMD1;PSMA6;PSMD13;PSMD6;PSME3;PSMA2;PSMA5
down	GO_PROTEASOMAL_PROTEIN_CATABOLIC_PROCESS	22	577	271	15668	0.0381282	0.0811808	0.0266344	0.000456744	0.0297958	PSMD6;PSMA5;PSMD1;PSMA6;KCTD17;PSMB2;PSMD3;PSMC4;PSMD11;PSMD13;CCNB1;CSNK1A1;UBE2E1;RAD23B;VCP;PSMA2;PSME3;FBXL19;PSMD2;PSMB5;RNF181;CDC20
down	GO_RIBONUCLEOSIDE_DIPHOSPHATE_METABOLIC_PROCESS	9	577	64	15668	0.0155979	0.140625	0.0142405	0.000528828	0.0325817	HK2;DHTKD1;GPI;PGAM1;NUDT5;ALDOA;HK1;GAPDH;ENO1
down	GO_QUINONE_METABOLIC_PROCESS	6	577	29	15668	0.0103986	0.206897	0.01	0.000559683	0.0340103	CBR3;CBR1;AKR1C2;CYP4F2;AKR1C1;AKR1B10
down	GO_COFACTOR_CATABOLIC_PROCESS	5	577	20	15668	0.00866551	0.25	0.00844595	0.000651475	0.0380256	CYP4F2;BLVRB;VCP;ACOT7;CBR3
down	GO_COENZYME_CATABOLIC_PROCESS	4	577	12	15668	0.00693241	0.333333	0.00683761	0.000711459	0.0404619	CBR3;CYP4F2;ACOT7;VCP
down	GO_FC_EPSILON_RECEPTOR_SIGNALING_PATHWAY	14	577	142	15668	0.0242634	0.0985915	0.0198582	0.000760868	0.0427242	PSMD13;PSMC4;PSMB5;PSMD11;PSMD2;PSMB2;PSMD3;UBE2D2;PSME3;PSMA2;PSMD1;PSMA6;PSMA5;PSMD6
down	GO_METAPHASE_PLATE_CONGRESSION	7	577	42	15668	0.0121317	0.166667	0.0114379	0.000778346	0.0431593	CDCA5;KPNB1;CHMP4B;CHMP2A;CCNB1;VPS4B;CEP55

## Sheet: GO_L2-L5
regulation	Terms	overlap	in_input_list	in_pathway	all_gene	percent_overlap	overlap_coeficient	jaccard_index	pvalue	FDR	genes

## Sheet: GO_L3-L4
regulation	Terms	overlap	in_input_list	in_pathway	all_gene	percent_overlap	overlap_coeficient	jaccard_index	pvalue	FDR	genes
down	GO_TOXIN_TRANSPORT	6	189	36	15617	0.031746	0.166667	0.0273973	4.17898e-06	0.018538	COPB2;CCT3;TCP1;CCT7;ABCG1;GGA1

## Sheet: GO_L3-L5
regulation	Terms	overlap	in_input_list	in_pathway	all_gene	percent_overlap	overlap_coeficient	jaccard_index	pvalue	FDR	genes

[truncated: 11 more sheets: GO_L4-L5, KEGG_L1-L2, KEGG_L1-L3, KEGG_L1-L4, KEGG_L1-L5, KEGG_L2-L3, KEGG_L2-L4, KEGG_L2-L5, KEGG_L3-L4, KEGG_L3-L5, KEGG_L4-L5]
