# Supplementary material for: Distinct cervical tissue-adherent and luminal microbiome communities correlate with mucosal host gene expression and protein levels in Kenyan sex workers
Source: Microbiome. 2023 Mar 31;11:67. doi: 10.1186/s40168-023-01502-4 (PMC10064689; doi:10.1186/s40168-023-01502-4)
Supplement: Supplementary file 3 — Additional file 2: Supplementary Table 1. Total relative abundance, alpha diversity,definition of bacterial communities in the samples, positive controls and ASV count tables luminal and tissue. Supplementary Table 2. Sociodemographic and clinical characteristics per study participant. Supplementary Table 3. Metabolic profile of the luminal microbiome. Supplementary Table 4. Sociodemographic and clinical characteristics of study participants included in the transcriptomic profiling at time of tissue sample collection, grouped based on their tissue microbiome. Supplementary Table 5. Differentially expressed genes between the luminal study groups. Supplementary Table 6. Pathway enrichment analysis for the differentially expressed genes across the luminal samples. Supplementary Table 7. Pathway enrichment analysis for the differentially expressed genes by pairwise comparisons between the luminal samples. Supplementary Table 8. Transcription factor protein-protein interaction (TF-PPI) network analysis by pairwise comparisons between the luminal samples. Supplementary Table 9. Differentially expressed genes between the tissue study groups. Supplementary Table 10. Pathway enrichment analysis for the differentially expressed genes across the tissue samples. Supplementary Table 11. Pathway enrichment analysis for the differentially expressed genes by pairwise comparisons between the tissue samples. Supplementary Table 12. Transcription factor protein-protein interaction (TF-PPI) network analysis by pairwise comparisons between the tissue samples. Supplementary Table 13. Differentially expressed genes and pathway enrichment analysis for the comparison of sample groups defined as L2T2 and L2T3. Supplementary Table 14. Characterization of proteins and antibodies included in the protein profiling assay, cytokine data and cytokine results. Supplementary Table 15. Sociodemographic and clinical characteristics of study participants included in the protein profiling at time of lumi [file 40168_2023_1502_MOESM2_ESM.zip › Suppl tbls/Suppl.Tbl.08 TF_PPI_Luminal.xlsx]

## Sheet: Summary
Summary of pairwise comparisons of PPI between luminal groups FDR<0.05
PPI	L1-L2	L1-L3	L1-L4	L1-L5	L2-L3	L2-L4	L2-L5	L3-L4	L3-L5	L4-L5
Down	26	58	27	0	0	42	0	0	0	0
Up	56	60	15	34	0	0	0	0	0	6

## Sheet: L1-L2
Regulation	Transcription Factor	genes_in(pValue<0.01)	Overlap	P.value	Adjusted.P.value	Odds.Ratio	Combined.Score	Genes
up	ESR1	468	113/871	1.07587e-52	2.29161e-50	7.88384	943.39	RPL4;RPL5;EIF4A1;RPL31;HNRNPU;RPL10A;RPL9;RPL6;RPL7;UBE2L3;PSMD6;RPS16;RPS19;RPL36AL;SNRPD1;CFL1;PSMD1;RPS13;RPS12;PDIA3;RPL21;RPL22;RPS6;DNTTIP2;RPSA;ILF2;MYL6;NCL;DNAJB11;VDAC3;RPL24;SRSF3;RPL29;FKBP4;PFN1;SRSF7;PPID;KHDRBS1;HSP90B1;PRDX1;LYAR;DECR1;BTF3;HSPA9;HSPA8;XRCC6;UBE2I;HSPA5;XRCC5;HNRNPL;RPS26;HNRNPM;RPS25;SNW1;NACA;RPL27A;HNRNPD;RPS20;HNRNPC;ANP32B;CALM2;RPS24;RPS23;MRPS17;CDKN1A;MRPS…
up	ILF3	468	56/297	1.89435e-34	2.01748e-32	10.88	844.821	RPL4;RPL5;RPL32;RPL31;MRPL39;YBX1;RPL10A;RPL9;RPL6;RPL7;TOMM22;RPS4X;RPS16;SUMO1;MAGOH;RPS13;RPL21;RPL23;RPL22;RPS6;RPS3A;ILF2;SFPQ;NCL;RPL37A;RPL24;SRSF3;RPL27;RPL29;SNRPC;NDUFB9;RALA;RPL11;RPS27L;NEDD8;GABARAP;UQCRH;MRPL11;MRPL20;RPS15A;RPL14;RPS3;HNRNPA1;RPL17;RPL19;NOP56;XRCC6;HSPA5;RPL23A;RPS26;RPS25;RPS20;HNRNPC;SLIRP;RPS24;RPS23
up	ILF2	468	43/184	1.06557e-30	7.56555e-29	13.9143	960.28	RPL4;EIF4A1;RPL31;DDX1;RPL11;HNRNPU;NEDD8;YBX1;RPL10A;RPL9;RPL6;GABARAP;TOMM22;RPL7;RPS4X;RPS16;RPS15A;SUMO1;MAGOH;RPL14;RPS3;HNRNPA1;RPL17;RPS13;RPL19;NOP56;XRCC6;RPL21;HSPA5;XRCC5;RPL23;RPS6;RPL23A;MRPL24;MRPL21;RPS26;SRSF3;RPS20;SRSF7;FKBP3;PPID;RPS24;RPS23
up	RAD21	468	47/237	4.83107e-30	2.57255e-28	11.3648	767.155	RPL5;EIF4A1;RPL30;PCNA;HSP90AB1;RPL11;HNRNPU;YBX1;RPL6;RPS4X;RPS16;RPS15A;RPS19;SUMO1;C1QBP;TMSB4X;CFL1;RPS3;CCT8;RPS27A;RPL17;RPS13;CCT3;SF3A3;CCT2;HNRNPA3;DYNLT1;TPM3;RPL23;RPL22;RPS6;RPL35A;RPS3A;NAP1L1;RPL23A;EIF2S1;RPS25;SFPQ;SNW1;NACA;PSMC1;EIF3I;RPS20;RPL22L1;EIF3F;UBA52;RAN
up	MYC	468	67/957	7.3336e-16	3.12411e-14	3.49972	121.961	EIF4A1;SLC25A3;YWHAB;DDX47;HNRNPU;YBX1;SRP14;UBE2L3;FBL;RPS16;PSMD4;SNRPD2;RARS;C1QBP;CFL1;UQCRFS1;KPNA2;SKP1;CCT3;CCT2;H2AFZ;PSMA5;DYNC1LI1;PSMA3;PSMA4;PSMA1;PSMA2;NCL;TCP1;DNAJB11;NDUFS3;PFDN2;SNRPF;SNRPC;PFDN5;HDAC2;SET;DDX1;RPL11;RPS27L;TXN;HSPD1;PSMB4;PSMB5;PRDX1;PSMB1;PCBP2;CCT8;RPS27A;CCT5;CCT4;NOP56;HSPA8;XRCC6;UBE2I;XRCC5;NAP1L1;CCT6A;ERP44;PSMC5;SNW1;PSMC4;PSMC1;EIF3I;PSMC2;HNRNPC;RPS21
up	POU5F1	468	38/338	1.09355e-15	3.88209e-14	5.66524	195.164	RPL30;HDAC2;RPL31;DDX47;CETN2;HNRNPU;HMGB1;YBX1;HSPD1;RPS19;SUMO1;PCBP2;KPNA2;CCT5;CCT4;CCT3;SF3A3;CCT2;EIF5B;RBM17;XRCC6;NUDC;UBE2I;XRCC5;RPL22;ILF2;HNRNPL;DNAJA1;RPS25;NACA;NCL;TCP1;RPL24;SRSF3;HDGF;RPL29;PPIA;RPS23
up	ESR2	468	36/365	3.51718e-13	1.07023e-11	4.86398	139.479	KHDRBS1;MRPS15;PCNA;RPL32;RPS27L;HTATSF1;RPL10A;RPF2;GSPT1;RPL7;RPS4X;RPS16;PRDX4;RPL36AL;RPS3;PSMD1;RPS27A;LYAR;RPL17;RPS13;YWHAH;NOP56;HSPA8;RPL23;RPS6;DNTTIP2;MRPS21;RPL23A;CWC15;RPS26;RPS25;MYL6;EIF3I;RPL29;CALM2;RPS24
up	ATF2	468	27/237	1.23181e-11	3.27971e-10	5.63324	141.507	FH;PCNA;HSP90AB1;YWHAB;HSP90B1;HSPD1;LDHB;GRPEL1;CFL1;CCT5;CCT4;CCT3;PDIA3;CCT2;UBE2I;S100A2;TPM3;HSPE1;MYL6;NACA;TCP1;VDAC3;ERP29;CALR;PFN1;PPIB;PPIA
up	TCF3	468	27/248	3.54969e-11	8.40094e-10	5.3498	128.725	RPL4;EIF4A1;HDAC2;PCNA;RPL31;PSMD13;NDUFB4;MRPL39;COX7A2;PARK7;EEF1B2;FBL;PSMD4;C1QBP;RPL14;RPS3;RPL37;RPS13;SF3A3;CCT2;NPM1;UBE2I;RPL23A;SUB1;RPL27A;NCL;RPL24
up	HTT	468	29/293	6.79611e-11	1.44757e-09	4.82132	112.877	RPL4;NDUFB9;SLC25A3;HSP90AB1;MRFAP1;COX5B;COX6A1;COX5A;UQCRH;MRPL11;LDHB;CHCHD2;SUMO1;RAC1;CCT8;NDUFV2;HSPA8;XRCC6;MDH1;COX6C;COX6B1;CCT6A;DNAJA1;PSMC5;NDUFS5;PSMC2;VDAC3;NDUFS3;HNRNPC
up	NR3C1	468	26/239	8.38828e-11	1.62428e-09	5.33527	123.787	HDAC2;SET;HSP90AB1;HNRNPU;TXN;HMGB1;PTMS;HSPD1;SUMO1;PRDX1;KPNA2;HNRNPA1;YWHAH;EIF5B;UBE2I;SSB;HBA1;CWC15;DNAJA1;SFPQ;DNAJC7;NCL;CALR;FKBP4;PPID;RAN
up	TP53	468	42/628	1.10243e-09	1.95682e-08	3.18757	65.746	RPL5;CDKN1A;HDAC2;HSP90AB1;PCNA;RPL11;PDCD5;NEDD8;PARK7;TXN;YBX1;HMGB1;HSPD1;PSMD4;SUMO1;PTTG1;TMSB4X;RPS3;RPS27A;KPNA2;CCT5;HSPA9;HSPA8;XRCC6;NPM1;UBE2I;MDH1;S100A2;HSPA5;RPL23;NAP1L1;EIF2S2;COPS4;COPS3;PSMC5;STK17A;NCL;SUB1;ERH;RPL26;FKBP3;PPID
up	CTCF	468	11/60	1.24881e-07	2.04612e-06	9.57054	152.132	RSL1D1;EBNA1BP2;NPM1;SUMO1;H2AFZ;HNRNPU;HMGB1;YBX1;KPNA2;HNRNPA1;RPL17
up	BRCA1	468	29/418	2.11511e-07	3.21799e-06	3.25083	49.9619	HDAC2;RPL31;MRPL39;YBX1;MYL12A;UBE2L3;HSPD1;SUMO1;PCBP2;POLR2G;KPNA2;HNRNPA1;SKP1;EIF5B;HSPA8;XRCC6;NPM1;UBE2I;TPM3;XRCC5;COMMD1;RBX1;DNAJA1;PSMA6;SUB1;HNRNPA2B1;HNRNPD;DRG1;PSMG1
up	ERG	468	9/41	3.50886e-07	4.98258e-06	11.9485	177.589	DNAJA1;HSPA8;HNRNPM;XRCC6;XRCC5;HNRNPA2B1;HNRNPU;EIF2S1;NME1
up	CTNNB1	468	27/398	8.62549e-07	1.14827e-05	3.16206	44.153	HDAC2;HSP90AB1;YWHAB;DDX1;BCCIP;CLTA;NEDD8;HSPD1;LDHB;HINT1;SUMO1;SNRPD1;BRIX1;RAC1;HNRNPA1;SKP1;BTF3;HSPA8;RPL41;RPL21;PBDC1;CACYBP;RBX1;HNRNPM;COPS3;HNRNPA2B1;DNAJC8
up	NFKB1	468	19/254	9.27249e-06	0.000116179	3.4748	40.2675	HSPA9;HSPA8;HDAC2;HSP90AB1;HSPA5;TXN;COMMD1;HMGB1;COMMD6;MYL12A;DNAJA1;HNRNPM;MYL6;SFPQ;PSMA4;SUMO1;C1QBP;RPS3;RAC1
up	AIRE	468	9/68	2.82214e-05	0.000333953	6.47159	67.7926	NOP56;HDAC2;PCNA;HSPA5;NASP;XRCC5;C1QBP;SRSF3;SNRPD3
up	SMAD2	468	23/384	4.08361e-05	0.000457794	2.74477	27.7385	KHDRBS1;EIF5B;RPL30;SLC25A3;HDAC2;HNRNPA3;PBDC1;DDX1;CLTA;RPS3A;NAP1L1;SRI;RHOA;PTMS;HSPD1;CCT6A;SNW1;DNAJC7;STRAP;ANP32B;RPS27A;UBA52;RAN
up	POLE	468	5/18	4.57285e-05	0.000487009	16.2145	162.028	POLE4;PCNA;SUMO1;XRCC5;NEDD8
up	EED	468	10/91	5.28493e-05	0.000536043	5.24314	51.6348	PSMD6;HDAC2;HSP90AB1;RPL31;PSMC1;RPS3A;EIF3F;EIF2S2;EIF2S1;RPL19
up	FOS	468	15/199	7.3348e-05	0.000708171	3.48186	33.1483	SF3A3;HDAC2;SET;UBE2I;YWHAB;CACYBP;UBE2L3;HSP90B1;COPS4;RPS25;PSMC5;SUMO1;NACA;NCL;TMSB10
up	SIRT3	468	10/95	7.64691e-05	0.000708171	4.99538	47.3493	PSMA5;HSPA9;XRCC6;PSMA4;HSPA5;PSMD1;PAIP2;UQCRH;HSP90B1;HSPD1
up	SMC3	468	12/137	9.26668e-05	0.000822418	4.08568	37.9417	CCT3;RPL5;HNRNPM;CCT2;RPL30;SFPQ;HDAC2;TCP1;NEDD8;HDGF;HORMAD1;CCT8
up	UPF1	468	10/98	9.95884e-05	0.000846823	4.82434	44.4537	SLBP;MAGOH;RPS6;RPL11;RPS3;HNRNPU;EIF3F;EIF2S2;EIF2S1;GSPT1
up	NANOG	468	13/160	0.000103368	0.000846823	3.76774	34.5773	HDAC2;DNTTIP2;PDHB;ILF2;HSPD1;DNAJA1;PSMD6;RPS27;RPS29;PSMC4;PSMC1;RPS3;PSMD1
up	TP63	468	11/120	0.000120185	0.000948126	4.2891	38.7155	HNRNPL;TUBA1C;CDKN1A;HNRNPA3;UBE2I;HSP90AB1;HSPA5;SUMO1;RPL24;CCT8;MYL12A
up	HNF1A	468	7/52	0.000197746	0.00150428	6.57551	56.0794	RANBP1;YWHAB;CBX3;SNRPA1;HMGB1;TBCA;SRSF7
up	HSF1	468	10/109	0.000241341	0.00177261	4.28587	35.6983	HSPA8;XRCC6;HDAC2;SUMO1;XRCC5;HSBP1;SUB1;STRAP;FKBP4;PPID
up	EP300	468	24/473	0.000351558	0.00249606	2.29736	18.2712	KHDRBS1;CDKN1A;HDAC2;XRCC6;NPM1;SET;PCNA;UBE2I;HNRNPU;NAP1L1;YBX1;PTMS;CD2;PRDX4;SNW1;SUB1;STRAP;RPL27;KPNA2;HMGN2;MAPRE1;PTMA;RAN;HMGN1
up	YY1	468	10/120	0.000523327	0.00359576	3.8551	29.1265	FKBP1A;XRCC6;HDAC2;NPM1;HSPA5;SUMO1;XRCC5;NCL;PPIA;FKBP3
up	SREBF2	468	7/62	0.000594789	0.00395906	5.3772	39.9381	UBE2I;PSMD4;SUMO1;HSPA5;TTC1;PARK7;MRPS6
up	ETS1	468	9/102	0.00065186	0.00420746	4.09846	30.065	EIF5B;XRCC6;SET;UBE2I;XRCC5;NCL;CHMP4A;HMGB1;PFDN5
up	KAT2A	468	9/107	0.000921165	0.00577083	3.88836	27.1791	CCT3;ENY2;XRCC6;HDAC2;SUMO1;XRCC5;PCBP2;HDGF;COMMD1
up	SP1	468	15/263	0.00141878	0.00863428	2.57477	16.8852	HSPA9;HSPA8;HDAC2;TPM3;NAP1L1;YBX1;MYL12A;CD2;HINT1;PSMC5;SFPQ;SUMO1;SUB1;NCL;PFDN5
up	TCF7L2	468	5/37	0.00161388	0.00954878	6.58072	42.3082	HDAC2;XRCC6;PSMA3;UBE2I;XRCC5
up	AR	468	15/271	0.00190191	0.0109488	2.49327	15.6201	XRCC6;UBE2I;XRCC5;PARK7;HMGB1;COX5B;UXT;SFPQ;SUMO1;DNAJC7;PRDX1;CALR;FKBP4;PPID;RAN
up	PPARD	468	5/40	0.0023004	0.0128944	6.01574	36.5436	HDAC2;DUT;HSP90AB1;EIF3I;PSMG1
up	TAF1	468	11/171	0.00236621	0.0129231	2.91428	17.6211	RPL5;RPL30;MDH1;SUB1;BUD31;RPL37A;RPS3;RPL35A;HMGB1;COX5A;CCT4
up	TRIM28	468	12/204	0.003208	0.0167579	2.65077	15.221	CCT3;CCT2;UBE2I;SUMO1;SNRPD1;UBE2C;CBX3;C1QBP;CCT8;PFDN5;CCT5;UBE2L3
up	PML	468	11/178	0.0032257	0.0167579	2.79111	16.0115	PSMA3;HDAC2;NPM1;UBE2I;SUMO1;MRTO4;RPL11;HNRNPU;TERF2IP;SKP1;RBX1
up	MYB	468	7/84	0.00353246	0.0179146	3.83652	21.6601	COX7B;UBE2I;SUMO1;NCL;CLTA;PTMS;RBX1
up	CCND1	468	8/108	0.00387714	0.018796	3.37948	18.7651	HSPA8;PSMA6;CDKN1A;RALA;HDAC2;PCNA;SKP1;RBX1
up	IRF1	468	5/45	0.00388274	0.018796	5.26242	29.2128	SET;UBE2I;SUMO1;YBX1;KPNA2
up	CEBPA	468	8/113	0.00509732	0.0241273	3.21772	16.9865	XRCC6;CDKN1A;SFPQ;HDAC2;XRCC5;C1QBP;MRTO4;HNRNPC
up	NR4A1	468	8/115	0.00566011	0.0252121	3.15725	16.3366	PSMC5;PRDX4;HSP90AB1;DIABLO;HNRNPA2B1;SUGT1;RPL7;HSP90B1
up	SALL1	468	3/16	0.00568161	0.0252121	9.68685	50.0861	HDAC2;UBE2I;SUMO1
up	NFATC1	468	5/50	0.00612274	0.0266152	4.67651	23.8303	HDAC2;UBE2I;SUMO1;HNRNPA1;YWHAH
up	RFX5	468	3/17	0.00678061	0.0288854	8.99447	44.9156	HDAC2;RPS19;SLIRP
up	NR1I2	468	4/33	0.00707839	0.0295627	5.79756	28.702	PSMC5;HSP90AB1;SUMO1;EIF3I
up	PRDM1	468	3/19	0.00933395	0.0382333	7.86935	36.7821	HDAC2;HSP90AB1;SUMO1
up	PDX1	468	4/36	0.00964553	0.0387641	5.25323	24.3816	CCT3;HDAC2;XRCC6;XRCC5
up	TCF4	468	5/57	0.0105974	0.0411248	4.04552	18.3956	XRCC6;WNT11;UBE2I;XRCC5;CALM2
up	MEF2A	468	4/37	0.0106191	0.0411248	5.09378	23.1518	NDUFB9;UBE2I;SUMO1;HNRNPA1
up	POLR2A	468	12/239	0.0109194	0.0415327	2.238	10.1095	CDKN1A;PCNA;XRCC5;CBX3;SUB1;HNRNPU;RPS20;NEDD8;POLR2G;HTATSF1;UBE2L3;HMGN1
up	SP3	468	4/38	0.0116539	0.0435487	4.94371	22.01	HDAC2;SFPQ;UBE2I;SUMO1
down	RARA	191	9/175	4.82522e-05	0.00320261	5.85155	58.159	NCOR2;NCOA2;CREBBP;CNOT1;TSHZ1;ANKRD11;EP300;BAZ2B;ARID1A
down	SMARCA4	191	10/219	5.04881e-05	0.00320261	5.18121	51.2617	SRRM2;NCOR2;RBL2;CREBBP;NUMA1;MAML1;ZMIZ2;STAT6;ARID1A;ARID1B
down	ESR2	191	13/365	5.16549e-05	0.00320261	4.03698	39.8487	SRRM2;NCOA2;RPS9;CREBBP;WNK4;CGN;PTPN23;MED16;HCFC1;NCOR2;AKAP13;EP300;SPTBN2
down	NOTCH1	191	9/204	0.000156048	0.00725623	4.97396	43.5985	NOTCH2;MAU2;MAML1;CNOT1;TRAPPC10;EP300;DTX2;VPS39;HCFC1
down	PPARGC1A	191	5/64	0.000364083	0.0135439	8.99854	71.2516	CREBBP;AKT2;EP300;MED16;HCFC1
down	E2F4	191	5/73	0.000669304	0.020124	7.804	57.0416	NCOR2;RBL2;ARID1A;ARID1B;HCFC1
down	IRF3	191	5/75	0.000757357	0.020124	7.58026	54.4693	RBL2;NCOA2;CREBBP;TRAF3;EP300
down	IRF1	191	4/45	0.000884325	0.0205606	10.3133	72.5095	CREBBP;TRAF3;EP300;HCFC1
down	AR	191	9/271	0.00121975	0.0226359	3.68935	24.7523	NISCH;NCOR2;NCOA2;CREBBP;SRCAP;ZMIZ1;ZMIZ2;EP300;NR2C2
down	E2F1	191	6/126	0.00133868	0.0226359	5.32135	35.2064	NCOR2;RBL2;CREBBP;ABL1;ARID1B;HCFC1
down	ESR1	191	18/871	0.00177081	0.0274475	2.31219	14.6508	SRRM2;NCOA2;RPS9;CREBBP;SUN1;NUMA1;ARHGAP1;TSC2;ABAT;MED16;NR2C2;NCOR2;AKAP13;CNOT1;AKT2;ABL1;EP300;MARK2
down	EP300	191	12/473	0.00203559	0.0291246	2.81361	17.4358	NCOR2;NCOA2;CREBBP;CAMK1D;SRCAP;MAML1;PLAGL1;ABL1;STAT6;N4BP2;TRERF1;FOSL2
down	CEBPB	191	6/142	0.00245387	0.0326014	4.69149	28.1963	NCOR2;CREBBP;ABL1;EP300;STAT6;NR2C2
down	JUN	191	8/248	0.00270637	0.033559	3.56448	21.0737	NCOR2;NCOA2;CREBBP;ABL1;EP300;STAT6;HCFC1;FOSL2
down	TP53	191	14/628	0.00291603	0.0338989	2.47272	14.4346	CUL9;RNF43;NCOA2;CREBBP;HTT;ARID1A;XRN1;ZMIZ1;ZMIZ2;PLAGL1;ABL1;EP300;STAT6;RFFL
down	EPAS1	191	5/106	0.00350801	0.0383818	5.2454	29.6507	CREBBP;CNOT1;EP300;MED16;ARID1B
down	NCOR1	191	6/155	0.00378467	0.0384812	4.27934	23.865	NCOR2;CREBBP;KDM5C;SRCAP;EP300;HTT
down	VDR	191	5/109	0.0039527	0.0384812	5.09331	28.1831	NCOR2;NCOA2;CREBBP;EP300;MED16
down	GATA1	191	4/69	0.00429658	0.0384812	6.49741	35.4105	RAI1;CREBBP;EP300;ARID1A
down	EGR1	191	3/35	0.00448192	0.0384812	9.8622	53.3319	CREBBP;ERBB3;EP300
down	SIN3A	191	7/214	0.00457312	0.0384812	3.60255	19.409	NOTCH2;NCOR2;HTT;LRCH4;ARID1A;HCFC1;CABIN1
down	HNF4A	191	4/71	0.00475843	0.0384812	6.30282	33.7064	NCOA2;CREBBP;MED16;NR2C2
down	PPARG	191	5/116	0.00514493	0.0398732	4.77042	25.1389	NCOR2;NCOA2;CREBBP;CNOT1;EP300
down	PPARD	191	3/40	0.00653403	0.0486132	8.52731	42.8986	NCOR2;NCOA2;EP300
down	AHR	191	3/42	0.00748728	0.0491018	8.0892	39.593	NCOR2;NCOA2;EP300
down	STAT5B	191	4/81	0.0075704	0.0491018	5.48149	26.7689	NCOR2;CREBBP;ABL1;EP300

## Sheet: L1-L3
Regulation	Transcription Factor	genes_in(pValue<0.01)	Overlap	P.value	Adjusted.P.value	Odds.Ratio	Combined.Score	Genes
up	ESR1	413	83/871	1.91809e-32	4.06635e-30	6.0003	438.21	MRPS17;RPL5;MRPS15;HSP90AB1;RPL31;HNRNPU;RPL10A;RPL9;RPL7;UBE2L3;RPS4X;PSMD6;TUBA1A;SUMO1;RPL36AL;SNRPD1;CFL1;SEC61B;RPS13;RPS12;PDIA3;HSP90AA1;RPL21;RPL22;RPS6;DNTTIP2;GNL2;ILF2;MRPS6;PSMA5;NCL;RPL37A;DNAJB11;RPL24;SRSF3;SRSF7;PTMA;CERS2;HDAC2;RPL11;NEDD8;HSP90B1;HSPD1;RPS15A;RPL14;APOD;HNRNPA1;RPL17;SEC11A;LYAR;RPL19;DECR1;CCT4;BTF3;HSPA9;HSPA8;HNRNPA3;NOP58;XRCC6;NPM1;JUND;SSB;UBE2I;FUS;RPL23A…
up	ILF3	413	46/297	6.25331e-27	6.6285e-25	9.65572	582.594	RPL5;NDUFB9;RPL32;RPL31;RPL11;RPS27L;NEDD8;RPL10A;RPL9;RPL7;TOMM22;RPS4X;MRPL20;PGRMC1;RPS15A;SUMO1;MAGOH;RPL14;MRPL9;HNRNPA1;RPL17;RPS13;RPL19;XRCC6;HSP90AA1;RPL21;FUS;RPL23;RPL22;RPS6;RPL23A;ILF2;RPS25;RCN1;SFPQ;NCL;RPL37A;RPL24;SRSF3;RPL27;RPS20;HNRNPC;SLIRP;SNRPC;RPS24;RPS23
up	ILF2	413	32/184	1.3392e-20	9.46365e-19	10.7391	491.415	RPL31;RPL11;HNRNPU;NEDD8;NENF;RPL10A;RPL9;TOMM22;RPL7;RPS4X;RPS15A;SUMO1;MAGOH;RPL14;HNRNPA1;RPL17;RPS13;RPL19;XRCC6;RAB6C;RPL21;RPL23;RPS6;RPL23A;MRPL24;RCN1;SRSF3;RPS20;SRSF7;FKBP3;RPS24;RPS23
up	RAD21	413	34/237	4.54321e-19	2.4079e-17	8.56618	361.797	RPL5;RPL30;HSP90AB1;RPL11;HNRNPU;RPS4X;RPS15A;SUMO1;C1QBP;TMSB4X;CFL1;CCT8;RPS27A;RPL17;RPS13;CCT3;SF3A3;CCT2;HSP90AA1;HNRNPA3;RPL23;RPL22;RPS6;RPL35A;NAP1L1;RPL23A;RPS25;SFPQ;NACA;EIF3I;RPS20;RPL22L1;UBA52;RAN
up	POU5F1	413	29/338	1.07659e-10	4.56476e-09	4.71162	108.141	RPL30;HDAC2;RPL31;HNRNPU;ETS2;HSPD1;TUBA1A;SUMO1;CCT4;CCT3;SF3A3;CCT2;EIF5B;XRCC6;NUDC;UBE2I;RPL22;ILF2;HNRNPL;DNAJA1;RPS25;NACA;NCL;TCP1;RPL24;CTNNB1;SRSF3;PPIA;RPS23
up	ESR2	413	29/365	6.59484e-10	2.33018e-08	4.32694	91.4696	MRPS15;RPL32;RPS27L;HTATSF1;RPL10A;RPF2;GSPT1;RPL7;RPS4X;PRDX4;RPL36AL;RPS27A;LYAR;RPL17;RPS13;HSPA8;HSP90AA1;RPL23;RPS6;DNTTIP2;MRPS21;RPL23A;CWC15;GNL2;RPS25;EIF3I;CTNNB1;CALM2;RPS24
up	NR3C1	413	21/239	2.80355e-08	8.49074e-07	4.75975	82.771	EIF5B;HSP90AA1;HDAC2;SET;UBE2I;HSP90AB1;SSB;HNRNPU;HBA1;CWC15;ETS2;PTMS;HSPD1;DNAJA1;NR4A1;SFPQ;TUBA1A;SUMO1;NCL;HNRNPA1;RAN
up	MYC	413	47/957	3.48509e-08	9.23548e-07	2.63562	45.2593	HDAC2;SET;RPL11;HNRNPU;RPS27L;SRP14;UBE2L3;HSPD1;FBL;PSMB4;TUBA1A;SNRPD2;C1QBP;PSMB1;CFL1;UQCRFS1;CCT8;RPS27A;SKP1;CCT4;CCT3;CCT2;HSPA8;HSP90AA1;XRCC6;UBE2I;CLEC11A;NAP1L1;FOSL1;PSMA5;PTP4A2;RCN1;PSMA4;PSMA1;PSMA2;CDK4;NCL;EIF3I;TCP1;PSMC2;DNAJB11;CTNNB1;PFDN2;HNRNPC;SNRPF;SNRPC;PFDN5
up	TCF3	413	21/248	5.31655e-08	1.25234e-06	4.56891	76.5286	SF3A3;CCT2;NPM1;HDAC2;UBE2I;RPL31;PSMD13;TWIST2;RPL23A;PARK7;FBL;CDK4;SUB1;RPL27A;C1QBP;NCL;RPL14;RPL24;CTNNB1;RPL37;RPS13
up	FOS	413	17/199	8.81036e-07	1.75781e-05	4.57716	63.8155	SF3A3;HDAC2;SET;JUND;UBE2I;CACYBP;GNL2;ETS2;UBE2L3;HSP90B1;RPS25;SUMO1;NACA;CDK4;NCL;CTNNB1;TMSB10
up	CTNNB1	413	25/398	9.28194e-07	1.75781e-05	3.31908	46.1021	HDAC2;HSP90AB1;BCCIP;CLTA;NEDD8;HSPD1;LDHB;HINT1;TUBA1A;SUMO1;SNRPD1;HNRNPA1;SKP1;BTF3;HSPA8;RPL41;RPL21;FUS;PBDC1;CACYBP;HNRNPM;NR4A1;HNRNPA2B1;DNAJC8;COPS8
up	TP53	413	33/628	9.94988e-07	1.75781e-05	2.77194	38.3097	RPL5;HDAC2;HSP90AB1;RPL11;PDCD5;TWIST2;NEDD8;PARK7;ETS2;HSPD1;ZNHIT1;SUMO1;TMSB4X;RPS27A;HSPA9;HSPA8;HSP90AA1;XRCC6;NPM1;UBE2I;TSC22D1;RPL23;NAP1L1;AGT;NR4A1;STK17A;NCL;SUB1;ERH;S100A4;RPL26;COPS8;FKBP3
up	ATF2	413	18/237	2.31704e-06	3.77857e-05	4.0301	52.2915	CCT3;PDIA3;CCT2;FH;HSP90AA1;UBE2I;HSP90AB1;TIMM9;HSP90B1;HSPD1;LDHB;NACA;TCP1;CFL1;CTNNB1;PPIB;PPIA;CCT4
up	HTT	413	20/293	3.32423e-06	5.03384e-05	3.60037	45.416	PRNP;HSPA8;NDUFB9;XRCC6;HSP90AB1;MRFAP1;MEOX1;COX5A;COX6B1;DNAJA1;LDHB;CHCHD2;TUBA1A;SUMO1;NDUFS5;PSMC2;CTNNB1;HNRNPC;CCT8;FTL
up	BRCA1	413	24/418	7.17481e-06	0.000101404	3.00544	35.5993	EIF5B;HSPA8;HDAC2;XRCC6;NPM1;JUND;UBE2I;RPL31;COMMD1;MYL12A;UBE2L3;HSPD1;DNAJA1;SUMO1;CDK4;SUB1;HNRNPA2B1;HNRNPD;CTNNB1;POLR2G;HNRNPA1;LONRF1;POLR2K;SKP1
up	SMAD2	413	22/384	1.7846e-05	0.000232689	2.98816	32.6717	EIF5B;RPL30;HDAC2;HNRNPA3;ST13;PBDC1;CLTA;NAP1L1;SRI;PTMS;HSPD1;DRAP1;CDK4;RAB34;STRAP;CTNNB1;S100A4;ANP32B;RPS27A;UBA52;HMGN3;RAN
up	ERG	413	7/41	1.8659e-05	0.000232689	9.91531	107.97	DNAJA1;HSPA8;HNRNPM;XRCC6;HNRNPA2B1;HNRNPU;ETS2
up	NFKB1	413	16/254	8.26566e-05	0.000973511	3.27651	30.8018	HSPA9;HSPA8;HSP90AA1;HDAC2;HSP90AB1;COMMD1;COMMD6;MYL12A;DNAJA1;HNRNPM;NR4A1;SFPQ;PSMA4;SUMO1;C1QBP;CTNNB1
up	SMC3	413	11/137	0.000131536	0.00146767	4.22631	37.7673	CCT3;RPL5;HNRNPM;CCT2;RPL30;SFPQ;HDAC2;CDK4;TCP1;NEDD8;CCT8
up	CTCF	413	7/60	0.000228898	0.00242632	6.35459	53.2656	RSL1D1;NPM1;SUMO1;CDK4;HNRNPU;HNRNPA1;RPL17
up	ETS1	413	9/102	0.000263617	0.00258098	4.66959	38.4822	EIF5B;XRCC6;SET;UBE2I;JUND;NCL;CHMP4A;PFDN5;ETS2
up	SALL1	413	4/16	0.000267838	0.00258098	15.9535	131.22	HDAC2;UBE2I;SUMO1;CTNNB1
up	PRDM1	413	4/19	0.000543098	0.00500595	12.7609	95.9391	HSP90AA1;HDAC2;HSP90AB1;SUMO1
up	SIRT3	413	8/95	0.000784615	0.00693077	4.42742	31.6574	PSMA5;HSPA9;PPP1R14A;XRCC6;PSMA4;PAIP2;HSP90B1;HSPD1
up	YY1	413	9/120	0.000869974	0.0070678	3.90875	27.5451	FKBP1A;XRCC6;HDAC2;NPM1;JUND;SUMO1;NCL;PPIA;FKBP3
up	TP63	413	9/120	0.000869974	0.0070678	3.90875	27.5451	HNRNPL;HNRNPA3;UBE2I;HSP90AB1;SUMO1;FUS;RPL24;CCT8;MYL12A
up	EP300	413	21/473	0.000900144	0.0070678	2.2679	15.9047	HDAC2;XRCC6;NPM1;SET;JUND;UBE2I;HNRNPU;NAP1L1;ETS2;PTMS;FOSL1;NR4A1;PRDX4;SUB1;STRAP;CTNNB1;RPL27;MAPRE1;PTMA;RAN;HMGN1
up	TCF4	413	6/57	0.0011151	0.00844288	5.64706	38.3933	NR4A1;XRCC6;WNT11;UBE2I;CTNNB1;CALM2
up	HIF1A	413	9/126	0.00122987	0.00899074	3.70716	24.8411	NR4A1;HSP90AA1;HDAC2;HSP90AB1;SUMO1;CTNNB1;SAT2;NEDD8;COMMD1
up	KAT2A	413	8/107	0.00169943	0.0120093	3.88837	24.7979	DRAP1;CCT3;ENY2;XRCC6;HDAC2;SUMO1;CTNNB1;COMMD1
up	JUN	413	13/248	0.00203845	0.0139404	2.67634	16.5814	HSPA8;HSP90AA1;HDAC2;JUND;UBE2I;ETS2;FOSL1;HNRNPM;TUBA1A;SUMO1;NACA;CTNNB1;COPS8
up	CEBPA	413	8/113	0.00239842	0.0158895	3.66504	22.111	XRCC6;SFPQ;HDAC2;CDK4;RAB34;C1QBP;CTNNB1;HNRNPC
up	ATF3	413	5/46	0.00250474	0.016091	5.8423	34.9929	HDAC2;HSP90AA1;HSP90AB1;JUND;SUMO1
up	EED	413	7/91	0.00278113	0.0173411	4.00308	23.5577	PSMD6;HSP90AA1;HDAC2;HSP90AB1;TSC22D1;RPL31;RPL19
up	SP1	413	13/263	0.00338299	0.0202349	2.51381	14.3011	HSPA9;HSPA8;HSP90AA1;HDAC2;NAP1L1;MYL12A;HINT1;SFPQ;SUMO1;CDK4;SUB1;NCL;PFDN5
up	TRIM28	413	11/204	0.0035464	0.0202349	2.74965	15.513	CCT3;CCT2;NR4A1;RCN1;UBE2I;SUMO1;SNRPD1;C1QBP;CCT8;PFDN5;UBE2L3
up	NFATC1	413	5/50	0.00362008	0.0202349	5.3219	29.9158	HDAC2;TUBA1A;UBE2I;SUMO1;HNRNPA1
up	FOXM1	413	4/31	0.00362701	0.0202349	7.08503	39.8132	HSP90AA1;HSP90AB1;CDK4;CTNNB1
up	PML	413	10/178	0.00399186	0.0211062	2.86822	15.8426	NR4A1;HDAC2;NPM1;UBE2I;SUMO1;RPL11;HNRNPU;TERF2IP;CTNNB1;SKP1
up	HNF1A	413	5/52	0.00429415	0.0216752	5.09491	27.7698	RANBP1;CTNNB1;IGFBP7;TBCA;SRSF7
up	NR1I2	413	4/33	0.00456667	0.0225148	6.59573	35.5442	HSP90AA1;HSP90AB1;SUMO1;EIF3I
up	POLE	413	3/18	0.00566396	0.02729	9.54732	49.3943	POLE4;SUMO1;NEDD8
up	NANOG	413	9/160	0.00612061	0.0288349	2.86742	14.6126	DNAJA1;PSMD6;HDAC2;RPS27;TUBA1A;RPS29;DNTTIP2;ILF2;HSPD1
up	TCF7L2	413	4/37	0.0069096	0.0311667	5.79507	28.8295	HDAC2;XRCC6;UBE2I;CTNNB1
up	MEF2A	413	4/37	0.0069096	0.0311667	5.79507	28.8295	NDUFB9;UBE2I;SUMO1;HNRNPA1
up	SETDB1	413	8/136	0.00734508	0.0322199	3.00293	14.7556	HSP90AA1;HDAC2;UBE2I;HSP90AB1;TSC22D1;CDK4;GSTO1;ERH
up	HSF1	413	7/109	0.00747976	0.0322199	3.29361	16.1241	HSPA8;XRCC6;HSP90AA1;HDAC2;SUMO1;SUB1;STRAP
up	SP3	413	4/38	0.00759903	0.0322199	5.62433	27.4453	HDAC2;SFPQ;UBE2I;SUMO1
up	PPARD	413	4/40	0.00911022	0.0378699	5.31133	24.9545	HDAC2;HSP90AA1;HSP90AB1;EIF3I
up	NR4A1	413	7/115	0.00991017	0.040403	3.10967	14.3486	PRDX4;HSP90AB1;DIABLO;HNRNPA2B1;CTNNB1;RPL7;HSP90B1
up	MITF	413	4/42	0.0108048	0.0422805	5.03127	22.7804	HINT1;UBE2I;SUMO1;CTNNB1
up	IKZF1	413	4/42	0.0108048	0.0422805	5.03127	22.7804	HDAC2;UBE2I;SUMO1;SAP18
up	AIRE	413	5/68	0.0131898	0.0493727	3.79785	16.4383	HDAC2;NASP;C1QBP;SRSF3;SNRPD3
up	SMAD4	413	11/245	0.0132747	0.0493727	2.26308	9.78077	HDAC2;JUND;UBE2I;SUMO1;RAB34;CTNNB1;RPS27A;UBE2Z;UBA52;UBE2L3;FSTL3
up	SIN3A	413	10/214	0.013793	0.0497149	2.35769	10.0994	HINT1;HSP90AA1;SFPQ;HDAC2;RPL21;SUMO1;SAP18;PTMA;PFDN5;RAN
up	SREBF1	413	5/69	0.0139863	0.0497149	3.73832	15.9614	HSP90AA1;HSP90AB1;UBE2I;SUMO1;TWIST2
up	PHC1	413	3/25	0.0143527	0.0497149	6.50721	27.6154	HSPA8;HDAC2;UBE2I
up	USF2	413	3/25	0.0143527	0.0497149	6.50721	27.6154	PTP4A2;NPM1;FUS
up	MAX	413	6/96	0.0146027	0.0497149	3.19361	13.498	HSP90AB1;TUBA1A;FUS;RPL34;HNRNPA2B1;HNRNPU
up	TFAP2A	413	4/46	0.0147738	0.0497149	4.55117	19.1827	NPM1;UBE2I;SUMO1;CTNNB1
down	GTF2B	250	8/86	1.22017e-05	0.00116721	8.33736	94.3284	NCOA1;CREBBP;REST;POLR2A;SP1;NCOA3;REL;EP300
down	RARA	250	11/175	1.32061e-05	0.00116721	5.49663	61.7537	NCOA1;NCOA2;CREBBP;CNOT1;SP1;ANKRD11;NCOA3;ASXL2;EP300;BAZ2B;ARID1A
down	SMAD3	250	16/375	2.16207e-05	0.00116721	3.69326	39.6725	CREBBP;KDM5C;DOCK9;NCOA3;AGL;TSC2;WWP2;ARID1A;SREBF2;RSPH3;ZMIZ1;SP1;PLAGL1;EP300;PCDH1;BPTF
down	NCOR1	250	10/155	2.61398e-05	0.00116721	5.63362	59.4463	NCOA1;CREBBP;KDM5C;REST;SRCAP;SP1;NCOA3;EP300;HTT;BPTF
down	HNF4A	250	7/71	2.95049e-05	0.00116721	8.86073	92.4258	NCOA1;NCOA2;CREBBP;SP1;MED16;NR2C2;SREBF2
down	TBP	250	10/160	3.43297e-05	0.00116721	5.44444	55.9662	NCOA1;GTF3C2;CREBBP;REST;POLR2A;SP1;NCOA3;REL;EP300;HTT
down	NOTCH1	250	11/204	5.44184e-05	0.00158591	4.6638	45.7929	NOTCH2;MAU2;MAML1;CNOT1;TRAPPC10;PPP6R3;REL;EP300;DTX2;VPS39;HCFC1
down	VDR	250	8/109	6.82774e-05	0.00158794	6.43122	61.6879	NCOA1;NCOA2;CREBBP;POLR2A;NCOA3;EP300;LCOR;MED16
down	EGR1	250	5/35	7.0056e-05	0.00158794	13.415	128.33	CREBBP;ERBB3;SP1;EP300;SREBF2
down	ESRRB	250	7/84	8.75682e-05	0.00178639	7.3599	68.7642	NCOA2;POLR2A;SP1;NCOA3;MED16;ARID1A;HCFC1
down	SMARCA4	250	11/219	0.00010277	0.00190592	4.32415	39.7087	NCOA1;RBL2;CREBBP;REST;NUMA1;POLR2A;MAML1;SP1;ZMYND8;ARID1A;ARID1B
down	SRF	250	7/93	0.000166539	0.00283117	6.58666	57.3058	NCOA1;ALDH3A1;CREBBP;SP1;REL;SREBF2;BPTF
down	BCL3	250	5/46	0.00026451	0.00415077	9.81035	80.8141	NCOA1;CREBBP;REL;EP300;N4BP2
down	SIN3A	250	10/214	0.000376714	0.00548927	3.99224	31.4749	NOTCH2;REST;SP1;REL;TET2;HTT;LRCH4;ARID1A;HCFC1;CABIN1
down	CRX	250	3/14	0.000634344	0.0082009	21.795	160.475	CREBBP;SP1;EP300
down	PPARG	250	7/116	0.000643208	0.0082009	5.19074	38.1469	NCOA1;NCOA2;CREBBP;CNOT1;SP1;NCOA3;EP300
down	ESR2	250	13/365	0.000723394	0.00868073	3.0228	21.8595	NCOA1;NCOA2;GTF3C2;CREBBP;NCOA3;SHROOM3;PTPN23;MED16;HCFC1;SP1;AKAP9;EP300;SPTBN2
down	EP300	250	15/473	0.00095025	0.0107695	2.68866	18.7098	NCOA1;NCOA2;GTF3C2;CREBBP;SRCAP;MAML1;NCOA3;PRDM2;WASL;FOSL2;POLR2A;SP1;PLAGL1;REL;N4BP2
down	E2F1	250	7/126	0.00104848	0.0112574	4.75212	32.6015	RBL2;CREBBP;SP1;NCOA3;PRDM2;ARID1B;HCFC1
down	PPARGC1A	250	5/64	0.00122614	0.0116821	6.81114	45.6611	NCOA1;CREBBP;EP300;MED16;HCFC1
down	HDAC2	250	13/387	0.00123189	0.0116821	2.84176	19.0375	CREBBP;KDM5C;PPIL2;NCOA3;TET2;ARID1A;PPM1F;HCFC1;CABIN1;REST;SP1;PPP6R3;EP300
down	SP3	250	4/38	0.00125983	0.0116821	9.42898	62.9552	CREBBP;REST;SP1;EP300
down	SP1	250	10/263	0.00181549	0.0142017	3.21097	20.2657	CREBBP;REST;MYO6;REL;HTT;EP300;TNFRSF11A;CDC42BPB;SREBF2;HCFC1
down	AHR	250	4/42	0.00183727	0.0142017	8.43475	53.1345	NCOA1;NCOA2;SP1;EP300
down	NFYA	250	4/42	0.00183727	0.0142017	8.43475	53.1345	POLR2A;SP1;EP300;SREBF2
down	RXRA	250	7/139	0.00184861	0.0142017	4.28127	26.9434	NCOA1;NCOA2;POLR2A;CNOT1;SP1;NCOA3;EP300
down	PHF8	250	3/20	0.00187964	0.0142017	14.0984	88.4908	POLR2A;MAML1;HCFC1
down	EPAS1	250	6/106	0.00216366	0.0151568	4.83197	29.6487	CREBBP;CNOT1;SP1;EP300;MED16;ARID1B
down	AR	250	10/271	0.00225913	0.0151568	3.11127	18.9563	NCOA1;NCOA2;CREBBP;SRCAP;ZMIZ1;SP1;NCOA3;REL;EP300;NR2C2
down	IRF1	250	4/45	0.00237526	0.0151568	7.81638	47.2316	CREBBP;POLR2A;EP300;HCFC1
down	CCND1	250	6/108	0.00237754	0.0151568	4.73674	28.6179	NCOA1;RBL2;SP1;NCOA3;EP300;TSC2
down	BCL11B	250	3/22	0.00249282	0.0154102	12.613	75.6069	SP1;HTT;EP300
down	SMARCC2	250	6/114	0.00311517	0.018157	4.47222	25.8113	CREBBP;REST;POLR2A;SP1;ARID1A;ARID1B
down	SMARCC1	250	6/114	0.00311517	0.018157	4.47222	25.8113	CREBBP;POLR2A;SP1;WWP2;ARID1A;ARID1B
down	MEF2C	250	4/50	0.0034972	0.0198175	6.96501	39.3926	NCOA2;SP1;NCOA3;EP300
down	NFYB	250	3/25	0.00362175	0.0199686	10.8914	61.2185	CREBBP;SP1;EP300
down	STAT6	250	5/83	0.00385612	0.0207013	5.14704	28.6078	NCOA1;NCOA2;CREBBP;NCOA3;EP300
down	JUN	250	9/248	0.00412315	0.0215673	3.04865	16.7405	NCOA1;NCOA2;CREBBP;SP1;NCOA3;EP300;ARRB1;HCFC1;FOSL2
down	FOXP3	250	11/350	0.00473973	0.0241726	2.63538	14.104	GTF3C2;PDCD6IP;PPIL2;POLR2A;REL;EP300;ARID1A;MARK2;BPTF;DNM2;TRIM56
down	HIF1A	250	6/126	0.005086	0.025306	4.02254	21.2441	NCOA1;NCOA2;CREBBP;SP1;EP300;CAPN1
down	CEBPD	250	3/29	0.00554653	0.0269403	9.21395	47.8626	CREBBP;NCOA3;EP300
down	TP53	250	16/628	0.00578321	0.0274366	2.1382	11.0177	NCOA2;CREBBP;NCOA3;HTT;PRDM2;UBE4B;ARID1A;SREBF2;XRN1;ZMIZ1;SP1;PLAGL1;EP300;CAPN1;RFFL;CSNK1G1
down	KLF4	250	3/31	0.00669928	0.0304507	8.55495	42.824	CREBBP;SP1;EP300
down	ESR1	250	20/871	0.00671706	0.0304507	1.93113	9.66164	NCOA1;NCOA2;CREBBP;NUMA1;NCOA3;VPS13D;ARHGAP1;AP3D1;TSC2;PRDM2;MED16;NR2C2;POLR2A;CNOT1;SP1;MYO6;EP300;LCOR;STRN;MARK2
down	SREBF2	250	4/62	0.00754149	0.0334449	5.52061	26.9811	CREBBP;SP1;EP300;ARRB1
down	NR1I2	250	3/33	0.00798415	0.0346546	7.98381	38.5642	NCOA1;NCOA2;NCOA3
down	ETS2	250	3/34	0.00867716	0.0368779	7.72587	36.6752	CREBBP;NCOA3;EP300
down	SMAD2	250	11/384	0.00923819	0.038461	2.39096	11.2002	CREBBP;SP1;DOCK9;NCOA3;MYO18A;EP300;TSC2;WWP2;ARID1A;ARID1B;BPTF
down	GATA1	250	4/69	0.010924	0.0430075	4.92433	22.2422	CREBBP;SP1;EP300;ARID1A
down	SREBF1	250	4/69	0.010924	0.0430075	4.92433	22.2422	CREBBP;SP1;EP300;SREBF2
down	REST	250	3/37	0.0109627	0.0430075	7.04311	31.7873	KDM5C;SP1;HTT
down	STAT3	250	8/246	0.0124695	0.0479958	2.71019	11.8827	NCOA1;CREBBP;SP1;NFKBIZ;EP300;PTK2B;CAPN1;ARID1B
down	E2F4	250	4/73	0.0132343	0.0490873	4.63792	20.0587	RBL2;ARID1A;ARID1B;HCFC1
down	PPARD	250	3/40	0.013564	0.0494116	6.47106	27.8277	NCOA1;NCOA2;EP300
down	CEBPA	250	5/113	0.0138139	0.0494392	3.71164	15.8935	CREBBP;NCOA3;AKAP9;EP300;PKN2
down	IRF3	250	4/75	0.0144974	0.0497183	4.50681	19.0809	RBL2;NCOA2;CREBBP;EP300
down	NR4A1	250	5/115	0.014807	0.0497183	3.64378	15.35	NCOA1;NCOA2;NCOA3;EP300;ARHGEF10L
down	NFKB1	250	8/254	0.0148668	0.0497183	2.62098	11.0307	NCOA1;CREBBP;POLR2A;SP1;NCOA3;NFKBIZ;REL;EP300

## Sheet: L1-L4
Regulation	Transcription Factor	genes_in(pValue<0.01)	Overlap	P.value	Adjusted.P.value	Odds.Ratio	Combined.Score	Genes
up	ILF3	347	32/297	1.5897e-16	2.75018e-14	7.43236	270.373	RPL5;RPL32;RPL31;RPS27L;RPL9;GABARAP;RPL7;TOMM22;RPS4X;MRPL20;PGRMC1;RPS15A;MAGOH;MRPL9;RPL17;RPS13;HSP90AA1;RPL21;RPL23;RPL22;RPS3A;RPL23A;ILF2;RPS25;RCN1;RPL37A;RPL24;RPS20;HNRNPC;SLIRP;RPS24;RPS23
up	ESR1	347	47/871	4.69874e-12	4.06441e-10	3.57995	93.3784	MRPS17;RPL5;RPL31;HMGB1;RPL9;RPL7;HSP90B1;RPS4X;TUBA1A;RPS15A;RPL36AL;SEC61B;RPL17;SEC11A;RPS13;RPS12;YWHAH;BTF3;PDIA3;NPM1;HSP90AA1;HNRNPA3;DUT;UBE2I;SSB;RPL21;RPL22;RPS3A;RPL23A;MRPS6;ILF2;RPS25;NACA;RPL27A;RPL37A;HNRNPD;RPL24;CTNNB1;RPS20;ANP32B;HNRNPC;EIF3F;CALM2;RPS24;PPID;RPS23;CERS2
up	ILF2	347	19/184	5.42316e-10	3.12736e-08	6.84169	145.969	RPL21;RPL31;RPL23;RPL23A;RPL9;GABARAP;TOMM22;RPL7;RPS4X;RCN1;RPS15A;MAGOH;RPS20;FKBP3;RPL17;RPS13;PPID;RPS24;RPS23
up	RAD21	347	20/237	6.55596e-09	2.83545e-07	5.47809	103.223	RPL5;RPL30;HSP90AA1;HNRNPA3;RPL23;RPL22;RPL35A;RPS3A;NAP1L1;RPL23A;RPS4X;RPS25;RPS15A;NACA;TMSB4X;RPS20;EIF3F;RPS27A;RPL17;RPS13
up	ESR2	347	19/365	2.30312e-05	0.00079688	3.23235	34.5172	HSP90AA1;RPL32;RPL23;MRPS21;RPS27L;RPL23A;HTATSF1;RPL7;RPS4X;RPS25;PRDX4;RPL36AL;CTNNB1;RPS27A;CALM2;RPL17;RPS13;RPS24;YWHAH
up	TCF3	347	14/248	0.000117563	0.00338973	3.48895	31.5699	EIF4A2;NPM1;UBE2I;RPL31;PDCD6;RPL23A;PARK7;SUB1;RPL27A;ID4;RPL24;CTNNB1;RPL37;RPS13
up	SMAD2	347	17/384	0.000422297	0.0104368	2.70714	21.034	EIF4A2;EIF5B;RPL30;HNRNPA3;ST13;PBDC1;RPS3A;NAP1L1;SRI;LITAF;PTMS;CTNNB1;S100A4;ANP32B;RPS27A;HMGN3;TPT1
up	TP53	347	23/628	0.000660313	0.0142793	2.235	16.3664	RPL5;NPM1;HSP90AA1;UBE2I;MDH1;NFYB;RPL23;PDCD5;NAP1L1;PARK7;HMGB1;MAPK10;SUB1;TMSB4X;NDN;ERH;S100A4;RPL26;RPS27A;COPS8;FKBP3;PPID;TPT1
up	TAF1	347	10/171	0.00083147	0.0144905	3.59253	25.4794	RPL5;RPL30;MDH1;SUB1;BUD31;RPL37A;PPT1;RPL35A;HMGB1;CST6
up	POU5F1	347	15/338	0.000886453	0.0144905	2.70385	19.0034	EIF5B;RPL30;UBE2I;RPL31;RPL22;HMGB1;ILF2;RPS25;TUBA1A;NACA;RPL24;CTNNB1;ATXN10;PPIA;RPS23
up	ATF2	347	12/237	0.000934739	0.0144905	3.09301	21.5745	PDIA3;MAPK10;LDHB;HSP90AA1;UBE2I;NACA;ERP29;CTNNB1;HBA2;PPIA;S100A10;HSP90B1
up	NR3C1	347	12/239	0.00100512	0.0144905	3.06545	21.1597	EIF4A2;MAPK10;EIF5B;HSP90AA1;SET;TUBA1A;UBE2I;SSB;HMGB1;PPID;PTMS;YWHAH
up	ETS1	347	7/102	0.0020106	0.0267564	4.23858	26.3187	EIF5B;SET;UBE2I;ZMAT2;CHMP4A;HMGB1;PFDN5
up	MYC	347	29/957	0.0026431	0.0326611	1.84011	10.9226	SET;RPS27L;SRP14;PSMB4;TUBA1A;SNRPD2;PLAU;CALD1;PSMB1;RPS27A;RNF130;SKP1;SEC11C;HSP90AA1;UBE2I;H3F3B;NFYB;NAP1L1;MAPK10;PTP4A2;RCN1;PSMA4;PPT1;PADI2;CTNNB1;EIF3E;HNRNPC;SNRPF;PFDN5
up	TCF4	347	5/57	0.00305568	0.0352422	5.51085	31.912	WNT11;UBE2I;ID4;CTNNB1;CALM2
down	ESR2	349	20/365	7.21973e-06	0.000950349	3.40179	40.2727	SRRM2;GTF3C1;SREBF1;NCOA2;GTF3C2;RPS9;DNMT1;PTPN23;MED16;HCFC1;NCOR2;AKAP13;LARP1;MYO1C;EEF1A2;ATG2A;EP300;RBM10;SPTBN2;HIST1H1C
down	ESR1	349	34/871	1.06903e-05	0.000950349	2.42619	27.7705	NUMA1;TECR;ARHGAP1;ABAT;MED16;GOLGA2;AKAP13;PTBP1;LARP1;SIN3B;AKT2;EP300;TNPO2;MARK2;SRRM2;UPF1;SREBF1;NCOA2;RPS9;INTS1;AP3D1;TSC2;ACTN4;SMARCA4;GAK;NCOR2;PLCB3;ILF3;MYO1C;HNRNPUL1;RPS6KB1;CNOT1;EEF1A2;STRN
down	NOTCH1	349	14/204	1.48492e-05	0.000950349	4.2805	47.5888	NOTCH2;MAML1;TRAPPC10;RNF40;HCFC1;SMARCA4;PTBP1;MAU2;CNOT1;EP300;DVL3;MAML3;VPS39;RBM10
down	USF1	349	6/43	9.56214e-05	0.00458983	9.27303	85.8229	GTF3C1;SREBF1;EP300;SUPT5H;SMARCA4;HCFC1
down	ZBTB7A	349	5/29	0.000132276	0.0050794	11.8865	106.154	NCOR2;SREBF1;ZMYND8;BCOR;ZBTB7B
down	SMARCA4	349	12/219	0.000490755	0.0157042	3.34477	25.4857	SRRM2;NCOR2;BCL6;NUMA1;SIN3B;MAML1;ZMYND8;CARM1;CHD7;ARID1A;ARID1B;BRD4
down	PPARD	349	5/40	0.000626424	0.0159513	8.14618	60.082	SPEN;NCOR2;NCOA2;BCL6;EP300
down	ESRRB	349	7/84	0.000664638	0.0159513	5.20308	38.0672	NCOA2;FKBP15;MED16;ARID1A;MED15;HCFC1;SMARCA4
down	SP1	349	13/263	0.000765097	0.0163221	3.00254	21.5447	SREBF1;DNMT1;FKBP15;HTT;CDC42BPB;HCFC1;SMARCA4;NCOR2;MYO1C;BCL6;EP300;BCOR;ZBTB7B
down	SMARCC1	349	8/114	0.000877776	0.0168533	4.32579	30.4454	SRRM2;CARM1;NACC1;CHD7;WWP2;ARID1A;ARID1B;SMARCA4
down	PPARG	349	8/116	0.000983366	0.016894	4.24525	29.3963	NCOR2;NCOA2;HNRNPUL1;BCL6;CNOT1;CHD7;EP300;SMARCA4
down	POLR2A	349	12/239	0.00105587	0.016894	3.04694	20.8819	UPF1;RALBP1;ILF3;INTS1;SETD1B;EP300;WWP2;CDK12;SUPT5H;SUPT6H;SMARCA4;CABIN1
down	SIN3A	349	11/214	0.00140004	0.0206775	3.11785	20.4882	NCOR2;NOTCH2;BCL6;SIN3B;HTT;TTLL12;LRCH4;ARID1A;HCFC1;SMARCA4;CABIN1
down	E2F4	349	6/73	0.00172365	0.0223362	5.11309	32.5362	NCOR2;SIN3B;ARID3A;ARID1A;ARID1B;HCFC1
down	NEUROD1	349	4/30	0.00174501	0.0223362	8.75139	55.58	HTT;EP300;RREB1;SMARCA4
down	AR	349	12/271	0.00301478	0.0361774	2.66609	15.4746	NISCH;NCOR2;GAK;NCOA2;SREBF1;SRCAP;SIN3B;ZMIZ1;EP300;RREB1;RNF40;SMARCA4
down	HDAC2	349	15/387	0.0034767	0.0366885	2.32748	13.1774	SPEN;DNMT1;KDM5C;PPIL2;EHMT1;SUPT5H;ARID1A;HCFC1;SMARCA4;CABIN1;NCOR2;BCL6;SIN3B;EP300;RREB1
down	FOXP3	349	14/350	0.00355145	0.0366885	2.40236	13.5503	GTF3C1;GTF3C2;PPIL2;CHD8;AP1B1;ARID1A;MED15;SMARCA4;DNM2;H1F0;NACC1;EP300;SEC24C;MARK2
down	RARA	349	9/175	0.00370722	0.0366885	3.1071	17.3919	NCOR2;SPEN;NCOA2;DNMT1;CNOT1;ANKRD11;EP300;ARID1A;BRD4
down	REST	349	4/37	0.00382172	0.0366885	6.89258	38.3714	KDM5C;SIN3B;HTT;SMARCA4
down	ZEB1	349	3/20	0.00481761	0.0431281	10.0139	53.4292	UBR4;EP300;SMARCA4
down	YY1	349	7/120	0.00513342	0.0431281	3.53894	18.6572	SREBF1;ILF3;BCL6;CBX2;EP300;HCFC1;SMARCA4
down	PPARGC1A	349	5/64	0.00516639	0.0431281	4.82657	25.4147	BCL6;AKT2;EP300;MED16;HCFC1
down	NCOR1	349	8/155	0.0059493	0.0464683	3.11273	15.9511	NCOR2;SPEN;KDM5C;SRCAP;BCL6;EP300;HTT;SMARCA4
down	AHR	349	4/42	0.00605056	0.0464683	5.98413	30.5646	NCOR2;NCOA2;EP300;SMARCA4
down	SMAD3	349	14/375	0.00645384	0.0476591	2.2331	11.2617	TSC22D4;KDM5C;KDM2A;CHD8;TSC2;WWP2;ARID1A;MED15;SMARCA4;GGA1;FAM83G;ZMIZ1;EP300;PCDH1
down	POU5F1	349	13/338	0.00671275	0.0477351	2.30071	11.5122	UPF1;NUMA1;WWP2;ARID1A;HCFC1;SMARCA4;CABIN1;NCOR2;ILF3;CNOT1;NACC1;BRD4;HIST1H1C

## Sheet: L1-L5
Regulation	Transcription Factor	genes_in(pValue<0.01)	Overlap	P.value	Adjusted.P.value	Odds.Ratio	Combined.Score	Genes
up	ESR1	157	44/871	8.29477e-24	1.4267e-21	8.9534	475.841	EIF4A1;RPL5;VCP;HSP90AB1;YBX1;UBE2L3;HSP90B1;HSPD1;PSMB2;RPL36AL;TUBB3;PRDX1;CFL1;CCT7;SEC11A;RPL17;RPS12;CCT4;PDIA3;HSPA9;HSPA8;XRCC6;NPM1;UBE2I;FUS;SSR3;RPL23A;ILF2;MRPS6;NME1;HNRNPL;PSMA5;FKBP1A;HNRNPM;PSMC5;EIF3I;DNAJB11;HNRNPA2B1;HNRNPD;RPL24;ANP32B;PFN1;FKBP4;RAN
up	RAD21	157	17/237	5.67327e-12	4.87901e-10	10.8309	280.468	CCT3;SF3A3;EIF4A1;RPL5;HSP90AB1;TPM3;RPL35A;RPL23A;YBX1;EIF2S3;EIF3I;CFL1;RPL22L1;RPS27A;CCT7;RPL17;RAN
up	POU5F1	157	18/338	1.82849e-10	1.04833e-08	7.90049	177.148	CCT3;SF3A3;EIF5B;RBM17;XRCC6;NUDC;UBE2I;YBX1;ILF2;HSPD1;HNRNPL;DNAJA1;TCP1;RPL24;HDGF;KPNA2;CCT7;CCT4
up	MYC	157	29/957	3.33332e-10	1.43333e-08	4.61792	100.772	EIF4A1;YBX1;UBE2L3;HSPD1;PSMB4;TUBB3;PRDX1;CFL1;PSMB1;UQCRFS1;KPNA2;RPS27A;SKP1;CCT4;CCT3;HSPA8;XRCC6;UBE2I;H2AFZ;PSMA5;PSMC5;PSMA4;PSMA1;PSMC3;CDK4;EIF3I;DNAJB11;TCP1;SNRPF
up	ATF2	157	15/237	6.13647e-10	2.11094e-08	9.33622	198.036	PDIA3;CCT3;UBE2I;HSP90AB1;S100A2;TPM3;HSP90B1;HSPD1;LDHB;CFL1;TCP1;CALR;PPIB;PFN1;CCT4
up	BRCA1	157	17/418	3.3839e-08	9.7005e-07	5.88732	101.272	HSPA8;EIF5B;VCP;XRCC6;NPM1;UBE2I;TPM3;YBX1;UBE2L3;HSPD1;DNAJA1;CDK4;SUB1;HNRNPA2B1;HNRNPD;KPNA2;SKP1
up	TP53	157	20/628	1.11348e-07	2.73597e-06	4.61847	73.9445	HSPA9;RPL5;HSPA8;VCP;XRCC6;NPM1;UBE2I;HSP90AB1;S100A2;PARK7;YBX1;HSPD1;PSMC5;PTTG1;PSMC3;WT1;SUB1;RPL26;KPNA2;RPS27A
up	ERG	157	6/41	7.61764e-07	1.63779e-05	22.4878	316.8	DNAJA1;HSPA8;HNRNPM;XRCC6;HNRNPA2B1;NME1
up	NR3C1	157	11/239	3.04815e-06	5.82536e-05	6.48177	82.3247	DNAJA1;EIF5B;UBE2I;HSP90AB1;PRDX1;CALR;KPNA2;FKBP4;RAN;PTMS;HSPD1
up	ILF3	157	12/297	4.12776e-06	6.79653e-05	5.67927	70.4104	RPL5;MRPL20;NDUFB9;XRCC6;FUS;RPL24;RPL23A;YBX1;SLIRP;ILF2;RPL17;TOMM22
up	TCF3	157	11/248	4.34662e-06	6.79653e-05	6.23276	76.9504	SF3A3;EIF4A1;NPM1;UBE2I;PSMD13;CDK4;SUB1;RPL24;ID3;RPL23A;PARK7
up	CTCF	157	6/60	7.50122e-06	0.000107517	14.5614	171.832	NPM1;H2AFZ;CDK4;YBX1;KPNA2;RPL17
up	TP63	157	7/120	4.54991e-05	0.000601989	8.14808	81.463	HNRNPL;VCP;UBE2I;HSP90AB1;FUS;WT1;RPL24
up	SIRT3	157	6/95	0.000103913	0.00127665	8.81941	80.8912	PSMA5;HSPA9;XRCC6;PSMA4;HSP90B1;HSPD1
up	FOS	157	8/199	0.000179999	0.00206399	5.5243	47.6336	SF3A3;PSMC5;UBE2I;CDK4;NEFM;TMSB10;UBE2L3;HSP90B1
up	SMAD2	157	11/384	0.000232363	0.00249791	3.93276	32.9062	DRAP1;EIF5B;CDK4;PBDC1;NEFM;ANP32B;RPS27A;RHOA;RAN;PTMS;HSPD1
up	HTT	157	9/293	0.000525232	0.00531411	4.18802	31.6266	DNAJA1;LDHB;HSPA8;NDUFB9;VCP;XRCC6;PSMC5;HSP90AB1;NDUFS5
up	SMC3	157	6/137	0.000750373	0.00717023	5.97907	43.0191	CCT3;RPL5;HNRNPM;CDK4;TCP1;HDGF
up	TCF4	157	4/57	0.00104465	0.00945687	9.76199	67.007	XRCC6;WNT11;UBE2I;ID3
up	SP1	157	8/263	0.00113939	0.0097988	4.12433	27.9517	HSPA9;HSPA8;PSMC5;TUBB3;TPM3;CDK4;SUB1;YBX1
up	AR	157	8/271	0.00137848	0.0112904	3.99724	26.3289	XRCC6;UBE2I;PSMC3;PRDX1;PARK7;CALR;FKBP4;RAN
up	NR4A2	157	3/33	0.00217828	0.0162897	12.8656	78.856	NDUFS5;NEFM;RAN
up	NR1I2	157	3/33	0.00217828	0.0162897	12.8656	78.856	PSMC5;HSP90AB1;EIF3I
up	HNF4A	157	4/71	0.00236071	0.0169184	7.71671	46.6768	UBE2I;PABPC4;SUB1;ANP32B
up	ILF2	157	6/184	0.00335697	0.023096	4.38984	25.0076	EIF4A1;XRCC6;RPL23A;YBX1;RPL17;TOMM22
up	CTNNB1	157	9/398	0.00427453	0.0281208	3.04117	16.5898	LDHB;HSPA8;HNRNPM;HSP90AB1;FUS;PBDC1;HNRNPA2B1;SKP1;HSPD1
up	SETDB1	157	5/136	0.00441431	0.0281208	4.94978	26.8422	UBE2I;HSP90AB1;CDK4;GSTO1;PABPC4
up	IRF1	157	3/45	0.00528955	0.032493	9.18414	48.1434	UBE2I;YBX1;KPNA2
up	TFAP2A	157	3/46	0.0056264	0.0333704	8.9701	46.4677	NPM1;UBE2I;YBX1
up	CDKN1B	157	4/93	0.00621256	0.0356187	5.80275	29.4848	VCP;CDK4;RAN;SKP1
up	MAX	157	4/96	0.00694209	0.0373138	5.61267	27.8958	HSP90AB1;FUS;RPL34;HNRNPA2B1
up	HNF1A	157	3/52	0.007916	0.0412592	7.86933	38.0787	RANBP1;VCP;TBCA
up	ETS1	157	4/102	0.00856637	0.0433358	5.26744	25.0725	EIF5B;XRCC6;UBE2I;NEFM
up	KAT2A	157	4/107	0.0100956	0.0496129	5.01047	23.0264	DRAP1;CCT3;XRCC6;HDGF

## Sheet: L2-L3
Regulation	Transcription Factor	genes_in(pValue<0.01)	Overlap	P.value	Adjusted.P.value	Odds.Ratio	Combined.Score	Genes

## Sheet: L2-L4
Regulation	Transcription Factor	genes_in(pValue<0.01)	Overlap	P.value	Adjusted.P.value	Odds.Ratio	Combined.Score	Genes
down	ESR1	577	80/871	2.37863e-20	5.30435e-18	3.79155	171.322	EIF4A1;CDKN1A;YWHAB;TECR;ENO1;PTBP1;NSDHL;PSMD6;CAPZB;YWHAQ;PSMD2;MYC;RUVBL2;ARHGDIA;CFL1;RUVBL1;DHX15;PSMD1;PRKACA;UTP14A;G6PD;SARS;GTPBP4;PSMA5;PLCB3;HNRNPUL1;EWSR1;NCL;EEF1A2;GARS;PGAM5;VDAC1;TAGLN2;TKT;SLC25A5;PFN1;ALDOA;GAPDH;KPNB1;OTUB1;KHDRBS1;RAB1A;VCP;HDAC3;DDX27;STAU1;SHMT2;HDAC1;HM13;NEDD8;SLC3A2;HSPD1;PSMB2;TCOF1;PRDX1;SFN;CCT7;LYAR;NOP56;HSPA9;XRCC6;NPM1;JUP;UTP3;HSPA4;MBD2;IDH2;IMMT…
down	ATF2	577	32/237	3.81521e-13	4.25396e-11	5.50437	157.395	PCNA;SHMT2;YWHAB;SLC3A2;ENO1;HK1;HSPD1;STIP1;GRPEL1;PSMD2;RUVBL2;CFL1;SFN;CCT3;CAP1;EIF5A;ANXA1;S100A2;TPM3;PGAM1;IMMT;PKM;TCP1;PPIF;TAGLN2;VDAC1;CALR;P4HB;PFN1;ALDOA;GAPDH;EZH2
down	NANOG	577	26/160	8.37815e-13	6.22776e-11	6.79245	188.884	PSMD11;DDX27;HDAC1;HSPD1;PSMD6;CAPZB;RUVBL2;PSMD2;RUVBL1;NACC1;PSMD1;ABCF2;KRT6B;PRMT5;NOP14;HSPA4;NONO;KRT5;SSRP1;GTPBP4;KRT9;PSMC4;KRT16;MCM3;GAPDH;KPNB1
down	RAD21	577	28/237	2.79441e-10	1.45735e-08	4.68875	103.144	EIF4A1;FEN1;PCNA;MCM7;CDCA5;CDKN2AIP;TFG;H2AFJ;MYC;PSMD2;CFL1;CCT8;CCT7;PHACTR4;CCT3;CBR1;TPM3;EIF2S1;EWSR1;EIF3I;MCM3;HNRNPH2;RPL22L1;UBA1;KPNB1;RAN;MCM2;EIF3B
down	MYC	577	64/957	3.2676e-10	1.45735e-08	2.58873	56.5425	EIF4A1;KDM5B;MCM7;YWHAB;NOC2L;HK1;PTBP1;YWHAQ;PSMD2;RARS;RUVBL2;PSMD3;CFL1;RUVBL1;GNRHR;DHX15;KPNA2;PITX2;CEP55;IDH3A;CCT3;H2AFZ;SARS;CTPS1;TUBG1;PSMA5;GCHFR;PKM;PSMA2;NCL;TCP1;MCM3;NDUFS1;TKT;ALDOA;KPNB1;COPB2;HDAC3;HDAC1;CTR9;TXN;HSPD1;PSMB5;PRDX1;PES1;AP2S1;IGF2BP3;IGF2BP2;CCT8;NOP56;XRCC6;NONO;IMMT;SORBS1;CCT6A;ERP44;PSMC4;PRC1;FAM131C;EIF3I;MARS;DNAJA2;UBA1;PI4KB
down	TP53	577	47/628	2.63993e-09	9.81174e-08	2.87589	56.8061	CDKN1A;VCP;HDAC3;PCNA;PSMD11;HDAC1;UBE2D2;NEDD8;TXN;NOC2L;FBXO42;HSPD1;PPP4C;PNP;BAIAP2L1;MYC;RCC1;SFN;BAK1;PRKACA;KPNA2;UTP14A;RNF20;HSPA9;NQO1;XRCC6;NPM1;RRM2;S100A2;CSNK1A1;HSPA4;RPA1;SERPINB9;DHCR24;ARID3A;EIF2S2;GTPBP4;RNF40;COPS6;HNRNPUL1;EWSR1;PSME3;NCL;PPIF;GAPDH;KPNB1;UBE2M
down	POU5F1	577	32/338	4.23889e-09	1.35039e-07	3.66819	70.7189	FEN1;HDAC1;HK2;HSPD1;CDC20;TCOF1;SOX15;TRA2B;NACC1;LEO1;CCT7;KPNA2;HIST1H1C;CCT3;EIF5B;XRCC6;WARS;NONO;RPA1;SRP68;SSRP1;RAD23B;KRT9;PKM;EWSR1;NCL;TCP1;KRT14;DNAJA2;PAF1;GAPDH;EZH2
down	FOXP3	577	29/350	3.99277e-07	1.11299e-05	3.14913	46.3981	COPB2;FEN1;VCP;HDAC3;HDAC1;GMPS;MCM10;NOC2L;NUDT5;HK2;CCNB1;NACC1;IGF2BP3;UTP14A;NOP14;MAP2K2;RRM2;UTP3;AP1B1;RPA1;PLRG1;EIF2S2;GTPBP4;H1F0;PSME3;CD2BP2;EIF4G3;SEC24C;UBE2M
down	CCND1	577	15/108	4.91462e-07	1.21773e-05	5.54758	80.5835	PRMT5;CDKN1A;PCNA;HDAC3;JUP;MCM7;HDAC1;MCM10;PSMA6;MYC;MCM3;UBA1;MCM6;PRKACA;MCM2
down	BRCA1	577	31/418	1.73661e-06	3.87265e-05	2.79276	37.042	DAZAP1;VCP;HDAC1;UBE2D2;TARS;ENO1;CDKN2AIP;HSPD1;DNAJB1;CCNB1;CAPZB;MYC;KPNA2;LCMT1;EIF5B;XRCC6;NPM1;ACOT7;JUP;TPM3;UBE2E1;RPA1;UBE2E2;TUBG1;RAD23B;ETV4;PSMA6;TPX2;EWSR1;UBA1;EIF3B
down	TCF3	577	22/248	3.33789e-06	6.76681e-05	3.36709	42.4596	EIF5A;EIF4A1;PRMT5;NPM1;PCNA;PSMD11;JUP;PSMD13;NONO;RPA1;IMMT;STIP1;YWHAQ;PSMD2;PSME3;RUVBL2;NCL;ID1;RUVBL1;EEF1A2;SFN;PRKACA
down	CDKN1B	577	12/93	1.4711e-05	0.00027338	5.07165	56.4318	CDKN1A;VCP;CCNB1;MCM7;YWHAQ;YWHAB;UBE2D2;ARHGDIA;SFN;UBA1;KPNB1;RAN
down	AIRE	577	10/68	2.38498e-05	0.000409115	5.88852	62.6759	NOP56;PCNA;HDAC1;HSPA4;RUVBL2;SNRPD3;MCM6;SSRP1;KPNB1;MCM2
down	YY1	577	13/120	4.36767e-05	0.000695708	4.161	41.771	INO80C;XRCC6;NPM1;HDAC3;HSPA4;HDAC1;CBX2;FKBP1A;RUVBL2;MYC;NCL;RUVBL1;EZH2
down	EPAS1	577	12/106	5.53485e-05	0.000822848	4.36731	42.8078	TGFB1;PKM;MCM7;EWSR1;HSPA4;RUVBL1;DNAJA2;MED8;MCM3;PSMD1;NEDD8;MED18
down	NR3C1	577	19/239	6.96647e-05	0.000970952	2.97212	28.4486	EIF5B;IL1RN;MAP2K2;HSPA4;HDAC1;TXN;HSPD1;STIP1;COPS6;DNAJC7;FTH1;PRDX1;NCL;DNAJA2;SFN;CALR;PRKACA;KPNA2;RAN
down	HTT	577	21/293	0.00013024	0.00170844	2.6593	23.7904	RNF20;XRCC6;VCP;CNP;TRAFD1;IMMT;ENO1;ETFB;ETV4;CCT6A;STIP1;DNAJB1;VDAC1;NDUFS1;CCT8;PRKACA;ALDOA;NDUFV2;UTP14A;GAPDH;EZH2
down	NFKB1	577	19/254	0.000155362	0.00192476	2.78023	24.382	HSPA9;COPB2;MTPN;HDAC3;HSPA4;HDAC1;NONO;TXN;LYZ;HNRNPM;IL1A;COPS6;PPP4C;YWHAQ;RUVBL2;RUVBL1;EEF1A2;PRKACA;SLC25A5
down	HIF1A	577	12/126	0.000290927	0.00341456	3.59739	29.2915	DNAJB1;VCP;PKM;HDAC3;MCM7;HSPA4;HDAC1;RUVBL2;MYC;MCM3;NEDD8;RAD23B
down	BRF2	577	8/60	0.000312221	0.00348127	5.23753	42.2763	COPB2;MCM7;MARS;PSMD3;SLC3A2;IARS;NOC2L;SMAP1
down	CHD1	577	8/65	0.00054307	0.00576689	4.77686	35.9138	CDC20;HDAC1;MED8;LEO1;PAF1;ISG15;SSRP1;MCM2
down	POLR2A	577	17/239	0.000604522	0.00612766	2.62562	19.4587	CDKN1A;PCNA;MCM7;NONO;CTR9;RPA1;NEDD8;SSRP1;SUPT5H;EWSR1;MYC;RUVBL2;LEO1;MCM3;PAF1;UBA1;EZH2
down	EP300	577	27/473	0.00064086	0.00621356	2.08879	15.3582	KHDRBS1;CDKN1A;FEN1;HDAC3;PCNA;HDAC1;ENO1;CDC20;MYC;PRKACA;PITX2;KPNA2;XRCC6;NPM1;IMMT;KCTD5;ETV4;COPS6;PKM;HNRNPUL1;RPS6KB1;EWSR1;MTF1;MAPT;GAPDH;RAN;ATF4
down	TP63	577	11/120	0.000711794	0.00661376	3.44367	24.9588	VCP;COPS6;CDKN1A;RPS6KB1;PSMD2;NONO;SFN;KRT5;CCT8;KRT6C;SEC24C
down	ESR2	577	22/365	0.000987815	0.00881131	2.20503	15.2588	NOP56;LAD1;COPB2;KHDRBS1;PCNA;STAU1;EPS15L1;PPRC1;GTPBP4;MRPS5;BAIAP2L1;DDX39A;TCOF1;YWHAQ;PES1;EIF3I;EEF1A2;PSMD1;HNRNPH2;LYAR;SPRR1B;HIST1H1C
down	EED	577	9/91	0.00124756	0.0107002	3.73731	24.9898	PRMT5;PSMD6;HDAC3;HDAC1;PSMD2;EIF2S2;EIF2S1;HIST1H1C;EZH2
down	NFE2L2	577	7/61	0.00181634	0.0150017	4.40491	27.799	CDKN1A;PSMB5;MYC;UBE2E1;UBE2E2;PGAM5;ATF4
down	KDM5B	577	7/63	0.00219251	0.0174618	4.24715	26.0041	CDC20;PRPF4;HDAC3;HDAC1;MYC;PAX9;MBD2
down	CCNE1	577	8/82	0.00250421	0.0192565	3.67625	22.0199	PSMA6;CDKN1A;H1F0;HDAC1;PRC1;MCM3;UBA1;HIST1H1C
down	STAT6	577	8/83	0.00270297	0.0200921	3.62704	21.4482	EHD1;PNP;HDAC3;HDAC1;PSAT1;PFN1;RAD23B;PPM1G
down	CTNNB1	577	22/398	0.00291366	0.0209596	2.00802	11.7235	JUP;CSNK1A1;HDAC1;YWHAB;UBE2D2;NONO;STK39;NEDD8;ISG15;HSPD1;HNRNPM;YWHAQ;MYC;RUVBL2;RUVBL1;LEO1;UBA1;PRKACA;PITX2;RAB8A;EZH2;HIST1H1C
down	NFATC1	577	6/50	0.00303912	0.0211789	4.62801	26.8248	HDAC3;YWHAQ;RPS6KB1;HDAC1;PRKACA;KPNB1
down	SOX2	577	7/70	0.00399829	0.0270188	3.77388	20.8389	HDAC3;HDAC1;RUVBL2;RUVBL1;NACC1;DNAJA2;RAD23B
down	WT1	577	4/25	0.00535593	0.0338346	6.4496	33.7285	HSPA4;PRKACA;AREG;EZH2
down	THAP11	577	3/13	0.00550435	0.0338346	10.1462	52.7826	TPX2;HDAC3;HDAC1
down	AR	577	16/271	0.00560498	0.0338346	2.14385	11.1139	RNF20;KDM5B;XRCC6;HDAC3;HDAC1;NONO;PA2G4;RNF40;YWHAQ;DNAJC7;PRDX1;RUVBL1;CALR;IARS;GAPDH;RAN
down	PPARD	577	5/40	0.00561381	0.0338346	4.84216	25.0946	HDAC3;JUP;HDAC1;SHMT2;EIF3I
down	SIRT3	577	8/95	0.00617765	0.0351358	3.12482	15.8954	PSMA5;HSPA9;XRCC6;HSPA4;PPIF;PSMD1;IMMT;HSPD1
down	GLI1	577	5/41	0.00624492	0.0351358	4.70741	23.8948	RPS6KB1;HDAC1;CSNK1A1;MYC;PRKACA
down	SMC3	577	10/137	0.00643804	0.0351358	2.67967	13.5203	CCT3;HNRNPM;COPS6;MYC;CDCA5;TCP1;NEDD8;CCT8;EPRS;SUPT5H
down	TRIM28	577	13/204	0.00645994	0.0351358	2.32089	11.7023	CCT3;HDAC1;UBE2D2;UBE2E1;UBE2E2;PPP4C;YWHAQ;MYC;FTH1;RUVBL2;TTLL12;CCT8;CCT7
down	SMAD2	577	20/384	0.00835077	0.0443386	1.88007	8.99688	KHDRBS1;EIF5B;SF3B2;PSMD11;TGFB1;HSPA4;HDAC1;AP1B1;SORBS1;RHOA;HSPD1;CCT6A;FAM83G;ARL4D;DNAJC7;TNNT1;MYC;SLC25A5;KPNB1;RAN

## Sheet: L2-L5
Regulation	Transcription Factor	genes_in(pValue<0.01)	Overlap	P.value	Adjusted.P.value	Odds.Ratio	Combined.Score	Genes

## Sheet: L3-L4
Regulation	Transcription Factor	genes_in(pValue<0.01)	Overlap	P.value	Adjusted.P.value	Odds.Ratio	Combined.Score	Genes

## Sheet: L3-L5
Regulation	Transcription Factor	genes_in(pValue<0.01)	Overlap	P.value	Adjusted.P.value	Odds.Ratio	Combined.Score	Genes

[truncated: 1 more sheets: L4-L5]
