# Supplementary material for: Distinct cervical tissue-adherent and luminal microbiome communities correlate with mucosal host gene expression and protein levels in Kenyan sex workers
Source: Microbiome. 2023 Mar 31;11:67. doi: 10.1186/s40168-023-01502-4 (PMC10064689; doi:10.1186/s40168-023-01502-4)
Supplement: Supplementary file 3 — Additional file 2: Supplementary Table 1. Total relative abundance, alpha diversity,definition of bacterial communities in the samples, positive controls and ASV count tables luminal and tissue. Supplementary Table 2. Sociodemographic and clinical characteristics per study participant. Supplementary Table 3. Metabolic profile of the luminal microbiome. Supplementary Table 4. Sociodemographic and clinical characteristics of study participants included in the transcriptomic profiling at time of tissue sample collection, grouped based on their tissue microbiome. Supplementary Table 5. Differentially expressed genes between the luminal study groups. Supplementary Table 6. Pathway enrichment analysis for the differentially expressed genes across the luminal samples. Supplementary Table 7. Pathway enrichment analysis for the differentially expressed genes by pairwise comparisons between the luminal samples. Supplementary Table 8. Transcription factor protein-protein interaction (TF-PPI) network analysis by pairwise comparisons between the luminal samples. Supplementary Table 9. Differentially expressed genes between the tissue study groups. Supplementary Table 10. Pathway enrichment analysis for the differentially expressed genes across the tissue samples. Supplementary Table 11. Pathway enrichment analysis for the differentially expressed genes by pairwise comparisons between the tissue samples. Supplementary Table 12. Transcription factor protein-protein interaction (TF-PPI) network analysis by pairwise comparisons between the tissue samples. Supplementary Table 13. Differentially expressed genes and pathway enrichment analysis for the comparison of sample groups defined as L2T2 and L2T3. Supplementary Table 14. Characterization of proteins and antibodies included in the protein profiling assay, cytokine data and cytokine results. Supplementary Table 15. Sociodemographic and clinical characteristics of study participants included in the protein profiling at time of lumi [file 40168_2023_1502_MOESM2_ESM.zip › Suppl tbls/Suppl.Tbl.09 DEGs_Tissue.xlsx]

## Sheet: Across
Genes	LogFC.intercept	logFC.T2	logFC.T3	logFC.T4	logFC.T5	logCPM	LR	PValue	FDR
RHOF	0	0.253803	0.155063	1.35176	-0.503673	3.62536	56.4565	1.60857e-11	2.48282e-07
BPGM	0	-0.020419	-0.0651541	-0.616694	1.44348	5.88103	52.2713	1.21053e-10	9.34223e-07
SLCO4A1	0	0.190983	0.115193	-0.768419	0.615799	4.17805	51.1196	2.10737e-10	1.08424e-06
YOD1	0	0.936333	0.440764	-0.75579	1.02515	6.88826	50.2408	3.2161e-10	1.24101e-06
OSBPL3	0	0.399636	0.365461	-0.0765734	0.854798	5.4062	49.0107	5.80875e-10	1.79316e-06
CCNG2	0	0.129323	0.00124398	-0.809419	0.579027	7.17131	47.3535	1.28708e-09	3.31102e-06
EEF1A2	0	-0.180148	1.11702	2.33487	0.0994399	2.78649	42.3898	1.38492e-08	3.05376e-05
CXCL9	0	0.474277	-0.207185	2.23681	1.51174	4.94014	40.2216	3.89483e-08	7.51459e-05
LOC105371730	0	-0.304704	0.378472	-2.73104	0.671388	1.53802	39.7776	4.81191e-08	8.25242e-05
LINC02028	0	1.234	1.80394	3.34584	1.98099	2.42525	39.4594	5.59873e-08	8.64164e-05
PRR9	0	0.0201537	0.799346	3.53624	0.176841	1.26471	37.6224	1.34062e-07	0.000188114
DUSP3	0	0.16672	0.0996007	-0.179234	-0.00366323	6.44972	36.2724	2.54336e-07	0.000324106
GNG4	0	-0.030028	0.0455179	-0.974703	-1.39495	2.7281	36.0363	2.84438e-07	0.000324106
TGM3	0	1.64749	1.48917	3.44537	0.683369	9.33256	35.9667	2.93974e-07	0.000324106
SLC49A4	0	0.0617458	-0.0733999	-0.459573	-0.0224373	5.08602	33.9918	7.48062e-07	0.000742033
DKK1	0	0.157525	-0.0513043	-0.751919	1.36591	5.27175	33.9329	7.69195e-07	0.000742033
GPSM1	0	0.180026	0.127763	-0.923986	0.172798	4.35317	33.6449	8.81171e-07	0.000800052
SULT1B1	0	0.574791	0.148688	-0.782664	0.990036	3.08352	33.4811	9.52001e-07	0.000816341
ISG15	0	-0.527554	0.138222	1.4286	0.678936	5.0548	32.3344	1.63446e-06	0.00132778
GGA1	0	-0.0158298	0.100876	0.411237	-0.0242514	5.24822	31.9519	1.95689e-06	0.00151023
WARS	0	0.264632	0.208758	1.18699	1.06395	6.65417	31.8389	2.06373e-06	0.00151684
SH3BGRL2	0	0.299075	0.117813	-0.331183	0.13898	7.28323	31.0533	2.98571e-06	0.00209475
ABTB2	0	0.475046	0.470035	-0.337902	0.897715	4.40582	30.4961	3.87852e-06	0.00257458
SLC13A4	0	0.258855	0.455995	1.0819	-0.141185	3.91332	30.4286	4.00324e-06	0.00257458
SNX9	0	0.328167	0.219344	-0.232722	0.579262	7.22628	29.6856	5.67121e-06	0.00350141
NIPSNAP3A	0	0.0344986	0.114072	-0.262283	0.105645	5.16521	29.4488	6.3364e-06	0.00375876
TARS2	0	-0.122775	-0.0139281	0.349123	-0.270055	4.64475	29.3329	6.68973e-06	0.00375876
SNX18	0	0.398788	0.508525	0.14768	0.823029	5.06501	29.2921	6.81861e-06	0.00375876
HPGD	0	-0.0749891	-0.00801938	-0.79462	0.794037	8.08751	28.9472	8.013e-06	0.00426421
CABLES1	0	0.849624	0.168179	-0.379306	0.0836423	4.17949	28.875	8.28806e-06	0.00426421
RTKN2	0	0.0107332	0.0297562	-0.547888	0.694889	4.60438	28.6325	9.28287e-06	0.00462197
SEC24C	0	0.0892551	0.117971	0.361577	0.0879807	7.31988	28.5144	9.80942e-06	0.00473151
HIST1H1C	0	0.00564671	0.313396	1.05946	-0.188912	4.92723	28.3967	1.0364e-05	0.00484753
LINC02487	0	0.0118869	0.449037	1.29508	0.725752	5.51992	27.9365	1.28483e-05	0.00563776
PLS1	0	0.359645	0.335593	-0.268966	0.826857	5.2008	27.934	1.28629e-05	0.00563776
CCDC127	0	0.129219	-0.139251	-0.628822	0.0128509	3.6372	27.8868	1.31493e-05	0.00563776
WFDC12	0	2.24667	0.834839	2.49392	0.40236	3.49866	26.9282	2.05541e-05	0.00840669
ASAP2	0	0.483883	0.353829	-0.000781438	0.762265	5.62816	26.9134	2.06967e-05	0.00840669
LMO7	0	0.396744	0.316431	-0.143701	0.775109	8.83801	26.6239	2.36801e-05	0.00937184
SPAG1	0	0.516244	0.513369	0.0255366	0.832879	3.99838	26.4514	2.56579e-05	0.00990073
KRT2	0	2.97323	1.24357	0.591031	0.0985915	6.204	26.2963	2.75756e-05	0.0103812
HBP1	0	0.341218	0.213071	-0.112929	0.101276	7.24246	26.2058	2.87596e-05	0.0105692
GPAT3	0	-0.0369731	-0.186921	-0.677859	0.772614	5.71686	24.873	5.33548e-05	0.0188173
YPEL5	0	-0.0695223	0.00370084	-0.31907	0.185479	6.67372	24.8615	5.36419e-05	0.0188173
FDPS	0	-0.416791	-0.593194	-0.410584	-0.883024	6.81243	24.7483	5.65247e-05	0.019388
P2RY4	0	1.79792	0.213418	0.219573	-3.1579	1.90057	24.4617	6.4535e-05	0.0216543
SCAMP1	0	0.280462	0.239031	-0.0513044	0.365049	5.47638	24.3045	6.93985e-05	0.0227908
ETFB	0	-0.304261	-0.112858	0.189124	-0.403137	5.56638	24.237	7.15956e-05	0.0230224
FCHO2	0	0.388345	0.259393	-0.0881513	0.572721	6.10579	24.0704	7.73211e-05	0.0243561
PPBP	0	-0.807473	-1.62481	-1.71846	2.28317	1.13692	23.9898	8.02515e-05	0.0247736
LDHD	0	0.290748	0.316734	0.862133	-0.811946	2.92322	23.8204	8.67778e-05	0.0262631
GBP5	0	0.683368	0.252711	1.47598	0.701707	3.83453	23.4885	0.000101125	0.0300167
PDCD6	0	0.0012335	-0.179797	-0.390262	0.046013	6.60866	23.3963	0.000105513	0.0305958
UBE2E2	0	0.131872	-0.0595665	0.340911	-0.441443	4.323	23.3469	0.00010794	0.0305958
SORBS2	0	0.152851	0.419035	-0.625692	0.410989	4.77892	23.3252	0.000109023	0.0305958
MYZAP	0	-0.144309	-0.0690168	-0.649027	0.264371	4.8299	23.2163	0.000114629	0.0309245
SVIP	0	0.0851075	0.0754619	-0.360024	-0.143461	4.31547	23.1947	0.000115775	0.0309245
RSAD2	0	0.80997	1.27147	2.47826	1.34434	4.10041	23.1866	0.000116205	0.0309245
FZD7	0	-0.137387	-0.0185094	-0.532589	-0.372665	4.00984	23.1199	0.000119827	0.0313481
FAM180A	0	0.473741	0.347111	1.53355	0.880527	1.81023	23.065	0.000122894	0.0313517
LINC00302	0	2.86125	1.38955	-0.403899	-0.198641	1.35739	23.0472	0.000123904	0.0313517
STRADB	0	0.227815	0.211481	-0.400862	-0.0453936	3.4266	22.957	0.000129156	0.0321536
ELK3	0	0.0492215	0.000409242	-0.21045	0.28142	6.4383	22.8636	0.000134823	0.0324742
NRTN	0	-0.547789	-0.686565	-1.42918	-0.0887177	2.43335	22.8087	0.000138268	0.0324742
EGLN1	0	0.172883	0.0668112	-0.211699	0.0159592	6.04441	22.8043	0.000138548	0.0324742
DNASE1L3	0	0.146852	0.0552693	0.845536	0.561142	4.68965	22.7994	0.00013886	0.0324742
TNFRSF11A	0	0.638503	0.749735	0.144074	0.776782	3.64747	22.5214	0.000157785	0.0357598
ATL3	0	0.0553162	-0.00176116	-0.213069	-0.116817	6.42317	22.4782	0.000160945	0.0357598
FAM214A	0	0.552869	0.459677	0.0948112	0.834517	5.96528	22.4757	0.00016113	0.0357598
IGF2BP3	0	-0.866625	0.0126342	0.947506	-0.644294	2.66653	22.4339	0.000164249	0.0357598
KLK5	0	0.684044	0.491916	1.55839	0.117322	5.66702	22.4307	0.000164493	0.0357598
FDCSP	0	2.03524	3.18624	-0.0177212	-1.63205	1.61303	22.3318	0.000172132	0.0364134
FAM222A	0	0.720426	0.156066	-0.606243	0.476957	3.36288	22.3307	0.000172217	0.0364134
RNF103-CHMP3	0	0.00952889	-0.021824	-0.202677	-0.11666	7.01935	22.1925	0.000183488	0.038272
SUSD6	0	0.257268	0.203259	-0.122492	0.473058	6.44461	22.1319	0.000188662	0.0386808
GDPD3	0	0.142477	0.137959	0.544979	-0.473807	4.96106	22.1112	0.000190459	0.0386808
SMIM14	0	0.403838	0.40138	0.103466	0.0434592	6.58823	21.8271	0.000216939	0.0434865
FGF11	0	0.417625	0.473686	0.96849	0.138592	5.53992	21.649	0.000235377	0.0463407
GOLPH3	0	0.00896664	0.0240373	-0.145586	0.233835	6.36765	21.6323	0.000237183	0.0463407
WNK4	0	1.73432	1.08211	0.582912	1.37178	3.30733	21.583	0.000242594	0.0464555
TP53I3	0	0.140879	0.15258	-0.323652	-0.307735	6.68117	21.5723	0.00024379	0.0464555
LRMP	0	-0.386124	-0.0663974	-1.19211	0.544481	3.49317	21.4373	0.000259311	0.0488106
XDH	0	1.03281	1.44835	-0.493747	1.15956	4.68713	21.3358	0.000271636	0.0505144
RNF182	0	-0.0179512	1.47369	2.69852	2.4564	1.19015	21.2975	0.000276434	0.0507948
ESAM	0	-0.117993	-0.215585	-0.609455	0.124126	4.59029	21.234	0.000284571	0.0516747
SLC37A2	0	0.81583	0.536476	0.0495736	-0.262855	6.28207	21.0888	0.000304087	0.0545765
CXCR2P1	0	1.41888	0.147887	2.32127	3.09691	1.194	20.9839	0.000319004	0.0565956
HLA-DQB1	0	0.0439468	-0.347153	-0.0970452	-9.00691	5.62983	20.914	0.000329353	0.0567076
BABAM2-AS1	0	1.70381	0.712513	-0.215777	2.79703	1.30094	20.8886	0.000333181	0.0567076
LYPD2	0	0.631186	0.442741	-0.508112	-0.238791	4.96293	20.8838	0.000333922	0.0567076
UFC1	0	-0.0619899	-0.0719976	-0.292307	-0.231714	6.44208	20.8811	0.000334331	0.0567076
PLD2	0	0.208003	0.351462	0.623149	0.213629	6.47686	20.8244	0.000343095	0.0571221
CCDC69	0	0.207546	0.103203	-0.29144	-0.228143	6.17747	20.8175	0.000344176	0.0571221
NLRC5	0	-0.00450317	0.0958041	0.603312	0.87518	5.06504	20.6676	0.000368524	0.0605125
RDH10	0	1.10436	1.24728	0.207148	2.69872	5.26195	20.6281	0.000375211	0.060962
MT1G	0	-1.11912	-0.246834	0.40149	-1.32125	2.28884	20.591	0.000381619	0.0610446
ZNF800	0	0.405239	0.200342	0.00984413	0.698479	4.53835	20.569	0.000385469	0.0610446
ESYT2	0	0.160513	0.158011	-0.03011	0.24119	6.99888	20.5569	0.000387585	0.0610446
KCNG1	0	0.143911	0.920944	0.0975632	0.739372	2.6448	20.4684	0.000403537	0.0629151
SLC11A2	0	0.341604	0.265984	-0.0631142	0.283818	6.98712	20.4435	0.000408138	0.0629961
LRAT	0	2.97566	2.48869	0.459713	0.160679	1.19276	20.2583	0.000444038	0.0678095
KLK14	0	1.03672	1.46611	2.49304	0.72201	3.9772	20.2383	0.000448109	0.0678095
OLFM4	0	-0.731153	0.821356	-1.11612	-0.672333	7.64423	20.1735	0.000461514	0.0687871
ASAH1	0	0.453569	0.465371	0.269763	0.451255	7.50512	20.1492	0.000466641	0.0687871
PPM1A	0	0.186388	0.0176741	-0.139417	0.100862	5.93936	20.1431	0.000467939	0.0687871
FAM3D	0	0.419173	0.3092	-0.0887888	-0.825246	6.81644	20.1093	0.000475198	0.0691951
CYP2F1	0	1.05284	0.644171	-0.404891	-1.89165	1.76736	20.0301	0.000492609	0.0704226
RGS17	0	0.11572	0.453716	1.28233	-2.59122	1.70106	20.0295	0.000492753	0.0704226
TECR	0	0.0476039	0.179011	0.400482	-0.177753	7.32154	19.988	0.000502128	0.0706164
CCL2	0	0.215003	-0.196467	0.621205	-0.647815	4.42932	19.9547	0.000509788	0.0706164
RUSC2	0	0.455385	0.335087	0.797184	-0.00786971	4.69074	19.9394	0.000513342	0.0706164
KCTD17	0	-0.0378534	0.0245191	0.533772	-0.260001	3.99006	19.9312	0.000515259	0.0706164
ACAT2	0	-0.473656	-0.763487	-0.618606	-0.921924	6.34118	19.8919	0.000524551	0.0706164
LMTK3	0	-0.457322	-0.0060271	0.473034	-0.121967	2.94228	19.8889	0.000525259	0.0706164
SELE	0	-0.593808	-1.09826	0.104062	-0.566691	2.8333	19.8852	0.000526134	0.0706164
PLAU	0	-0.404901	-0.375229	-0.644006	-0.687394	5.3265	19.8636	0.000531344	0.0707008
SUPT5H	0	-0.056157	0.0525555	0.221265	0.0300517	6.28108	19.8132	0.000543648	0.0717197
TM7SF2	0	0.125218	0.0612498	0.404801	-0.70168	5.82514	19.7915	0.000549027	0.0718155
CALB2	0	0.319064	0.828796	1.38208	-0.51761	2.76147	19.6964	0.00057324	0.0743527
NIPSNAP1	0	-0.102807	-0.027403	0.170681	-0.472007	5.36922	19.6608	0.00058258	0.0749344
LINC01235	0	0.0631256	1.95603	1.36688	4.18732	1.17803	19.6333	0.000589894	0.075248
HLA-DQA1	0	0.122682	-0.515952	-0.223647	-3.40063	5.53458	19.5835	0.000603376	0.0759154
PRDM4	0	0.0917544	-0.0311335	-0.211401	0.258688	6.06354	19.5777	0.000604962	0.0759154
CLEC2B	0	0.155623	-0.396832	-0.348135	-1.2528	4.35107	19.5047	0.000625328	0.0778382
LGMN	0	0.0389974	0.0678646	-0.247868	-0.0724694	7.20245	19.4434	0.000642971	0.0793941
IL36B	0	0.346179	0.974514	1.8208	-0.361228	2.30175	19.4115	0.000652324	0.0799097
ACKR2	0	0.213414	0.350211	0.859513	-0.15364	3.1568	19.3782	0.000662237	0.0804852
SLC35A3	0	0.269332	0.242459	-0.106558	0.468263	5.57196	19.303	0.000685185	0.0826237
ILRUN	0	0.153632	0.159601	0.355891	0.0744349	6.96728	19.2796	0.000692509	0.0828595
ATP9A	0	0.175129	0.157677	-0.165456	0.101605	6.08249	19.218	0.00071211	0.0840076
AZIN1	0	-0.0828296	-0.0491871	-0.222159	0.154726	7.0795	19.2152	0.00071299	0.0840076
GABRP	0	0.505753	0.930082	-0.930767	1.11766	6.93398	19.1981	0.000718529	0.0840189
WBP2	0	-0.049227	0.0222948	0.176535	-0.451655	6.29285	19.1543	0.000732948	0.0850606
P2RX5-TAX1BP3	0	-0.276451	-0.190343	-0.437725	-0.310659	7.64597	19.1258	0.000742454	0.0855208
BCAS1	0	0.0473073	0.337623	-0.622037	-0.0083112	4.913	19.0872	0.000755522	0.0863813
USP38	0	0.263275	0.182104	0.0379615	0.633779	5.49346	19.0551	0.000766609	0.08672
KLHL24	0	0.358567	0.182585	-0.130713	-0.154652	4.56946	19.0074	0.000783313	0.08672
ADGRL1	0	0.0351104	0.12154	0.434139	-0.0464852	4.35583	19.0034	0.00078475	0.08672
FRMPD1	0	1.24291	0.908191	2.59264	0.324167	1.16246	18.9854	0.000791161	0.08672
NKAPD1	0	0.0683971	-0.000125235	-0.255457	-0.0314114	5.38013	18.9757	0.000794626	0.08672
SLC35C1	0	0.270065	0.268357	-0.0518384	-0.0476402	6.00802	18.97	0.000796675	0.08672
CD83	0	-0.71267	-0.684107	-0.281673	-0.530041	4.02376	18.9649	0.000798518	0.08672
PORCN	0	-0.108243	0.0427334	0.812313	-0.233365	4.31346	18.9514	0.000803431	0.08672
CST6	0	-0.261189	-0.12047	-0.725396	-0.197751	4.58064	18.933	0.000810126	0.0868353
CSRP1	0	-0.209571	-0.197992	0.128163	-0.248616	7.43499	18.9021	0.00082154	0.0870509
CYP7B1	0	0.152715	-0.0135501	-0.362573	0.124803	5.29138	18.897	0.000823416	0.0870509
TSPAN6	0	0.153696	0.144085	-0.296195	-0.0751771	5.99061	18.8678	0.000834375	0.0872929
ERV3-1-ZNF117	0	0.405084	-0.0386614	-0.0562189	1.51074	4.38686	18.8608	0.000837016	0.0872929
RND1	0	-1.28069	-1.26336	-0.285946	-0.077514	2.94118	18.7649	0.000874084	0.0905469
YPEL2	0	0.523198	0.235379	-0.0821063	0.234274	4.65805	18.7202	0.000891905	0.0917714
MVD	0	-0.898854	-0.913955	-0.797692	-1.26187	5.69776	18.7057	0.000897796	0.0917714
OSBPL8	0	0.421782	0.336441	0.149784	0.571024	6.40828	18.6562	0.000918078	0.0932271
PHACTR2	0	0.635413	0.459407	0.215462	0.567819	6.08658	18.6032	0.000940329	0.0948626
PLAC4	0	1.4617	1.29932	2.28592	1.95121	1.88436	18.4915	0.000988947	0.0991194
VSIG10	0	0.665631	0.262799	0.0621865	-0.188598	4.71865	18.4283	0.00101754	0.101327
WNK2	0	0.351284	-0.0203793	-0.826274	-1.40783	3.00209	18.3799	0.00103997	0.102897
ZNF562	0	0.3386	0.274885	0.074135	0.681557	5.6677	18.3568	0.00105086	0.103312
SBK3	0	0.549099	-0.00622617	-0.200423	2.91966	1.04952	18.3169	0.00106996	0.104068
HSPH1	0	-0.422921	-0.519161	-0.446537	0.383692	7.31182	18.3117	0.00107244	0.104068
SERPINA3	0	1.37419	1.15221	0.162474	3.96977	3.32458	18.2987	0.00107878	0.104068
SPRR2B	0	-0.0780554	0.0680643	1.5485	0.0931435	7.05185	18.1865	0.00113469	0.107959
ANKRD62	0	0.696535	0.57945	1.85777	-1.78466	1.32535	18.1814	0.00113732	0.107959
STS	0	0.605151	0.869183	0.0209876	1.51134	4.56887	18.176	0.0011401	0.107959
SPRR2G	0	0.951133	1.06349	2.92012	3.1037	6.39798	18.078	0.0011915	0.112139
EGR2	0	-0.166147	-0.294899	0.999717	0.500742	1.55454	18.0263	0.0012196	0.114088
CDKN2AIP	0	0.0798529	0.0306027	0.421347	0.0944433	5.27836	17.9936	0.00123765	0.115079
MT2A	0	-0.908911	-0.835081	-0.450118	-0.525876	5.7041	17.8906	0.00129638	0.119818
APOBEC3B	0	-1.71631	-1.61177	-1.56683	-1.3957	2.61369	17.8285	0.00133307	0.122475
PLEKHG2	0	0.728986	0.544054	1.10788	1.09484	3.37654	17.8102	0.00134409	0.12254
ZDHHC20	0	0.307992	0.272373	0.0820525	0.345397	6.84153	17.801	0.00134965	0.12254
CASC9	0	2.90931	1.27613	0.763002	2.82818	1.16675	17.7756	0.00136513	0.123221
RIOK3	0	0.557286	0.363146	-0.0180665	0.133455	8.07046	17.7484	0.00138195	0.123814
POGLUT3	0	0.211019	0.0137829	-0.237231	-0.228489	5.74189	17.7373	0.00138881	0.123814
CYP4F2	0	0.783261	0.18788	1.11216	-2.97582	1.81975	17.7262	0.00139576	0.123814
PGM1	0	0.107611	0.127905	-0.173401	-0.0738108	5.47415	17.6877	0.00142014	0.125256
RIN3	0	0.326081	0.411817	-0.0650052	0.473928	4.84886	17.6476	0.00144596	0.126809
KLK7	0	1.12051	1.07083	1.76321	0.762584	7.49478	17.5713	0.00149634	0.129851
GZMB	0	1.16885	-0.486986	0.206261	0.587558	2.62909	17.5696	0.00149747	0.129851
CD68	0	0.183481	0.348327	0.623497	-0.0900006	6.82854	17.5338	0.00152171	0.131216
RNF103	0	0.268929	0.121731	-0.0465149	0.340796	5.34812	17.5187	0.00153206	0.131374
ARPC1A	0	-0.0356298	0.0495307	0.222638	-0.127138	7.3284	17.4828	0.00155699	0.132339
RASSF3	0	0.185319	0.105171	-0.143009	0.335164	4.97791	17.4676	0.00156761	0.132339
OASL	0	0.0252577	0.11787	1.18089	0.471089	3.5407	17.4656	0.00156903	0.132339
CBLN4	0	2.38312	1.30891	0.166051	-0.635511	1.11105	17.4307	0.00159382	0.133699
SLC15A1	0	0.622418	0.367543	-0.163686	0.458463	3.92725	17.2976	0.00169178	0.14115
IL36A	0	-0.000899117	0.486681	1.28397	0.44772	8.02537	17.2749	0.00170912	0.14183
WNT11	0	0.494553	0.9662	-0.320447	-2.59644	1.72344	17.2405	0.00173566	0.143262
B3GALT5-AS1	0	0.686355	1.66691	0.499755	2.04755	2.93669	17.2015	0.00176622	0.145009
DYNAP	0	-0.0939638	-0.000259245	1.32593	-1.02692	3.71683	17.1302	0.00182354	0.147485
RASA4CP	0	-0.0587026	0.159896	0.941496	-0.319725	2.03399	17.1298	0.00182382	0.147485
C1QTNF3-AMACR	0	0.480113	0.358281	-0.297295	-0.223585	4.23007	17.1283	0.00182505	0.147485
LCE1F	0	4.36217	2.02587	1.25701	0.800074	1.27671	17.1127	0.0018379	0.14775
PLA2G4D	0	1.73977	0.920064	0.639135	-0.182672	7.95417	17.028	0.00190886	0.152598
OPN3	0	-0.198973	-0.154067	-0.461987	0.0175657	4.47782	17.0174	0.00191798	0.152598
MAP4K2	0	-0.140996	0.060119	0.407035	-0.330918	3.58169	16.9761	0.00195373	0.154645
GULP1	0	0.676162	0.411689	0.193312	0.402803	4.31283	16.9073	0.00201482	0.158099
STX7	0	0.334443	0.229537	0.0633287	0.19367	6.01176	16.9039	0.00201785	0.158099
VSIG2	0	-0.010642	0.302026	-0.744051	0.246645	3.61057	16.8601	0.00205772	0.160409
KPNA7	0	1.57787	2.3022	3.23869	2.29962	1.33422	16.7943	0.00211913	0.164366
MMP3	0	-2.0549	-2.31581	-1.434	-4.48122	1.22431	16.7759	0.00213666	0.164897
HNRNPH1	0	-0.0826819	-0.124665	0.0053198	0.159059	7.68855	16.7519	0.00215967	0.165234
SECISBP2L	0	0.460536	0.336292	0.146488	0.734589	6.27852	16.749	0.00216244	0.165234
ABHD5	0	0.427106	0.230438	-0.0732033	0.290233	6.50228	16.6724	0.00223769	0.170142
ZNF426	0	0.274317	-0.0387177	-0.306561	0.558276	6.59751	16.5063	0.00240981	0.182331
HECW2	0	1.08611	0.844442	0.52294	0.148884	3.67282	16.4943	0.0024228	0.182419
HNRNPA3	0	-0.0990065	-0.21496	-0.221937	0.0214927	7.79309	16.4833	0.00243471	0.182426
KIAA1211L	0	-0.144698	-0.236897	-0.626792	-0.730953	4.38595	16.3539	0.00257921	0.191108
RELL1	0	-0.210144	-0.319648	-0.682453	-0.100783	3.69424	16.3504	0.00258328	0.191108
SERPINB11	0	1.41827	0.957718	1.8419	-0.68228	5.21046	16.3207	0.00261769	0.191108
PLA2G4B	0	0.791558	0.564252	1.04792	0.325088	5.68685	16.3055	0.00263544	0.191108
SLC4A2	0	-0.0521259	0.0894311	0.296008	-0.0339508	5.17603	16.3021	0.0026394	0.191108
ARL6IP5	0	-0.091401	-0.0985638	-0.320779	-0.190077	6.66741	16.3019	0.00263974	0.191108
GAB1	0	0.758126	0.534002	0.340415	0.329037	5.89057	16.2972	0.00264521	0.191108
ITGB6	0	0.0486381	0.281821	-0.389321	0.710519	5.23351	16.2935	0.00264963	0.191108
MAB21L4	0	-0.200652	-0.118827	-0.501092	-0.153424	7.99481	16.2781	0.00266787	0.191528
FBP1	0	0.312816	0.52342	-0.279172	-0.447944	3.1907	16.2673	0.00268067	0.191556
GMFB	0	0.324872	0.181664	-0.0145809	0.57889	5.04553	16.2454	0.00270695	0.192281
CD177	0	-0.521927	-0.251427	0.595565	-1.06901	7.43195	16.2315	0.00272375	0.192281
SREK1IP1	0	0.065886	-0.0358295	-0.265355	0.17091	5.48881	16.2278	0.00272819	0.192281
SLC25A24	0	-0.108727	0.120619	-0.0901484	0.590989	5.45274	16.1964	0.00276664	0.194105
FADS6	0	0.799389	1.34708	1.68581	1.05754	2.64841	16.0652	0.00293286	0.203429
PLEKHG1	0	0.748876	0.604912	0.504452	0.444223	4.87718	16.0594	0.00294047	0.203429
OTOP3	0	0.449947	0.848897	1.51968	0.135587	3.14029	16.0506	0.00295197	0.203429
ZDHHC14	0	-0.244412	-0.211333	0.354996	-0.000488605	3.27804	16.0504	0.00295225	0.203429
GBP1	0	0.537703	0.295409	1.05435	1.20506	5.5977	16.0352	0.00297231	0.203901
ADGRL3	0	1.02352	0.256624	0.114165	-0.39755	2.38021	16.0244	0.00298662	0.203976
SH2D1B	0	-0.0279952	1.1128	-0.147913	1.06135	2.28037	15.9986	0.00302109	0.205421
RHOU	0	0.380485	0.0964283	-0.43145	-0.0287516	4.56016	15.9359	0.00310639	0.210294
TAX1BP1	0	0.232556	0.206839	-0.0419208	0.230029	8.23781	15.9227	0.00312463	0.210605
HDAC1	0	-0.106309	-0.0811715	0.0798248	-0.240062	7.16487	15.9113	0.00314047	0.210753
TMEM59	0	0.0272023	0.0885678	-0.1072	-0.146455	8.11987	15.8849	0.00317752	0.211643
KCTD3	0	0.386373	0.323964	0.0281907	0.115029	7.37082	15.8823	0.00318117	0.211643
STBD1	0	-0.0659605	0.0222567	-0.478694	-0.35948	3.37765	15.8715	0.00319651	0.211751
GLA	0	-0.133576	-0.0566786	0.307724	-0.203537	4.23887	15.8477	0.00323047	0.213086
IGF2BP2	0	0.25862	0.339701	0.827978	0.287092	3.66075	15.8042	0.00329352	0.216321
ZNF92	0	0.500179	0.323817	-0.075544	0.88108	3.64419	15.7617	0.00335621	0.218736
LINC02538	0	-1.46727	-1.32413	-0.560951	-0.756819	2.91215	15.7601	0.00335862	0.218736
TNFSF9	0	-0.141596	-0.151223	0.447015	-0.803857	3.01579	15.713	0.0034295	0.222413
TNIP1	0	0.129921	0.101007	-0.111168	-0.117727	7.63561	15.6519	0.00352363	0.22717
TMEM51-AS1	0	0.258615	0.450222	-0.169231	0.564862	3.42982	15.6464	0.00353228	0.22717
GPR1	0	0.246132	0.132826	-0.28433	-0.270638	4.46863	15.6119	0.00358672	0.229714
KRT3	0	2.58822	1.61275	1.16163	0.657735	3.78804	15.5594	0.00367118	0.231948
C12orf40	0	0.995582	-0.0928513	-1.04221	1.12992	1.32525	15.5547	0.00367877	0.231948
PPM1G	0	-0.208294	-0.117827	0.0775771	-0.147895	6.3327	15.5529	0.00368163	0.231948
FLVCR2	0	1.05064	0.635333	0.288119	0.157402	4.4727	15.5449	0.00369479	0.231948
CSNK2B	0	1.46231	0.312935	1.92137	-0.710044	1.08129	15.5408	0.00370155	0.231948
GPR108	0	0.0172983	0.161506	0.311382	-0.0527291	5.41045	15.5345	0.00371177	0.231948
TNNT1	0	0.201507	0.514358	1.1421	-0.169215	2.60838	15.4793	0.00380364	0.235263
SOX4	0	0.121746	0.0673786	-0.287852	0.583104	4.83272	15.4764	0.00380863	0.235263
CYP4Z1	0	2.29762	1.54502	0.197344	-0.23478	1.08025	15.4752	0.00381054	0.235263
CXCL2	0	0.956151	0.759865	1.79133	3.88706	1.54867	15.463	0.00383125	0.235599
DHDDS	0	0.0981283	0.0940648	0.307712	-0.0101777	5.22291	15.4312	0.0038856	0.237993
USP54	0	0.365637	0.311446	0.0894784	0.255707	6.44351	15.4017	0.00393663	0.240166
FDFT1	0	-0.308545	-0.481046	-0.329738	-0.605801	7.39409	15.3862	0.00396371	0.240866
EPHX3	0	0.143382	0.0820232	-0.25211	-0.144616	6.5955	15.3741	0.00398498	0.241209
FZD10-AS1	0	0.242919	0.442355	0.782798	0.126778	3.73469	15.3549	0.00401904	0.24232
SRGAP1	0	0.70593	0.646248	0.271898	0.844339	3.75773	15.3247	0.00407309	0.244623
SEMA5A	0	0.428192	0.413063	0.0870516	-0.313306	5.14638	15.3002	0.00411742	0.246327
WDR6	0	-0.0139847	-0.0338181	0.0887411	0.578108	5.88256	15.2812	0.00415212	0.246908
RNASEL	0	0.123318	0.141477	-0.186929	-0.13876	4.78583	15.2774	0.00415913	0.246908
CYP2S1	0	-0.144625	-0.1458	0.313112	-0.0422114	3.8578	15.2548	0.00420095	0.248435
B3GALT5	0	0.981966	1.45623	0.474122	1.04953	3.99972	15.2449	0.00421939	0.248574
CEACAM7	0	0.710097	0.892722	0.549701	0.381566	6.79954	15.2172	0.00427125	0.250546
HELZ2	0	-0.120968	0.182647	0.558447	0.520994	5.08164	15.2098	0.00428534	0.250546
GCOM1	0	0.410307	0.378527	-0.00150435	0.66872	6.7953	15.1803	0.00434153	0.2525
SLC17A5	0	0.196578	0.136402	-0.181656	0.16119	4.30697	15.1751	0.00435148	0.2525
PFKM	0	0.210787	0.273138	0.455962	0.183252	4.95206	15.1588	0.00438293	0.253373
RND3	0	0.196173	0.125577	-0.222145	0.663864	7.33492	15.1464	0.00440701	0.253463
RPS12	0	-0.369863	-0.39992	-0.353581	-0.638234	9.55944	15.1359	0.00442751	0.253463
NATD1	0	0.513275	0.533304	0.585609	-0.221345	4.35694	15.1327	0.00443375	0.253463
CR2	0	1.02397	3.68566	2.27445	-1.46059	1.65067	15.1196	0.00445954	0.253996
SLC1A1	0	0.277795	0.127805	-0.461106	0.297959	3.07939	15.0648	0.0045687	0.257037
FAM131C	0	0.730893	1.26324	2.49904	0.094505	1.16751	15.0556	0.00458719	0.257037
FOXC1	0	0.490162	0.626393	-0.0308508	1.19643	3.6439	15.0484	0.00460185	0.257037
JMY	0	0.923818	0.434676	0.162752	0.196272	6.02998	15.0484	0.00460193	0.257037
MACC1	0	0.114954	0.255447	-0.0920239	0.664931	6.03031	15.045	0.00460872	0.257037
GBE1	0	0.146318	0.100593	-0.145786	0.187072	5.47297	15.0401	0.00461886	0.257037
THEMIS2	0	-0.0922991	-0.00101998	0.543809	-0.0609657	3.67362	15.0329	0.00463344	0.257037
ILF3	0	0.00138172	-0.0292928	0.144074	0.075446	7.19164	15.0267	0.00464615	0.257037
CXCL11	0	1.43308	0.241966	1.75803	2.67066	2.72353	15.0136	0.004673	0.257361
CYP4F3	0	0.211919	0.437025	0.872594	-0.362594	3.61774	15.0052	0.00469048	0.257361
HMOX1	0	0.0648159	-0.0178698	-0.539206	0.305823	7.38835	14.9905	0.00472098	0.257361
SRRM3	0	0.099436	0.223547	0.62937	0.205221	3.78732	14.989	0.00472411	0.257361
CYP1A1	0	-0.108076	0.938221	2.89385	0.384095	1.25504	14.9836	0.00473537	0.257361
PPP4R3B	0	0.199308	0.154827	0.0148709	0.270591	6.83527	14.9645	0.00477536	0.258589
BMPR2	0	0.309731	0.247415	0.0919445	0.391631	6.49429	14.9569	0.00479148	0.258589
SPRR2C	0	0.065503	0.0827078	0.960268	0.0525859	6.90428	14.9255	0.00485816	0.261274
SCRN1	0	0.26559	0.237621	0.0686394	0.160211	6.17835	14.8934	0.00492747	0.264082
SLK	0	0.342367	0.261471	0.0556022	0.47262	8.53386	14.8799	0.00495689	0.264739
TMEM41A	0	-0.179901	-0.127929	-0.261145	0.329027	5.59019	14.848	0.00502698	0.267557
MIB1	0	0.332293	0.192035	0.0408263	0.392687	5.71922	14.8266	0.00507472	0.26917
ITPRIPL2	0	0.233951	0.171071	-0.170868	0.489702	5.94353	14.8065	0.00511991	0.270636
MX1	0	0.157243	0.329357	0.782242	0.367577	6.76229	14.7861	0.00516606	0.272144
NUP210	0	-0.0609367	0.0326817	0.430361	0.0621571	4.13648	14.7741	0.00519348	0.272332
RPS6KB1	0	0.146533	0.204189	0.402663	0.477273	5.70387	14.7691	0.00520493	0.272332
SRSF2	0	-0.418934	-0.333591	-0.246274	-0.0541554	6.91697	14.7492	0.00525077	0.273584
PDP1	0	0.574414	0.429737	0.189795	0.882245	4.44277	14.7385	0.00527545	0.273584
AOPEP	0	-0.44472	-0.373953	-0.256964	-0.263513	5.85268	14.7357	0.00528201	0.273584
C2orf16	0	1.73948	1.40922	0.217309	-1.18808	1.33111	14.6699	0.00543716	0.28044
ACADM	0	0.255259	0.246319	-0.22224	0.436907	6.25394	14.6642	0.00545073	0.28044
CIDEA	0	0.0995292	-0.520509	0.627614	-1.66689	2.67418	14.6377	0.00551485	0.282797
G6PD	0	0.00701815	0.0363993	0.306018	-0.148313	5.40393	14.6215	0.00555427	0.283875
SLPI	0	0.190533	0.306481	0.723773	-0.719377	10.4229	14.6017	0.00560284	0.285412
CD59	0	-0.0617731	-0.0416117	-0.365827	-0.0714593	9.70472	14.575	0.00566902	0.28689
ADAMTS4	0	0.440014	-0.521563	0.708337	-0.546666	1.77364	14.575	0.00566903	0.28689
GPLD1	0	0.902045	0.233894	0.0235841	-0.161102	3.43456	14.5377	0.00576278	0.290473
PSMB4	0	-0.368114	-0.331133	-0.261754	-0.390124	6.65361	14.5319	0.00577748	0.290473
SFPQ	0	-0.214738	-0.261019	-0.195581	0.0751879	7.47924	14.5158	0.00581829	0.291576
ZDHHC13	0	0.0896873	0.170307	0.417561	-0.0716368	6.13152	14.4872	0.00589185	0.293521
TMEM145	0	-2.50747	-1.34103	-2.37544	-2.78993	1.07498	14.486	0.00589514	0.293521
HECTD1	0	0.425185	0.222275	0.0316696	0.328058	8.54143	14.4749	0.00592381	0.294
NAPA	0	0.0235485	0.108274	0.247018	-0.133826	7.03396	14.4667	0.00594532	0.294122
HM13	0	-0.146281	-0.0542064	0.168834	-0.169846	6.92708	14.4507	0.00598723	0.295249
ARC	0	-0.0975861	0.484653	1.04409	-1.37239	2.59402	14.4119	0.00609016	0.299368
UACA	0	0.428887	0.349227	0.116226	0.194445	7.05052	14.3942	0.00613771	0.300748
DCC	0	1.82242	2.39236	1.02947	-0.696944	1.17616	14.382	0.00617053	0.301399
FAM219B	0	0.34051	0.268417	0.0583255	-0.0137587	6.0768	14.3734	0.00619391	0.301543
PPP1R3B	0	0.566778	0.414114	0.165318	0.511102	6.16542	14.3666	0.00621255	0.301543
SLC2A12	0	0.422514	0.305033	-0.369346	-0.478989	3.05054	14.3414	0.00628153	0.303936
UPK1B	0	5.49415	3.55084	2.95864	0.983395	1.92108	14.3268	0.00632183	0.30493
MXI1	0	0.473873	0.30654	0.0139119	-0.0926238	6.64767	14.2806	0.00645119	0.3102
RRP12	0	-0.420462	-0.212559	0.00629732	0.408789	4.53926	14.2534	0.0065286	0.31239
ATP6V0A1	0	0.174525	0.208287	0.388511	0.172087	5.66226	14.2504	0.00653723	0.31239
NOP56	0	-0.395529	-0.248463	-0.0731652	0.0523776	6.18069	14.2419	0.00656184	0.312599
FEM1C	0	0.413648	0.193805	-0.0238103	0.27802	4.86998	14.231	0.00659302	0.313118
PI4KB	0	0.0874856	0.116171	0.242779	-0.00825137	6.34179	14.2211	0.00662174	0.313329
AMOT	0	0.344674	0.279314	-0.139973	-0.319052	4.03059	14.2155	0.00663807	0.313329
SLC9A4	0	1.17492	1.45481	1.99961	0.924312	2.09129	14.2059	0.00666617	0.313696
GRPEL2	0	0.13521	0.262239	0.793258	0.310571	7.17019	14.1816	0.00673754	0.316091
FNBP1L	0	0.298293	0.274722	0.0361205	0.397528	5.59692	14.153	0.00682238	0.318772
CAB39	0	0.148496	0.138838	-0.0139378	0.428314	7.14321	14.1485	0.006836	0.318772
RBMS1	0	0.105069	0.081145	-0.0513103	0.446506	6.03105	14.1407	0.00685922	0.318892
KIF21A	0	0.747609	0.408782	0.0206015	0.0943509	6.94238	14.1146	0.00693821	0.321595
CCL19	0	1.26314	0.253808	1.53389	0.396899	2.92521	14.0843	0.00703093	0.324916
TKT	0	-0.285168	-0.228941	-0.00866427	-0.250028	7.59546	14.0774	0.00705196	0.324916
GLMP	0	0.103052	0.17484	0.40514	-0.16103	4.58526	14.0573	0.00711442	0.326819
LRP11	0	0.0664189	0.0889503	-0.105373	0.248889	6.29351	14.0349	0.0071845	0.329058
SPINK13	0	0.0543834	0.395979	1.86429	0.863495	1.08874	14.0163	0.00724316	0.330367
KDM3A	0	0.312412	0.227628	0.00986747	-0.0997245	6.38128	14.0123	0.00725587	0.330367
OTUB1	0	-0.106624	0.0202299	0.140355	-0.153152	6.27623	13.9649	0.00740796	0.334112
TMEM80	0	0.200271	0.338116	-0.107064	0.062843	4.09608	13.9634	0.00741281	0.334112
TMEM86A	0	0.79385	0.482071	1.01303	0.439265	4.36703	13.9549	0.00744052	0.334112
TMEM171	0	1.50819	0.898887	0.0735312	0.137429	1.58817	13.9476	0.00746432	0.334112
ERMP1	0	0.377924	0.250935	0.0120464	0.28131	6.67744	13.9467	0.0074671	0.334112
KRT76	0	3.06053	1.95133	1.11213	1.71837	4.09053	13.9464	0.00746799	0.334112
IMPDH1	0	-0.204685	-0.0457394	0.174315	0.0397578	5.151	13.9269	0.0075322	0.33601
C11orf87	0	1.10592	2.33044	1.12143	-0.733568	1.18857	13.908	0.00759449	0.337812
FBL	0	-0.436989	-0.371395	-0.266269	-0.380313	6.79306	13.8986	0.00762575	0.338228
ABCA1	0	0.955719	0.893381	0.82957	0.326817	4.83821	13.8892	0.00765727	0.338653
PPRC1	0	-0.200352	-0.131078	0.0920019	0.391746	5.22593	13.8726	0.00771303	0.340145
SHKBP1	0	-0.0199225	0.140546	0.279502	-0.00383757	5.35931	13.7893	0.00799878	0.351741
SUMF1	0	-0.031296	-0.00180284	-0.195677	-0.29161	5.70185	13.7539	0.00812346	0.354758
RB1CC1	0	0.371499	0.252259	0.083858	0.301497	6.2297	13.7512	0.00813294	0.354758
KRT17	0	-0.185433	-0.0528187	1.18079	0.402286	8.3758	13.7502	0.00813634	0.354758
MINDY2	0	0.581018	0.403523	0.285992	0.412013	4.82018	13.7414	0.00816765	0.35512
CLCN4	0	0.874956	0.444404	0.0555559	-0.941519	2.46644	13.7337	0.00819521	0.355318
TUBG1	0	-0.0212552	0.118418	0.327521	0.0125392	4.8347	13.7199	0.00824467	0.356461
HIST1H2BG	0	0.0716672	0.237713	0.814487	0.350646	2.62294	13.6764	0.00840274	0.360393
VAT1	0	0.492245	0.266806	0.180875	-0.394735	7.92504	13.6719	0.00841948	0.360393
ARFIP2	0	-0.158983	-0.0520578	0.142385	0.00918805	5.37166	13.6699	0.00842672	0.360393
LYAR	0	-0.552434	-0.477632	-0.220872	0.0722862	4.13033	13.6623	0.00845475	0.360393
LEPROT	0	0.107522	0.0572114	-0.121175	0.156403	6.29508	13.6599	0.00846341	0.360393
IDH1	0	-0.00924844	-0.0182138	-0.257954	-0.252774	6.67584	13.6566	0.00847571	0.360393
ZFAND5	0	-0.00156462	-0.06568	-0.285695	0.15056	6.76847	13.6437	0.00852342	0.361426
SH3TC1	0	-0.150931	-0.0657629	-0.45006	0.233591	4.95256	13.6278	0.00858291	0.362951
SIRT2	0	0.0384157	0.15431	0.288514	-0.0516081	5.64896	13.6204	0.00861046	0.363121
IL1B	0	0.225798	-0.721913	0.42487	-0.405462	2.69615	13.6099	0.00865005	0.363797
RPS6KA2	0	0.348252	0.351238	0.0456577	0.176546	5.09108	13.602	0.00867987	0.364059
ARSF	0	0.445939	0.204316	-0.251938	-0.926782	3.46535	13.5911	0.00872137	0.364809
GALNT5	0	0.154808	0.242743	-0.226864	0.0224964	7.63381	13.575	0.00878246	0.366135
PTTG1IP	0	-0.117748	-0.0707862	-0.293137	-0.209424	7.30249	13.5703	0.00880051	0.366135
LYPD1	0	1.12673	-0.345145	-0.447439	0.316473	1.39042	13.5569	0.00885225	0.367297
MAPK10	0	-0.160163	-0.0988814	-0.38074	-0.302307	4.67972	13.5236	0.00898165	0.371667
CCL22	0	-0.740475	-0.884221	-0.385597	-0.871065	3.16651	13.501	0.0090703	0.373154
NT5C2	0	0.231676	0.297627	0.500566	0.282513	7.84724	13.4983	0.00908093	0.373154
IGFBP6	0	-1.07873	-0.995686	-1.32367	-2.01021	4.68445	13.4932	0.00910142	0.373154
TP53INP1	0	0.445399	0.302733	0.0594762	0.10468	4.8158	13.4899	0.0091143	0.373154
ASPH	0	0.260939	0.305231	0.125682	0.290886	6.73701	13.4787	0.00915879	0.373984
C12orf29	0	0.177323	0.090997	-0.155609	0.139542	5.57696	13.4536	0.00925931	0.377091
DUSP4	0	0.352689	0.826617	-0.119053	1.95835	4.6777	13.4403	0.00931343	0.378297
LOC729966	0	-2.53645	-0.245298	-0.242629	-0.901438	1.47164	13.4293	0.00935813	0.379115
IGFBP2	0	-0.366567	0.0858637	-0.157965	-0.25305	6.30175	13.3895	0.00952148	0.384723
SLC28A3	0	0.78355	0.300165	-0.0202707	-0.235758	3.74803	13.3714	0.00959668	0.385715
BST2	0	0.422303	0.150062	0.881009	-0.144887	6.10191	13.3703	0.00960118	0.385715
LOC101930085	0	0.107979	0.074896	0.431467	0.0289007	4.14567	13.3656	0.00962101	0.385715
PAX9	0	0.115217	0.301049	0.733892	-0.0478365	5.53961	13.318	0.00982217	0.392584
C19orf48	0	-0.389403	-0.306698	-0.0619414	-0.0294174	4.7169	13.3131	0.00984322	0.392584
CIB1	0	-0.545314	-0.273942	-0.242751	-0.451535	5.92702	13.2972	0.00991137	0.394283
COPS6	0	-0.0278368	0.0291785	0.202073	-0.277873	6.57715	13.2776	0.00999598	0.396627

## Sheet: summary pairwise
FDR<0.05	T1-T2	T1-T3	T1-T4	T1-T5	T2-T3	T2-T4	T2-T5	T3-T4	T3-T5	T4-T5
Down	0	0	0	0	0	11	0	49	2	8
NotSig	15435	15435	15435	15435	15435	15403	15435	15301	15433	15426
Up	0	0	0	0	0	21	0	85	0	1

## Sheet: T1-T2
Genes	logFC	logCPM	LR	PValue	FDR
PLEKHG1	-0.748876	4.87718	14.3766	0.000149649	0.944003
APOBEC3B	1.71631	2.61369	12.726	0.0003606	0.944003
MVD	0.898854	5.69776	11.4896	0.000699857	0.944003
PSMB4	0.368114	6.65361	11.3405	0.000758362	0.944003
WNK4	-1.73432	3.30733	11.3215	0.000766162	0.944003
GAB1	-0.758126	5.89057	11.1368	0.000846299	0.944003
AOPEP	0.44472	5.85268	11.081	0.000872185	0.944003
CIB1	0.545314	5.92702	11.013	0.000904756	0.944003
MINDY2	-0.581018	4.82018	10.7926	0.00101904	0.944003
FBL	0.436989	6.79306	10.7553	0.00103979	0.944003
NT5C	0.624893	4.30638	10.7137	0.00106346	0.944003
ABCA1	-0.955719	4.83821	10.4364	0.00123555	0.944003
RPLP2	0.542905	8.68661	10.2085	0.00139798	0.944003
SRSF2	0.418934	6.91697	10.1141	0.00147138	0.944003
ASAH1	-0.453569	7.50512	10.0033	0.0015626	0.944003
TSPAN15	1.16159	3.47285	9.80888	0.00173671	0.944003
NCOA1	-0.504549	6.71996	9.80337	0.00174193	0.944003
MT2A	0.908911	5.7041	9.74415	0.00179895	0.944003
PHACTR2	-0.635413	6.08658	9.72265	0.00182011	0.944003
SH3PXD2A	-0.527639	7.7066	9.68546	0.00185731	0.944003
B3GNT3	-1.41734	4.78502	9.51042	0.00204308	0.944003
GULP1	-0.676162	4.31283	9.46395	0.00209549	0.944003
HECW2	-1.08611	3.67282	9.41608	0.00215091	0.944003
KRT3	-2.58822	3.78804	9.2242	0.00238837	0.944003
EPB41	-0.615921	6.26599	9.14579	0.00249291	0.944003
RNF5	3.8674	1.21798	8.83428	0.00295624	0.944003
DDX47	0.364925	5.63276	8.7973	0.00301677	0.944003
DUT	0.432922	5.17596	8.74162	0.00311028	0.944003
FRAS1	-0.882007	4.01201	8.73068	0.003129	0.944003
JPT1	0.468966	6.9341	8.67233	0.00323078	0.944003
H2AFX	0.690811	4.89599	8.62524	0.00331536	0.944003
CHRM3	-3.25681	1.46004	8.53772	0.00347861	0.944003
NCOA2	-0.626653	6.32493	8.50568	0.0035404	0.944003
GSTM3	1.09752	6.34522	8.47578	0.00359905	0.944003
WDR74	0.559108	4.51756	8.47355	0.00360347	0.944003
MTMR3	-0.357199	6.42854	8.43811	0.00367439	0.944003
PCSK6	-0.7628	4.11207	8.36136	0.00383283	0.944003
PAFAH1B3	0.61831	4.01719	8.35452	0.00384728	0.944003
GALNT7	-0.885713	4.75867	8.26983	0.00403094	0.944003
PLA2G4D	-1.73977	7.95417	8.25299	0.00406848	0.944003
CPEB4	-0.624615	5.95639	8.21197	0.00416149	0.944003
TRIR	0.441504	6.32308	8.19492	0.00420078	0.944003
KRT2	-2.97323	6.204	8.16638	0.00426739	0.944003
CEBPD	0.84955	4.22558	8.14072	0.00432821	0.944003
RPS28	0.47326	7.99887	8.12765	0.00435953	0.944003
NDUFAB1	0.426936	5.5536	8.0021	0.00467231	0.944003
NUDC	0.383147	5.99943	7.99745	0.00468434	0.944003
ECI1	0.495905	4.5796	7.94879	0.00481194	0.944003
BAG1	0.3839	6.71887	7.89516	0.00495674	0.944003
UNC13B	-0.366087	6.65428	7.89368	0.00496079	0.944003
STX17	-0.48298	6.25273	7.89245	0.00496416	0.944003
CD83	0.71267	4.02376	7.88833	0.00497547	0.944003
MTLN	0.67856	3.68829	7.85982	0.00505454	0.944003
CLCN3	-0.425025	7.88546	7.84686	0.00509091	0.944003
LOC729966	2.53645	1.47164	7.80894	0.00519883	0.944003
SEC31A	-0.337618	7.37447	7.78706	0.00526219	0.944003
SLC23A2	-0.626143	5.00271	7.75796	0.00534762	0.944003
ADGRL2	-0.503201	6.64902	7.74278	0.00539277	0.944003
RPS12	0.369863	9.55944	7.68794	0.00555909	0.944003
OSBPL8	-0.421782	6.40828	7.68366	0.00557231	0.944003
UPK1B	-5.49415	1.92108	7.66698	0.00562404	0.944003
CARD6	-0.520264	5.25602	7.65287	0.0056682	0.944003
ITPA	0.416756	5.12603	7.57479	0.00591903	0.944003
TTC39B	-0.556467	4.78132	7.55285	0.00599154	0.944003
SEC24A	-0.464999	5.57806	7.54238	0.00602643	0.944003
SNHG6	0.474837	4.56585	7.51998	0.00610185	0.944003
FLVCR2	-1.05064	4.4727	7.51262	0.00612682	0.944003
RPLP1	0.476215	9.84005	7.51107	0.0061321	0.944003
RPL13	0.478506	9.53453	7.44898	0.00634725	0.944003
ITPR2	-0.783814	6.85155	7.42914	0.00641761	0.944003
SETD7	-0.633715	7.01064	7.39982	0.00652303	0.944003
MOSPD2	-0.705328	5.11779	7.39822	0.00652883	0.944003
CCDC85B	1.01851	3.74503	7.32829	0.00678775	0.944003
NME2	0.404407	7.98883	7.30428	0.00687907	0.944003
RNMT	-0.377524	5.3475	7.26483	0.00703178	0.944003
CRYGS	-2.47604	4.09013	7.2261	0.00718512	0.944003
REX1BD	0.756438	3.41192	7.20281	0.00727894	0.944003
BLMH	0.334647	5.63412	7.11967	0.00762429	0.944003
LINC02538	1.46727	2.91215	7.11176	0.00765798	0.944003
TMEM145	2.50747	1.07498	7.10227	0.00769864	0.944003
ZNF254	-0.748247	4.56344	7.08781	0.00776099	0.944003
STX7	-0.334443	6.01176	7.03589	0.00798922	0.944003
ATP5F1D	0.626097	5.41539	7.00117	0.00814563	0.944003
FRMD4B	-0.431513	6.71926	6.99779	0.00816103	0.944003
RORA	-0.750993	5.29131	6.9935	0.00818061	0.944003
NDUFS6	0.429241	5.43057	6.98985	0.00819731	0.944003
TRMT112	0.321667	5.83092	6.98171	0.00823468	0.944003
TMTC1	-1.05557	4.4185	6.98049	0.00824033	0.944003
MZT2B	0.721831	5.16917	6.98036	0.00824089	0.944003
SNRNP70	0.38878	5.86407	6.96877	0.00829446	0.944003
DOCK4	-0.697305	3.76882	6.96061	0.00833238	0.944003
MMP16	-2.94714	1.31671	6.95021	0.00838096	0.944003
JMY	-0.923818	6.02998	6.94397	0.00841021	0.944003
RALGAPA2	-0.608303	4.97311	6.94179	0.0084205	0.944003
HIPK3	-0.432429	6.60748	6.92331	0.00850793	0.944003
KIAA0355	-0.568889	4.24058	6.89333	0.00865182	0.944003
SPECC1L-ADORA2A	-0.501484	5.72799	6.86327	0.00879852	0.944003
VSIG10	-0.665631	4.71865	6.83377	0.00894505	0.944003
ACBD3	-0.314488	6.2569	6.82996	0.00896414	0.944003
REST	-0.379336	5.51965	6.8078	0.00907606	0.944003
DKK2	-1.59875	2.80433	6.80542	0.00908813	0.944003
CDC14B	-0.962241	3.51368	6.79351	0.009149	0.944003
WASL	-0.411039	6.64635	6.78971	0.00916848	0.944003
SIVA1	0.55445	4.52444	6.75748	0.00933557	0.944003
ANKRD50	-0.47647	5.25186	6.73597	0.00944878	0.944003
EP300	-0.488485	6.59099	6.71288	0.00957189	0.944003
PPP1R3B	-0.566778	6.16542	6.71143	0.00957966	0.944003
TLR6	-0.960424	3.02392	6.69168	0.00968642	0.944003
POLR2A	-0.426844	7.71809	6.6907	0.00969174	0.944003
SCAND1	0.712996	3.83962	6.68028	0.00974855	0.944003
SBF2	-0.371041	5.64938	6.67895	0.00975583	0.944003
NAV2	-0.548043	5.61225	6.66109	0.00985405	0.944003
RNPS1	0.283449	6.03597	6.65816	0.00987028	0.944003

## Sheet: T1-T3
Genes	logFC	logCPM	LR	PValue	FDR
FDPS	0.593194	6.81243	17.654	2.64958e-05	0.25913
ACAT2	0.763487	6.34118	16.5915	4.63582e-05	0.25913
MVD	0.913955	5.69776	16.2589	5.52491e-05	0.25913
APOBEC3B	1.61177	2.61369	15.8894	6.7154e-05	0.25913
ASAH1	-0.465371	7.50512	12.7379	0.000358327	1
PSMB4	0.331133	6.65361	11.7383	0.000612285	1
RPS12	0.39992	9.55944	11.6588	0.00063898	1
FDFT1	0.481046	7.39409	11.5873	0.000664054	1
MMP3	2.31581	1.22431	11.3764	0.000743814	1
NDUFAB1	0.445672	5.5536	11.1896	0.000822583	1
PLEKHG1	-0.604912	4.87718	11.1616	0.000835094	1
MT2A	0.835081	5.7041	11.0879	0.000868924	1
ABCA1	-0.893381	4.83821	10.8251	0.00100135	1
AOPEP	0.373953	5.85268	10.0957	0.00148616	1
CEACAM7	-0.892722	6.79954	10.0661	0.00151024	1
FBL	0.371395	6.79306	9.98673	0.00157672	1
GALNT7	-0.892521	4.75867	9.96186	0.00159817	1
NCOA1	-0.457932	6.71996	9.78737	0.00175714	1
SNRPF	0.442794	5.48277	9.69524	0.00184746	1
UNC13B	-0.366733	6.65428	9.67619	0.00186671	1
CD83	0.684107	4.02376	9.49425	0.00206117	1
CEBPD	0.773656	4.22558	9.02666	0.00266071	1
EBP	0.486061	5.81939	8.96138	0.00275747	1
B3GNT3	-1.27283	4.78502	8.95721	0.00276377	1
SNX18	-0.508525	5.06501	8.81754	0.00298349	1
ADGRL2	-0.485075	6.64902	8.69822	0.00318521	1
RPL35A	0.364615	8.64551	8.56966	0.00341812	1
PTMS	0.430732	6.49248	8.55687	0.00344221	1
DUT	0.376036	5.17596	8.48111	0.00358854	1
LINC02538	1.32413	2.91215	8.44277	0.00366498	1
HNRNPA1	0.24017	8.67668	8.27644	0.00401628	1
SRSF2	0.333591	6.91697	8.21619	0.00415183	1
PCSK6	-0.689721	4.11207	8.20951	0.00416715	1
GPR107	-0.255414	6.77021	8.01787	0.0046318	1
NDUFB9	0.360671	6.10481	8.01356	0.00464284	1
SEC31A	-0.309701	7.37447	8.00737	0.00465874	1
TOMM6	0.286476	6.12191	7.99894	0.00468048	1
ERG28	0.373503	6.03533	7.94839	0.00481302	1
SFPQ	0.261019	7.47924	7.94121	0.00483214	1
CCL22	0.884221	3.16651	7.93411	0.00485116	1
SH3PXD2A	-0.433165	7.7066	7.92917	0.00486441	1
PCSK9	0.867407	3.14554	7.92738	0.00486923	1
RPL34	0.44694	8.56977	7.90764	0.00492264	1
APLP1	-2.95847	1.47737	7.88862	0.00497467	1
HNRNPA3	0.21496	7.79309	7.8501	0.00508179	1
NT5C	0.461996	4.30638	7.75973	0.00534238	1
FER1L6	-2.9129	2.06863	7.65843	0.00565076	1
HSPE1-MOB4	0.542156	4.11087	7.6349	0.00572495	1
RANBP1	0.387167	5.78569	7.59719	0.00584595	1
FRAS1	-0.74864	4.01201	7.46558	0.00628898	1
LMTK2	-0.439169	6.07576	7.41604	0.00646451	1
DDX47	0.295734	5.63276	7.39633	0.00653569	1
ADORA2B	0.551461	3.96294	7.37691	0.00660664	1
NME2	0.357525	7.98883	7.33153	0.00677553	1
PSMB1	0.288288	6.89324	7.32475	0.00680113	1
TEAD1	-0.49984	6.47588	7.31901	0.00682291	1
CNTN3	-2.93789	1.35524	7.27996	0.00697279	1
IRF2BP2	0.297277	6.58485	7.27913	0.00697605	1
BANF1	0.318069	5.48184	7.24534	0.00710854	1
EIF5B	0.304973	7.33854	7.21797	0.00721772	1
LIPH	-0.864136	4.16679	7.19825	0.00729747	1
CHRM3	-2.87468	1.46004	7.18447	0.00735372	1
HDLBP	-0.246407	8.85148	7.14907	0.00750029	1
PCSK1N	1.90403	1.12471	7.06223	0.0078726	1
FUS	0.248985	7.2547	7.03889	0.00797584	1
HSPH1	0.519161	7.31182	7.02319	0.00804606	1
EIF3K	0.304519	7.01441	6.96973	0.00829	1
PRPS2	0.326643	5.29225	6.96898	0.00829349	1
ACSS2	0.385806	5.35969	6.95725	0.00834801	1
PARK7	0.3115	6.83869	6.94359	0.00841199	1
BLMH	0.29201	5.63412	6.93556	0.00844984	1
RPL38	0.342258	8.15585	6.9272	0.00848943	1
ABCG1	-0.938993	3.79655	6.87032	0.00876392	1
KANK1	-0.462365	7.5042	6.82474	0.00899038	1
NATD1	-0.533304	4.35694	6.82455	0.0089913	1
MTLN	0.549501	3.68829	6.81539	0.00903756	1
SEC24A	-0.401046	5.57806	6.80503	0.00909015	1
FADS6	-1.34708	2.64841	6.801	0.00911068	1
CLCN3	-0.358011	7.88546	6.79519	0.00914039	1
KIAA0556	-0.419627	4.74453	6.74142	0.00941997	1
SLIRP	0.448058	4.97225	6.72349	0.00951513	1
GAB1	-0.534002	5.89057	6.72184	0.00952393	1
RPLP2	0.3888	8.68661	6.71651	0.00955241	1
HECW2	-0.844442	3.67282	6.69068	0.00969184	1
TNFRSF11A	-0.749735	3.64747	6.68528	0.00972121	1
PABPN1	0.234663	6.15764	6.66609	0.00982647	1

## Sheet: T1-T4
Genes	logFC	logCPM	LR	PValue	FDR
PLAU	0.644006	5.3265	14.7992	0.000119586	0.869805
NRTN	1.42918	2.43335	14.7339	0.000123803	0.869805
LINC02028	-3.34584	2.42525	14.1471	0.000169058	0.869805
APOBEC3B	1.56683	2.61369	13.4082	0.000250531	0.964188
PCSK1N	2.70047	1.12471	12.3208	0.000447939	0.964188
LOC105371730	2.73104	1.53802	11.9561	0.000544679	0.964188
MVD	0.797692	5.69776	11.6133	0.000654807	0.964188
P2RX5-TAX1BP3	0.437725	7.64597	11.4264	0.000724081	0.964188
RHOF	-1.35176	3.62536	11.3774	0.000743414	0.964188
PLD2	-0.623149	6.47686	10.991	0.000915557	0.964188
IGFBP6	1.32367	4.68445	10.8024	0.00101369	0.964188
FADS6	-1.68581	2.64841	10.7044	0.00106884	0.964188
SEC24C	-0.361577	7.31988	10.6258	0.00111523	0.964188
TGM3	-3.44537	9.33256	10.623	0.00111687	0.964188
SLC13A4	-1.0819	3.91332	10.5645	0.00115278	0.964188
KLK7	-1.76321	7.49478	10.5258	0.00117717	0.964188
EEF1A2	-2.33487	2.78649	10.5065	0.00118953	0.964188
CCNG2	0.809419	7.17131	10.2381	0.00137569	0.964188
ACAT2	0.618606	6.34118	10.2201	0.00138917	0.964188
KIAA0556	-0.519559	4.74453	10.0964	0.00148562	0.964188
COPA	-0.310755	7.36532	10.0003	0.00156512	0.964188
FGF11	-0.96849	5.53992	9.98348	0.00157951	0.964188
TMEM145	2.37544	1.07498	9.96565	0.00159488	0.964188
DUT	0.4182	5.17596	9.92148	0.00163361	0.964188
PFKM	-0.455962	4.95206	9.79095	0.00175373	0.964188
GALNT7	-0.898323	4.75867	9.75383	0.0017895	0.964188
HDLBP	-0.292978	8.85148	9.67519	0.00186773	0.964188
REEP5	0.271041	6.86749	9.6488	0.00189476	0.964188
SLC9A4	-1.99961	2.09129	9.64525	0.00189842	0.964188
FER1L6	-3.29457	2.06863	9.61723	0.0019276	0.964188
ILRUN	-0.355891	6.96728	9.5632	0.00198517	0.964188
CDC42BPB	-0.347027	7.26763	9.5325	0.00201865	0.964188
KPNA7	-3.23869	1.33422	9.48056	0.0020766	0.964188
SNHG6	0.480708	4.56585	9.39928	0.0021707	0.964188
PI4KA	-0.449295	5.44748	9.31424	0.00227379	0.964188
KIF13B	-0.609451	5.82035	9.30361	0.00228703	0.964188
SLC49A4	0.459573	5.08602	9.23001	0.00238081	0.964188
RELL1	0.682453	3.69424	9.22463	0.00238781	0.964188
SEC24A	-0.474011	5.57806	9.18787	0.00243624	0.964188
PLA2G4B	-1.04792	5.68685	9.1199	0.00252844	0.975661
ABCA1	-0.82957	4.83821	8.99378	0.002709	0.980714
KLK14	-2.49304	3.9772	8.95778	0.0027629	0.980714
PLAC4	-2.28592	1.88436	8.92761	0.00280892	0.980714
ABCG1	-1.08378	3.79655	8.84432	0.00294002	0.980714
RSAD2	-2.47826	4.10041	8.79486	0.00302081	0.980714
GGA1	-0.411237	5.24822	8.7752	0.00305353	0.980714
PLEKHG2	-1.10788	3.37654	8.72526	0.00313832	0.980714
NT5C2	-0.500566	7.84724	8.68468	0.00320896	0.980714
ESAM	0.609455	4.59029	8.6435	0.0032823	0.980714
GBF1	-0.35073	6.1579	8.63221	0.0033027	0.980714
RPS12	0.353581	9.55944	8.63133	0.0033043	0.980714
PDCD6	0.390262	6.60866	8.61693	0.00333052	0.980714
RUSC2	-0.797184	4.69074	8.54927	0.00345662	0.980714
ARCN1	-0.263081	7.28927	8.51132	0.00352944	0.980714
ATP6V0A1	-0.388511	5.66226	8.49777	0.00355582	0.980714
SLCO4A1	0.768419	4.17805	8.47969	0.00359133	0.980714
RPRM	1.93117	1.35219	8.42128	0.00370855	0.980714
IRF2BP2	0.327105	6.58485	8.39084	0.00377116	0.980714
NDUFAB1	0.394632	5.5536	8.37136	0.0038118	0.980714
ZBED6	-0.762767	4.32145	8.21036	0.0041652	0.980714
ADGRL2	-0.478375	6.64902	8.15648	0.00429075	0.980714
MINDY1	-0.555803	5.27569	8.0823	0.00446996	0.980714
ALOXE3	-1.64066	3.57642	8.07602	0.00448548	0.980714
DHTKD1	-0.52438	5.28861	8.04892	0.00455308	0.980714
KLK8	-1.10711	6.52133	8.01201	0.00464681	0.980714
HNRNPA3	0.221937	7.79309	7.98874	0.00470693	0.980714
APLP1	-3.00441	1.47737	7.9883	0.00470807	0.980714
LIPH	-0.925104	4.16679	7.9772	0.00473702	0.980714
MMP28	2.22404	1.13003	7.96973	0.00475661	0.980714
NATD1	-0.585609	4.35694	7.96135	0.00477867	0.980714
FDPS	0.410584	6.81243	7.94375	0.00482538	0.980714
SORBS1	-1.0286	5.26456	7.94118	0.00483223	0.980714
TMSB4X	0.505271	9.00004	7.9359	0.00484634	0.980714
PCSK6	-0.690392	4.11207	7.93345	0.00485292	0.980714
MINK1	-0.3992	7.75555	7.91614	0.00489956	0.980714
TOMM6	0.291266	6.12191	7.87216	0.00502016	0.980714
ADM2	-1.44627	2.25694	7.80411	0.00521275	0.980714
RHEB	0.35818	5.04693	7.73821	0.00540645	0.980714
GNG4	0.974703	2.7281	7.71115	0.00548807	0.980714
TBC1D9B	-0.273476	7.02016	7.69668	0.00553225	0.980714
SPECC1L-ADORA2A	-0.491506	5.72799	7.68838	0.00555774	0.980714
OPN3	0.461987	4.47782	7.68834	0.00555788	0.980714
AP1B1	-0.412058	7.4854	7.68606	0.00556489	0.980714
CABIN1	-0.382162	5.47213	7.66284	0.00563696	0.980714
FZD10-AS1	-0.782798	3.73469	7.58565	0.00588346	0.980714
LINC02487	-1.29508	5.51992	7.5822	0.00589474	0.980714
UFC1	0.292307	6.44208	7.56264	0.00595908	0.980714
CD68	-0.623497	6.82854	7.55367	0.0059888	0.980714
UBE2I	0.23539	6.38811	7.54715	0.00601049	0.980714
WARS	-1.18699	6.65417	7.54715	0.00601051	0.980714
WFDC12	-2.49392	3.49866	7.54713	0.00601057	0.980714
ERC1	-0.40465	6.4965	7.48621	0.00621732	0.980714
PLEKHG1	-0.504452	4.87718	7.39798	0.00652972	0.980714
PDZD8	-0.482761	5.75894	7.3613	0.00666427	0.980714
CCDC127	0.628822	3.6372	7.33415	0.00676568	0.980714
GPR107	-0.249526	6.77021	7.32719	0.0067919	0.980714
CPEB4	-0.545662	5.95639	7.31859	0.0068245	0.980714
SH3PXD2A	-0.422671	7.7066	7.29293	0.00692267	0.980714
CEBPD	0.713644	4.22558	7.2692	0.00701471	0.980714
UBR4	-0.417031	7.05764	7.26614	0.00702668	0.980714
PPIC	0.399351	5.5497	7.26567	0.00702849	0.980714
SEC31A	-0.300387	7.37447	7.24429	0.0071127	0.980714
TACC1	-0.422417	6.52667	7.24362	0.00711532	0.980714
NOG	2.13568	1.12982	7.20298	0.00727826	0.980714
ATRAID	0.31121	6.20181	7.20012	0.00728985	0.980714
CALB2	-1.38208	2.76147	7.18767	0.00734061	0.980714
RPL30	0.344014	9.39469	7.16011	0.00745428	0.980714
KIAA1211L	0.626792	4.38595	7.13224	0.007571	0.980714
MTLN	0.577604	3.68829	7.12442	0.0076041	0.980714
SBF2	-0.353971	5.64938	7.10692	0.00767868	0.980714
TANC2	-0.508559	4.91372	7.09227	0.0077417	0.980714
BLMH	0.302446	5.63412	7.06663	0.0078533	0.980714
PHACTR4	-0.650217	7.28732	7.06468	0.00786185	0.980714
MTPN	-0.469841	8.30308	7.06172	0.00787486	0.980714
CST6	0.725396	4.58064	7.05113	0.00792151	0.980714
MIR193BHG	1.08975	2.1173	7.04	0.00797092	0.980714
PARK7	0.320776	6.83869	7.03113	0.00801049	0.980714
TBC1D20	-0.275117	5.93054	7.02938	0.00801832	0.980714
TMEM86A	-1.01303	4.36703	7.02501	0.0080379	0.980714
ACKR2	-0.859513	3.1568	7.01898	0.008065	0.980714
FAM102A	-0.605014	7.55133	7.00877	0.00811113	0.980714
PSMB4	0.261754	6.65361	7.00249	0.00813964	0.980714
HIST1H1C	-1.05946	4.92723	7.00101	0.00814637	0.980714
NKIRAS2	-0.325778	5.45282	6.99731	0.00816323	0.980714
NAV2	-0.520024	5.61225	6.99192	0.00818783	0.980714
BZW2	0.31989	6.03133	6.9839	0.00822464	0.980714
RPS6KB1	-0.402663	5.70387	6.98195	0.00823357	0.980714
ARL6IP5	0.320779	6.66741	6.97863	0.00824887	0.980714
SZT2	-0.451743	5.18412	6.97191	0.00827992	0.980714
AKAP13	-0.390448	7.22215	6.9562	0.00835293	0.980714
VSIG8	-1.68457	5.25849	6.94394	0.00841038	0.980714
ANP32B	0.297759	7.0836	6.9141	0.00855188	0.980714
ABAT	-0.875797	3.79002	6.9047	0.00859693	0.980714
SIX2	1.33713	2.08149	6.89186	0.00865891	0.980714
GPSM1	0.923986	4.35317	6.88826	0.00867635	0.980714
LINC00887	-1.44055	1.99455	6.87923	0.00872031	0.980714
CTTNBP2	-0.869858	3.87388	6.86946	0.00876813	0.980714
LDHD	-0.862133	2.92322	6.86942	0.00876829	0.980714
KLK5	-1.55839	5.66702	6.8501	0.00886364	0.981173
RPS4X	0.32013	10.5452	6.83724	0.00892766	0.981173
KRT80	-0.671513	7.94264	6.81627	0.00903312	0.981173
PI4KB	-0.242779	6.34179	6.81492	0.00903996	0.981173
LMTK2	-0.428893	6.07576	6.80501	0.00909023	0.981173
PBDC1	0.355558	4.99585	6.77392	0.00924994	0.982574
KLRB1	0.848237	3.03336	6.75834	0.00933107	0.982574
PSMG1	0.400604	4.71141	6.75483	0.00934942	0.982574
SMPD3	-1.49194	2.86952	6.75322	0.00935785	0.982574
OTOP3	-1.51968	3.14029	6.73101	0.0094751	0.988163
RPL34	0.421239	8.56977	6.70111	0.00963527	0.998124
MYZAP	0.649027	4.8299	6.65049	0.00991283	1

## Sheet: T1-T5
Genes	logFC	logCPM	LR	PValue	FDR
HLA-DQB1	9.00691	5.62983	19.7272	8.93224e-06	0.137869
HLA-DQA1	3.40063	5.53458	14.7682	0.00012157	0.681267
OSBPL3	-0.854798	5.4062	14.1772	0.000166374	0.681267
FDPS	0.883024	6.81243	13.7332	0.000210694	0.681267
BPGM	-1.44348	5.88103	13.6462	0.000220689	0.681267
SNX18	-0.823029	5.06501	11.2008	0.000817601	1
USP38	-0.633779	5.49346	10.9744	0.000923773	1
RPS12	0.638234	9.55944	10.9636	0.000929197	1
LINC01235	-4.18732	1.17803	10.9009	0.000961187	1
MVD	1.26187	5.69776	9.90151	0.00165143	1
PRPF4B	-0.474271	6.07217	9.59268	0.00195355	1
MMP3	4.48122	1.22431	9.47541	0.00208245	1
ZNF562	-0.681557	5.6677	9.41766	0.00214905	1
JMJD1C	-0.659269	6.38897	9.15775	0.00247667	1
FAM126B	-0.813099	5.08591	9.11329	0.00253759	1
RPL10	0.486533	9.55685	9.09256	0.00256652	1
WASL	-0.631127	6.64635	8.92943	0.00280612	1
AFF4	-0.757201	7.30893	8.92606	0.0028113	1
SLC7A6	-0.883439	3.93741	8.88766	0.00287104	1
ERV3-1-ZNF117	-1.51074	4.38686	8.85436	0.0029239	1
LMTK2	-0.694075	6.07576	8.83039	0.00296255	1
GOLGA6L9	-3.81541	1.19514	8.69051	0.00319872	1
RDH10	-2.69872	5.26195	8.58116	0.00339658	1
SECISBP2L	-0.734589	6.27852	8.57347	0.00341096	1
RASA2	-0.75561	4.69277	8.50896	0.00353402	1
EFR3A	-0.444987	6.39113	8.44591	0.00365865	1
TMED7	-0.599998	5.68372	8.38495	0.0037834	1
ZNF800	-0.698479	4.53835	8.34257	0.00387268	1
PPAT	-0.878143	3.68783	8.21048	0.00416492	1
ACAT2	0.921924	6.34118	8.19157	0.00420855	1
CLEC2B	1.2528	4.35107	8.15782	0.0042876	1
NINJ1	0.997598	4.86822	8.00807	0.00465694	1
MBNL1	-0.440511	6.9012	7.99829	0.00468215	1
IL1RAP	-0.690169	5.53407	7.97272	0.00474875	1
MALT1	-0.645166	5.92861	7.93942	0.00483693	1
CHRNA3	-3.66156	1.293	7.92837	0.00486655	1
ERG28	0.613225	6.03533	7.92484	0.00487607	1
FAM126A	-0.831331	5.70175	7.84274	0.00510253	1
SERPINA3	-3.96977	3.32458	7.83878	0.0051137	1
TANC2	-0.746764	4.91372	7.83222	0.00513231	1
OSBPL8	-0.571024	6.40828	7.8235	0.00515714	1
ASAP2	-0.762265	5.62816	7.80458	0.00521139	1
TEAD1	-0.751137	6.47588	7.78231	0.00527603	1
WDR6	-0.578108	5.88256	7.71746	0.00546893	1
ERBIN	-0.47097	6.34707	7.63373	0.00572866	1
PPP1R15B	-0.452409	5.96247	7.57045	0.0059333	1
TMEM35A	3.7431	1.76091	7.55697	0.00597786	1
FAM91A1	-0.49118	5.57417	7.48835	0.00620993	1
CD164	-0.468325	7.31889	7.47772	0.00624672	1
SCYL2	-0.524304	5.96547	7.42537	0.00643106	1
IGFBP6	2.01021	4.68445	7.40101	0.00651873	1
PDP1	-0.882245	4.44277	7.3727	0.00662213	1
RPS3A	0.682512	8.91723	7.37117	0.00662779	1
TWF1	-0.587032	7.03761	7.33622	0.00675787	1
SEC24A	-0.609965	5.57806	7.33179	0.00677457	1
CHST14	0.992103	3.62135	7.30963	0.00685862	1
FAM214A	-0.834517	5.96528	7.27584	0.00698884	1
LARP4	-0.507913	5.53313	7.24911	0.00709361	1
RPS6KA3	-0.494443	6.00024	7.17188	0.00740551	1
EDEM1	-0.625913	6.22785	7.14334	0.00752428	1
RPS8	0.537173	10.3093	7.13531	0.00755807	1
CXCL2	-3.88706	1.54867	7.13479	0.00756026	1
RPL21	0.626024	8.44433	7.13287	0.00756836	1
BABAM2-AS1	-2.79703	1.30094	7.07874	0.00780038	1
HIPK3	-0.585993	6.60748	7.06329	0.00786795	1
DENND1B	-0.641148	4.77385	7.00659	0.00812102	1
SNHG8	0.705818	5.14542	6.9826	0.0082306	1
WASHC4	-0.55782	5.45916	6.97274	0.00827605	1
EDEM3	-0.494418	5.61661	6.94064	0.00842591	1
PCSK9	1.43078	3.14554	6.93007	0.00847584	1
TAB3	-0.738154	6.08618	6.92648	0.00849285	1
AKR1A1	0.470235	6.41296	6.9204	0.00852181	1
MTLN	0.946443	3.68829	6.8387	0.00892037	1
RAPGEF6	-0.65019	4.57423	6.83734	0.00892717	1
TMX3	-0.516257	5.15442	6.8336	0.00894589	1
RPL27A	0.510397	9.53618	6.813	0.00904968	1
JRK	-0.589383	5.02387	6.78696	0.00918263	1
ATRAID	0.476465	6.20181	6.78212	0.00920754	1
ATP13A3	-0.864238	5.80168	6.75993	0.00932275	1
FDFT1	0.605801	7.39409	6.7476	0.0093874	1
PLAU	0.687394	5.3265	6.7336	0.00946132	1
LCOR	-0.727252	4.77587	6.72668	0.0094981	1
HERC3	-0.601034	5.80298	6.71828	0.00954295	1
RPL5	0.448429	9.58653	6.69901	0.00964667	1
SNHG6	0.660841	4.56585	6.68771	0.00970796	1
SPAG1	-0.832879	3.99838	6.68122	0.0097434	1
EGF	-3.10574	1.14911	6.66489	0.00983306	1
EEF1G	0.494779	9.88511	6.64124	0.00996448	1
RPL10A	0.483691	9.41296	6.64119	0.00996475	1

## Sheet: T2-T3
Genes	logFC	logCPM	LR	PValue	FDR
GZMB	1.65584	2.62909	16.8325	4.08281e-05	0.630181
P2RY4	1.58451	1.90057	13.878	0.000195065	0.999901
LOC729966	-2.29116	1.47164	12.0304	0.000523404	0.999901
KRT2	1.72966	6.204	11.6815	0.000631231	0.999901
LYPD1	1.47188	1.39042	11.3883	0.00073908	0.999901
DHRS2	1.86216	1.50192	10.3579	0.00128924	0.999901
CLEC2B	0.552455	4.35107	10.3425	0.00130004	0.999901
OTOF	1.69931	1.03667	10.2468	0.00136924	0.999901
IGFBP2	-0.45243	6.30175	10.1708	0.00142681	0.999901
ADGRL3	0.766901	2.38021	9.97424	0.00158746	0.999901
CABLES1	0.681445	4.17949	9.76447	0.00177916	0.999901
CASC9	1.63319	1.16675	9.30551	0.00228466	0.999901
CYP2A6	1.68929	1.16044	9.26394	0.0023371	0.999901
WFDC12	1.41183	3.49866	9.17203	0.00245742	0.999901
GZMA	0.755699	3.96535	8.97832	0.00273202	0.999901
LOC400682	1.78113	1.03741	8.70795	0.00316824	0.999901
GPLD1	0.668151	3.43456	8.2833	0.00400113	0.999901
TLR6	0.602639	3.02392	8.26667	0.00403795	0.999901
IL12RB2	1.00887	2.05829	8.17583	0.00424523	0.999901
PROK2	1.5115	1.19503	7.984	0.00471926	0.999901
LCE1F	2.3363	1.27671	7.82133	0.00516332	0.999901
RPS28	-0.297868	7.99887	7.80071	0.00522257	0.999901
PEX6	-0.329999	4.82683	7.78388	0.00527145	0.999901
KCNG1	-0.777034	2.6448	7.54416	0.0060205	0.999901
ISM1	-0.883811	2.2734	7.44865	0.0063484	0.999901
CD8A	0.693143	4.04962	7.41322	0.00647464	0.999901
EEF1A2	-1.29717	2.78649	7.34679	0.00671826	0.999901
LGALS4	1.63307	1.07505	7.2983	0.00690199	0.999901
VSIG10	0.402832	4.71865	7.28797	0.0069418	0.999901
FABP4	-2.54302	7.20414	7.15925	0.00745783	0.999901
LINC01235	-1.8929	1.17803	6.99177	0.00818855	0.999901
KRT77	1.25073	1.28704	6.89063	0.00866488	0.999901
CHI3L2	1.21462	2.58423	6.87898	0.00872155	0.999901
IGLL5	-1.84438	6.73672	6.86878	0.00877146	0.999901
CHMP1A	-0.21603	6.73712	6.71561	0.00955724	0.999901

## Sheet: T2-T4
Genes	logFC	logCPM	LR	PValue	FDR
YOD1	1.69212	6.88826	38.9202	4.4149e-10	6.8144e-06
CABLES1	1.22893	4.17949	28.1771	1.10709e-07	0.000854394
SLCO4A1	0.959402	4.17805	25.8604	3.67017e-07	0.00148026
CCNG2	0.938742	7.17131	25.6855	4.01838e-07	0.00148026
EEF1A2	-2.51502	2.78649	25.3445	4.79514e-07	0.00148026
SULT1B1	1.35745	3.08352	23.9285	9.99809e-07	0.00257201
SH3BGRL2	0.630259	7.28323	23.158	1.49219e-06	0.00313611
SLC49A4	0.521318	5.08602	22.9258	1.68376e-06	0.00313611
DUSP3	0.345954	6.44972	22.7672	1.82864e-06	0.00313611
CCDC127	0.758041	3.6372	21.5969	3.36399e-06	0.00519231
FAM222A	1.32667	3.36288	20.1886	7.0171e-06	0.00984627
LINC00302	3.26515	1.35739	19.8894	8.20524e-06	0.010554
KRT2	2.3822	6.204	19.685	9.13162e-06	0.010842
GGA1	-0.427067	5.24822	18.714	1.51864e-05	0.015625
ISG15	-1.95616	5.0548	18.4786	1.71819e-05	0.015625
PPM1A	0.325804	5.93936	18.4771	1.71961e-05	0.015625
HBP1	0.454147	7.24246	18.4756	1.72092e-05	0.015625
OSBPL3	0.47621	5.4062	18.3246	1.86284e-05	0.0159739
GPSM1	1.10401	4.35317	18.0924	2.10443e-05	0.0170957
PDCD6	0.391496	6.60866	16.614	4.58112e-05	0.0321724
RHOF	-1.09796	3.62536	16.6006	4.61368e-05	0.0321724
YPEL2	0.605304	4.65805	16.54	4.7634e-05	0.0321724
SNX9	0.560889	7.22628	16.5279	4.79407e-05	0.0321724
ETFB	-0.493385	5.56638	16.3051	5.39197e-05	0.0333772
EGLN1	0.384581	6.04441	16.2788	5.4673e-05	0.0333772
LMTK3	-0.930356	2.94228	16.2258	5.62233e-05	0.0333772
TARS2	-0.471898	4.64475	16.065	6.12051e-05	0.0337746
LINC02028	-2.11184	2.42525	16.063	6.12691e-05	0.0337746
WNK4	1.15141	3.30733	15.9154	6.62391e-05	0.0344176
LINC02487	-1.2832	5.51992	15.8967	6.68952e-05	0.0344176
IGF2BP3	-1.81413	2.66653	15.6588	7.58608e-05	0.0377713
MT1G	-1.52061	2.28884	15.3231	9.06033e-05	0.0437019
LOC105371730	2.42633	1.53802	14.7329	0.000123864	0.0578633
SUPT5H	-0.277422	6.28108	14.679	0.00012746	0.0578633
POGLUT3	0.44825	5.74189	14.6052	0.000132546	0.0584529
VSIG10	0.603444	4.71865	14.4826	0.000141457	0.0591219
HIST1H1C	-1.05381	4.92723	14.4791	0.000141724	0.0591219
C12orf40	2.0378	1.32525	14.2535	0.000159762	0.0648929
FCHO2	0.476497	6.10579	14.1526	0.000168568	0.0667142
ATL3	0.268385	6.42317	13.9896	0.000183823	0.0672792
CYP7B1	0.515288	5.29138	13.9858	0.000184195	0.0672792
ASAP2	0.484664	5.62816	13.9434	0.000188401	0.0672792
KLHL24	0.48928	4.56946	13.9137	0.000191399	0.0672792
PRR9	-3.51609	1.26471	13.9099	0.000191791	0.0672792
RNF182	-2.71648	1.19015	13.5097	0.00023733	0.0800948
ABTB2	0.812948	4.40582	13.4989	0.000238702	0.0800948
LYPD2	1.1393	4.96293	13.429	0.000247758	0.0813649
CBLN4	2.21707	1.11105	13.3804	0.000254262	0.0817612
RHOU	0.811935	4.56016	13.2575	0.000271492	0.0854352
SLC13A4	-0.823049	3.91332	13.1831	0.000282483	0.0854352
CCDC69	0.498986	6.17747	13.148	0.00028782	0.0854352
ABHD5	0.50031	6.50228	13.1009	0.000295149	0.0854352
SLC15A1	0.786104	3.92725	13.0211	0.000308008	0.0854352
DKK1	0.909445	5.27175	13.0185	0.000308429	0.0854352
SLC37A2	0.766256	6.28207	13.0157	0.000308893	0.0854352
GNG4	0.944675	2.7281	13.0092	0.000309969	0.0854352
RNF103	0.315444	5.34812	12.8695	0.000333981	0.0904386
CASC9	2.14631	1.16675	12.7531	0.000355413	0.0945827
LMO7	0.540446	8.83801	12.5985	0.000386051	0.0990835
RIOK3	0.575352	8.07046	12.5899	0.000387842	0.0990835
GULP1	0.48285	4.31283	12.5719	0.000391584	0.0990835
GPLD1	0.878461	3.43456	12.4624	0.000415226	0.103371
SEC24C	-0.272322	7.31988	12.3584	0.000439017	0.106809
PRDM4	0.303156	6.06354	12.342	0.000442873	0.106809
JMY	0.761066	6.02998	12.2574	0.000463408	0.110041
P2RY4	1.57835	1.90057	12.2107	0.000475169	0.110534
FEM1C	0.437459	4.86998	12.1875	0.0004811	0.110534
RNF103-CHMP3	0.212206	7.01935	12.1649	0.000486965	0.110534
NKAPD1	0.323855	5.38013	12.0534	0.000516977	0.11241
SLC11A2	0.404718	6.98712	12.0353	0.000522034	0.11241
SCAMP1	0.331767	5.47638	12.0242	0.000525153	0.11241
ADGRL3	0.909359	2.38021	12.0087	0.000529517	0.11241
WNK2	1.17756	3.00209	12.0013	0.000531645	0.11241
LRAT	2.51594	1.19276	11.878	0.000568005	0.118475
HECTD1	0.393516	8.54143	11.774	0.000600627	0.122366
PLS1	0.628611	5.2008	11.7682	0.000602517	0.122366
BABAM2-AS1	1.91959	1.30094	11.6566	0.000639768	0.128244
SLC4A2	-0.348134	5.17603	11.5808	0.000666357	0.131862
CYP2F1	1.45773	1.76736	11.4923	0.000698856	0.135613
ZNF426	0.580878	6.59751	11.4816	0.000702883	0.135613
STRADB	0.628677	3.4266	11.4485	0.000715522	0.136347
ZNF800	0.395394	4.53835	11.4158	0.000728238	0.136469
C16orf70	0.368233	4.72121	11.3861	0.000739948	0.136469
STX7	0.271115	6.01176	11.3793	0.000742691	0.136469
LCE1F	3.10516	1.27671	11.3464	0.000755951	0.137272
ZNF662	0.608857	3.56875	11.2454	0.000798223	0.142214
SLC28A3	0.803821	3.74803	11.2375	0.000801597	0.142214
TMEM171	1.43466	1.58817	11.1733	0.000829846	0.143284
LOC729966	-2.29383	1.47164	11.161	0.000835347	0.143284
IMPDH1	-0.379	5.151	11.1238	0.000852277	0.143284
CYP4Z1	2.10027	1.08025	11.1089	0.000859136	0.143284
KIF21A	0.727007	6.94238	11.0945	0.000865843	0.143284
PHACTR2	0.419951	6.08658	11.0823	0.000871541	0.143284
FRY	0.690769	3.81136	11.0658	0.000879357	0.143284
SVIP	0.445131	4.31547	11.0604	0.000881888	0.143284
LYPD1	1.57417	1.39042	10.9976	0.000912288	0.145666
FLVCR2	0.762526	4.4727	10.9913	0.000915429	0.145666
SYMPK	-0.289357	5.49506	10.9345	0.00094391	0.148666
HELZ2	-0.679415	5.08164	10.8179	0.00100525	0.156727
MACROD2	1.01679	2.16195	10.7956	0.00101744	0.157042
OTUB1	-0.246979	6.27623	10.7502	0.00104266	0.158149
SUSD6	0.379761	6.44461	10.7459	0.00104511	0.158149
IPMK	0.486987	4.30127	10.6867	0.00107908	0.161705
MAP4K2	-0.548031	3.58169	10.6062	0.00112712	0.16728
PPM1G	-0.285871	6.3327	10.5725	0.00114782	0.168729
HAL	1.65946	3.4488	10.4557	0.00122273	0.178045
SHKBP1	-0.299424	5.35931	10.3775	0.00127557	0.181105
IL36A	-1.28487	8.02537	10.3588	0.00128856	0.181105
ARPC1A	-0.258268	7.3284	10.3547	0.00129147	0.181105
ESAM	0.491462	4.59029	10.3424	0.00130012	0.181105
ELK3	0.259671	6.4383	10.3276	0.00131055	0.181105
PLD2	-0.415146	6.47686	10.3226	0.00131414	0.181105
SREK1IP1	0.331241	5.48881	10.3004	0.00132998	0.181587
KRT76	1.94839	4.09053	10.285	0.00134117	0.181587
GRAMD1C	0.468101	4.4917	10.1969	0.00140675	0.18881
TECR	-0.352878	7.32154	10.1716	0.00142619	0.18977
ARFIP2	-0.301368	5.37166	10.1446	0.00144723	0.190923
FAM214A	0.458057	5.96528	10.0811	0.00149795	0.192141
GPR108	-0.294084	5.41045	10.0648	0.00151125	0.192141
BPGM	0.596275	5.88103	10.0647	0.00151137	0.192141
STAG2	0.226786	6.84876	10.054	0.00152019	0.192141
MIB1	0.291467	5.71922	10.0509	0.00152275	0.192141
PLA2G4D	1.10064	7.95417	10.0407	0.00153116	0.192141
WARS	-0.922359	6.65417	10.0134	0.00155404	0.19344
RASSF3	0.328328	4.97791	9.99038	0.0015736	0.194308
RSAD2	-1.66829	4.10041	9.90563	0.00164774	0.201848
LOC388282	-1.97311	1.37183	9.88513	0.0016662	0.202503
ADGRL1	-0.399029	4.35583	9.84803	0.00170014	0.20442
IL36B	-1.47462	2.30175	9.83904	0.00170847	0.20442
ARHGDIA	-0.32826	7.6558	9.79735	0.00174763	0.207498
SLC9A3	-0.978055	4.61007	9.74475	0.00179836	0.211377
C1QTNF3-AMACR	0.777408	4.23007	9.72544	0.00181735	0.211377
ITGAV	0.322684	6.52195	9.7148	0.0018279	0.211377
ARRDC4	0.477361	4.66128	9.69319	0.00184952	0.211377
ATP9A	0.340586	6.08249	9.68209	0.00186073	0.211377
SLC1A1	0.738901	3.07939	9.66492	0.0018782	0.211377
CHI3L2	1.53557	2.58423	9.66149	0.00188171	0.211377
ERMP1	0.365878	6.67744	9.65355	0.00188986	0.211377
SPAG1	0.490708	3.99838	9.62433	0.00192017	0.213221
KCTD20	0.219745	6.95045	9.58318	0.00196368	0.216496
GPR1	0.530462	4.46863	9.56581	0.00198235	0.217004
GPAT3	0.640886	5.71686	9.53927	0.00201122	0.218614
FLG	1.43536	8.24531	9.51327	0.00203991	0.220182
MYOM1	1.06624	2.09283	9.46336	0.00209617	0.22319
TUBG1	-0.348776	4.8347	9.45247	0.00210865	0.22319
FARSA	-0.298913	5.34227	9.45029	0.00211116	0.22319
CALB2	-1.06302	2.76147	9.40888	0.00215937	0.226734
TFG	-0.214457	6.65799	9.35244	0.00222689	0.232243
PPP4C	-0.275111	6.19659	9.33358	0.00224993	0.233071
TP53I3	0.464531	6.68117	9.2711	0.00232798	0.238348
MXI1	0.459961	6.64767	9.26814	0.00233175	0.238348
TCP11L2	0.582657	5.19076	9.22853	0.00238273	0.24077
TSPAN6	0.449891	5.99061	9.22388	0.00238879	0.24077
RTKN2	0.558621	4.60438	9.2136	0.00240224	0.24077
RABGGTA	-0.4451	5.38207	9.16719	0.00246393	0.24536
HM13	-0.315115	6.92708	9.14296	0.00249677	0.247036
RB1CC1	0.287641	6.2297	9.10961	0.0025427	0.248653
C12orf29	0.332931	5.57696	9.10772	0.00254533	0.248653
HPGD	0.71963	8.08751	9.09349	0.0025652	0.249018
EPHX3	0.395491	6.5955	9.02644	0.00266103	0.256706
MBP	0.268107	5.98074	8.98998	0.00271464	0.258793
TP53INP1	0.385923	4.8158	8.98893	0.0027162	0.258793
UFC1	0.230317	6.44208	8.95622	0.00276526	0.261197
GAB1	0.417712	5.89057	8.94962	0.00277527	0.261197
SLC17A5	0.378234	4.30697	8.92844	0.00280764	0.262642
GMFB	0.339453	5.04553	8.8661	0.00290515	0.268685
FMO3	-2.06081	1.30158	8.8649	0.00290706	0.268685
DAPK2	0.518289	3.53329	8.81669	0.00298488	0.274186
WDR66	-1.16538	2.354	8.80619	0.00300211	0.274186
CAMK2D	0.32259	5.82892	8.78428	0.00303838	0.274578
MIEN1	-0.348863	4.90997	8.78212	0.00304198	0.274578
KRT3	1.42659	3.78804	8.72686	0.00313555	0.279597
PORCN	-0.920556	4.31346	8.72028	0.00314691	0.279597
NIPSNAP3A	0.296782	5.16521	8.71737	0.00315192	0.279597
KCTD17	-0.571626	3.99006	8.70141	0.00317963	0.280444
NCK1	0.266682	6.20392	8.68562	0.00320731	0.281278
NRTN	0.88139	2.43335	8.66266	0.00324796	0.283233
ERBB3	0.33246	7.54744	8.63917	0.00329011	0.283936
PPP1R3B	0.40146	6.16542	8.63768	0.00329281	0.283936
MAGI3	0.387847	5.42002	8.57778	0.00340291	0.287901
SLC35A3	0.37589	5.57196	8.57298	0.00341188	0.287901
RASA4CP	-1.0002	2.03399	8.57268	0.00341244	0.287901
NOP56	-0.322364	6.18069	8.5684	0.00342048	0.287901
INF2	-0.366913	5.32095	8.55515	0.00344545	0.287901
ARG1	1.50147	2.08695	8.54392	0.00346679	0.287901
IRF9	-0.505033	5.8447	8.54257	0.00346936	0.287901
IFNGR1	0.283146	6.82516	8.49186	0.00356738	0.294452
FBXL19	-0.367629	4.47884	8.44631	0.00365784	0.299688
GBE1	0.292104	5.47297	8.44045	0.00366965	0.299688
ACKR2	-0.6461	3.1568	8.42168	0.00370772	0.301204
PEA15	0.215357	8.03921	8.40657	0.00373867	0.302127
KCTD3	0.358182	7.37082	8.38721	0.0037787	0.303772
LYVE1	1.06225	2.67976	8.32092	0.0039191	0.311542
CXCL9	-1.76253	4.94014	8.30468	0.00395431	0.311542
ESYT2	0.190623	6.99888	8.30045	0.00396352	0.311542
LGALS3BP	-0.380813	7.49437	8.30013	0.00396423	0.311542
NLRC5	-0.607815	5.06504	8.28498	0.00399743	0.311542
ZNF92	0.575723	3.64419	8.26843	0.00403405	0.311542
BAK1	-0.44185	4.44886	8.26267	0.00404686	0.311542
GLA	-0.4413	4.23887	8.25815	0.00405694	0.311542
ARHGAP10	0.403347	5.67626	8.25812	0.00405701	0.311542
PTGES	0.6872	4.00106	8.23885	0.0041003	0.313308
LEPROT	0.228696	6.29508	8.18236	0.00422996	0.321623
ALDH5A1	0.366108	5.77963	8.17004	0.00425879	0.322227
CHMP4C	0.594206	6.05755	8.13216	0.00434869	0.324676
ACOT7	-0.372248	4.83608	8.12382	0.00436874	0.324676
CSRP1	-0.337733	7.43499	8.11463	0.00439095	0.324676
TBRG4	-0.283431	5.07449	8.10999	0.00440219	0.324676
SIRT2	-0.250098	5.64896	8.10711	0.0044092	0.324676
POLR2M	0.307286	4.76806	8.10376	0.00441736	0.324676
NXT2	0.395268	4.00371	8.08534	0.00446247	0.325108
TLR6	0.634627	3.02392	8.08129	0.00447245	0.325108
TGM1	-0.584867	9.63374	8.07187	0.00449576	0.325108
TNIP1	0.241089	7.63561	8.06685	0.00450823	0.325108
NUP210	-0.491298	4.13648	8.05457	0.0045389	0.325108
PKIA	0.423267	4.09565	8.0503	0.00454962	0.325108
OSBPL8	0.271998	6.40828	8.03673	0.00458382	0.326042
NIPSNAP1	-0.273488	5.36922	8.02125	0.00462317	0.327333
UCHL1	1.01722	2.28523	8.00528	0.00466412	0.328725
PIK3IP1	0.56993	5.1692	7.99697	0.00468556	0.328735
CANT1	-0.276418	6.35467	7.97016	0.00475546	0.332129
SLC2A12	0.791859	3.05054	7.95831	0.00478671	0.33214
SRRM3	-0.529934	3.78732	7.95114	0.0048057	0.33214
CD68	-0.440016	6.82854	7.93386	0.00485181	0.33214
LNPK	0.266717	5.678	7.93073	0.00486023	0.33214
OSBPL1A	0.333248	5.49654	7.92962	0.00486321	0.33214
NRG4	0.938092	2.08233	7.905	0.00492984	0.335207
GATM	0.473071	6.19992	7.89164	0.00496637	0.335626
SLC35C1	0.321904	6.00802	7.88688	0.00497948	0.335626
KPNA7	-1.66082	1.33422	7.87469	0.00501314	0.335783
TAX1BP1	0.274477	8.23781	7.8703	0.00502532	0.335783
TGM3	-1.79788	9.33256	7.85524	0.00506736	0.337132
TMEM106B	0.270042	5.38219	7.82001	0.0051671	0.339771
HMOX1	0.604022	7.38835	7.81682	0.00517623	0.339771
FKBP8	-0.326784	7.49454	7.81326	0.00518641	0.339771
CYP1A1	-3.00193	1.25504	7.79637	0.00523513	0.339771
RELL1	0.472308	3.69424	7.79362	0.00524312	0.339771
CLCN4	0.8194	2.46644	7.79225	0.00524707	0.339771
FZD10-AS1	-0.539879	3.73469	7.78743	0.00526111	0.339771
RAET1L	0.607261	3.76144	7.75438	0.00535825	0.340942
KAT2B	0.402487	6.84924	7.75239	0.00536415	0.340942
MX1	-0.624998	6.76229	7.75099	0.0053683	0.340942
OGFRL1	0.368758	6.38091	7.74474	0.00538692	0.340942
ZDHHC20	0.22594	6.84153	7.74381	0.0053897	0.340942
KDM3A	0.302545	6.38128	7.71429	0.00547854	0.342276
SLC31A2	0.430895	4.92739	7.7036	0.00551107	0.342276
KIAA1211L	0.482094	4.38595	7.70298	0.00551296	0.342276
RASAL2	0.362188	6.87433	7.7025	0.00551443	0.342276
CBLC	-0.404436	4.43261	7.69432	0.00553949	0.342276
TNNT1	-0.940596	2.60838	7.69291	0.00554383	0.342276
USP54	0.276159	6.44351	7.6663	0.00562617	0.345167
ARSF	0.697877	3.46535	7.66335	0.00563538	0.345167
SH3BGRL3	-0.323264	8.11187	7.63954	0.00571025	0.346503
FADS6	-0.886424	2.64841	7.63611	0.0057211	0.346503
FAM3D	0.507962	6.81644	7.62691	0.00575037	0.346503
PPP4R3B	0.184437	6.83527	7.62397	0.00575975	0.346503
SPHK1	-0.617933	4.51154	7.62094	0.00576944	0.346503
CD177	-1.11749	7.43195	7.60796	0.00581113	0.347654
LGMN	0.286866	7.20245	7.59987	0.00583724	0.347868
SLK	0.286764	8.53386	7.56819	0.00594073	0.348338
SLC25A10	-0.38399	4.6282	7.565	0.00595126	0.348338
XDH	1.52656	4.68713	7.56369	0.0059556	0.348338
SMIM14	0.300372	6.58823	7.55481	0.00598501	0.348338
UACA	0.31266	7.05052	7.54405	0.00602085	0.348338
CLEC2B	0.503758	4.35107	7.54218	0.0060271	0.348338
CSF2RB	0.586525	4.30925	7.53964	0.00603561	0.348338
KLK14	-1.45632	3.9772	7.53593	0.00604805	0.348338
CD2BP2	-0.206324	5.89482	7.53019	0.00606736	0.348338
PARD6B	0.5835	2.97827	7.52916	0.00607081	0.348338
RNF181	-0.28527	5.45022	7.51358	0.00612356	0.350063
OTOP3	-1.06974	3.14029	7.50453	0.00615438	0.350368
DYNC1I2	0.164374	7.02717	7.49872	0.00617429	0.350368
BOP1	-0.401553	4.84161	7.43841	0.00638462	0.358961
NAPA	-0.22347	7.03396	7.43742	0.00638814	0.358961
DAPP1	0.343856	6.35488	7.42802	0.00642158	0.358961
THEMIS2	-0.636108	3.67362	7.42721	0.00642448	0.358961
RGS17	-1.16661	1.70106	7.41123	0.00648179	0.358961
C2orf16	1.52217	1.33111	7.40587	0.00650116	0.358961
MYZAP	0.504718	4.8299	7.39792	0.00652993	0.358961
BRMS1	-0.281047	5.22538	7.39507	0.00654028	0.358961
TMTC3	0.281695	5.31684	7.39209	0.00655112	0.358961
SHMT2	-0.243752	5.80913	7.38859	0.00656389	0.358961
GCHFR	-0.695673	2.9242	7.38076	0.00659251	0.358961
FAM219B	0.282184	6.0768	7.37742	0.00660479	0.358961
ITPRIPL2	0.40482	5.94353	7.36571	0.00664794	0.360039
ZDHHC14	-0.599408	3.27804	7.35247	0.00669706	0.361431
MINDY2	0.295026	4.82018	7.34489	0.00672537	0.361508
RNF128	0.576327	3.03564	7.33956	0.00674534	0.361508
CIB1	-0.302563	5.92702	7.32892	0.00678538	0.362396
BTC	0.61299	3.12311	7.31352	0.00684378	0.363355
OXR1	0.282002	6.0809	7.30724	0.00686774	0.363355
TKT	-0.276504	7.59546	7.30561	0.00687397	0.363355
PIK3C2G	0.838289	2.40517	7.27006	0.00701134	0.369352
HIST1H2BG	-0.74282	2.62294	7.26013	0.0070502	0.370136
DSG4	-1.99001	1.11349	7.23189	0.00716197	0.374729
FAM180A	-1.05981	1.81023	7.2254	0.00718792	0.374816
CLUH	-0.333413	6.52592	7.2153	0.00722845	0.374927
GID4	0.323152	5.15851	7.20347	0.00727628	0.374927
DUSP11	0.244454	5.34422	7.19531	0.00730944	0.374927
IRAK2	0.601848	3.76335	7.19512	0.00731019	0.374927
ACBD5	0.283798	4.79352	7.1948	0.00731149	0.374927
RACK1	-0.213348	9.60968	7.18528	0.0073504	0.375366
ZFAND5	0.28413	6.76847	7.16039	0.00745309	0.375366
AGO4	0.301803	5.03314	7.15931	0.00745761	0.375366
MRPL28	-0.304104	5.10996	7.1545	0.00747761	0.375366
TMEM259	-0.285538	6.19337	7.15013	0.00749587	0.375366
HECW2	0.563174	3.67282	7.14394	0.00752178	0.375366
ZDHHC23	0.554343	2.98229	7.14258	0.00752747	0.375366
FABP4	-2.36953	7.20414	7.14	0.00753831	0.375366
ARC	-1.14168	2.59402	7.13985	0.00753894	0.375366
FGF11	-0.550865	5.53992	7.12715	0.00759251	0.375631
PGM1	0.281012	5.47415	7.12662	0.00759476	0.375631
OASL	-1.15564	3.5407	7.12132	0.00761726	0.375631
PPP3CA	0.265457	5.30317	7.09825	0.00771592	0.379284
RNF169	0.338562	5.90741	7.08453	0.00777523	0.380474
RAB1B	-0.176542	7.43118	7.07373	0.00782222	0.380474
SECISBP2L	0.314048	6.27852	7.06997	0.00783868	0.380474
RRP12	-0.426759	4.53926	7.06996	0.00783872	0.380474
PTCHD4	1.67369	1.10484	7.05899	0.00788684	0.381609
HDAC1	-0.186134	7.16487	7.05311	0.00791279	0.381669
TTC39A	-0.372552	5.52415	7.04051	0.00796863	0.381921
UBE2B	0.260894	5.72871	7.03724	0.0079832	0.381921
KCCAT333	2.74496	1.70699	7.03521	0.00799225	0.381921
RHBDL2	0.334314	5.30287	7.01983	0.00806118	0.384026
FCGBP	-1.59257	8.29917	7.00361	0.00813457	0.384453
BMPR2	0.217786	6.49429	7.00097	0.00814657	0.384453
AP2S1	-0.290125	6.55584	7.00011	0.00815049	0.384453
RUVBL2	-0.270329	5.63697	6.98828	0.00820449	0.384453
TRIM28	-0.205473	7.13859	6.98673	0.00821162	0.384453
SPIRE1	0.39246	4.66976	6.979	0.00824718	0.384453
RPS28	-0.294796	7.99887	6.96738	0.00830087	0.384453
IRF3	-0.306429	4.61142	6.96469	0.00831338	0.384453
CBX5	0.245128	6.56634	6.96379	0.00831755	0.384453
BAD	-0.378968	4.63165	6.96343	0.00831923	0.384453
LINC00261	-2.70951	1.62262	6.95346	0.00836572	0.385447
LINC01018	1.08701	1.66391	6.93946	0.00843144	0.38563
AMOT	0.484647	4.03059	6.9378	0.0084393	0.38563
DNASE1L3	-0.698684	4.68965	6.93576	0.00844892	0.38563
ITGA2	0.474304	6.84894	6.93138	0.00846962	0.38563
NUCKS1	0.180271	7.99192	6.92144	0.00851683	0.386639
SORBS2	0.778543	4.77892	6.90624	0.00858955	0.386981
MT1H	-1.85933	1.25423	6.9049	0.00859597	0.386981
EIF4EBP2	0.192148	7.68626	6.90395	0.00860056	0.386981
TRAF7	-0.217714	6.69533	6.89256	0.0086555	0.386981
PLBD1	0.343036	7.75039	6.89135	0.00866137	0.386981
BAZ2B	0.267373	5.8424	6.88858	0.0086748	0.386981
JPT1	-0.280884	6.9341	6.87639	0.00873418	0.387621
FBXL17	0.292079	4.68604	6.86715	0.00877947	0.387621
PPIC	0.282894	5.5497	6.86668	0.00878178	0.387621
ETV4	-0.601039	3.17927	6.86509	0.00878959	0.387621
ZNF33A	0.238561	5.64202	6.85987	0.0088153	0.387647
OTUD6B-AS1	0.312947	4.47816	6.84663	0.00888089	0.389422
HINT3	0.25137	5.14145	6.8394	0.00891688	0.389892
TNFSF15	0.650227	2.81998	6.80731	0.00907855	0.393989
GRPEL2	-0.658048	7.17019	6.80269	0.00910205	0.393989
TMEM123	0.226298	7.89681	6.80147	0.0091083	0.393989
ZNF431	0.382825	5.08439	6.79789	0.00912655	0.393989
ARL6IP5	0.229378	6.66741	6.79328	0.00915017	0.393989
GABRP	1.43652	6.93398	6.79063	0.00916373	0.393989
PIK3CA	0.255165	4.96657	6.7822	0.00920711	0.394743
ZBTB41	0.376962	3.98791	6.77731	0.00923242	0.394743
NUAK1	0.433434	4.64462	6.76483	0.00929718	0.395721
IGF2BP2	-0.569358	3.66075	6.75487	0.00934922	0.395721
CFLAR	0.237274	7.06311	6.7481	0.00938475	0.395721
SPRR2B	-1.62656	7.05185	6.74633	0.00939405	0.395721
THBS4	1.53081	1.23447	6.73649	0.00944601	0.395721
PPM1L	0.324632	4.70361	6.73572	0.0094501	0.395721
KRT24	1.90793	6.15853	6.73247	0.00946732	0.395721
ZDHHC13	-0.327873	6.13152	6.72408	0.009512	0.395721
ADCY9	0.322839	5.07786	6.72112	0.0095278	0.395721
ELOF1	-0.286819	4.7572	6.72034	0.00953195	0.395721
FUT5	-1.91641	1.11911	6.71934	0.00953729	0.395721
TCOF1	-0.27692	5.21264	6.70439	0.00961761	0.396482
SCRN1	0.19695	6.17835	6.7029	0.00962562	0.396482
STXBP5-AS1	0.61275	3.7045	6.70136	0.00963395	0.396482
PAX9	-0.618676	5.53961	6.69684	0.0096584	0.396482
AREG	-0.57714	4.28766	6.67524	0.00977616	0.397805
PUS1	-0.435419	3.69915	6.66812	0.00981527	0.397805
P4HA1	0.356431	4.90513	6.66636	0.00982499	0.397805
LDHD	-0.571385	2.92322	6.66532	0.00983068	0.397805
ACADM	0.4775	6.25394	6.66277	0.00984478	0.397805
ARNTL2	0.338607	7.40215	6.66268	0.00984527	0.397805
C19orf48	-0.327461	4.7169	6.64909	0.00992066	0.398801
WNT5B	0.570235	3.25765	6.64892	0.00992157	0.398801
EHMT1	-0.209774	5.63905	6.63605	0.00999352	0.400595

## Sheet: T2-T5
Genes	logFC	logCPM	LR	PValue	FDR
HLA-DQB1	9.05086	5.62983	20.4416	6.14778e-06	0.0608161
BPGM	-1.4639	5.88103	19.9667	7.88029e-06	0.0608161
HLA-DQA1	3.52332	5.53458	16.8965	3.94748e-05	0.203098
LINC01235	-4.12419	1.17803	15.0247	0.000106116	0.409475
CLEC2B	1.40842	4.35107	12.3259	0.000446713	1
PPBP	-3.09065	1.13692	12.3022	0.000452413	1
P2RY4	4.95583	1.90057	11.8299	0.000582857	1
LZTS1	-1.12117	3.36734	10.8012	0.00101432	1
WDR6	-0.592093	5.88256	10.7294	0.00105449	1
SLC25A24	-0.699716	5.45274	10.4161	0.00124923	1
FAM3D	1.24442	6.81644	10.302	0.00132885	1
WBP1L	0.548606	6.28302	10.1926	0.00141005	1
VAT1	0.88698	7.92504	9.87501	0.00167538	1
RRP12	-0.829251	4.53926	9.12704	0.00251859	1
HSPH1	-0.806613	7.31182	9.08129	0.00258238	1
PNO1	-0.732716	4.68613	8.9818	0.00272681	1
ABCE1	-0.560419	6.2679	8.94255	0.00278604	1
NINJ1	0.95545	4.86822	8.84018	0.00294671	1
CERK	0.544295	5.52013	8.70109	0.0031802	1
AP1S3	-0.76492	3.76328	8.64841	0.00327347	1
NAA15	-0.533007	6.30124	8.63603	0.0032958	1
IRS1	-1.07652	5.46389	8.5961	0.00336885	1
TMEM41A	-0.508928	5.59019	8.43893	0.00367273	1
CYP2F1	2.94449	1.76736	8.42418	0.00370263	1
HLA-A	-1.78096	6.60051	8.36353	0.00382826	1
PPAT	-0.756846	3.68783	8.34764	0.00386188	1
C6orf89	0.332025	6.68703	8.29655	0.00397205	1
SRSF3	-0.497157	7.67584	8.29613	0.00397297	1
CEBPZ	-0.404966	6.1239	8.15848	0.00428604	1
EGF	-3.02682	1.14911	8.14938	0.00430759	1
NOP58	-0.536401	5.9733	8.05124	0.00454725	1
ABHD4	0.611016	6.36133	7.88331	0.00498931	1
DDX17	-0.527544	7.86463	7.77327	0.00530249	1
SLC12A8	-1.29627	3.78068	7.76867	0.00531603	1
CLCN4	1.81648	2.46644	7.66038	0.00564466	1
SBK3	-2.37056	1.04952	7.63035	0.00573942	1
TMEM35A	3.59002	1.76091	7.58687	0.0058795	1
NUCB2	0.827489	6.56161	7.52331	0.00609056	1
KCNJ15	-0.758221	5.65127	7.46378	0.00629528	1
TRIM17	-2.34009	1.31052	7.42754	0.0064233	1
ATAD3B	-1.00203	3.02936	7.39907	0.00652574	1
CYP4F2	3.75908	1.81975	7.35882	0.00667346	1
PMEL	3.56477	1.52116	7.24223	0.00712084	1
ALDH3B1	1.0299	3.96965	7.22573	0.00718659	1
RRS1	-0.653245	4.43556	7.20894	0.00725413	1
PPRC1	-0.592098	5.22593	7.12191	0.00761474	1
ACER1	1.73158	3.79482	7.07518	0.00781591	1
WDR3	-0.501276	5.70544	7.04345	0.00795557	1
PRPF4B	-0.351944	6.07217	7.03738	0.00798257	1
WDR36	-0.49571	5.11094	7.02893	0.00802031	1
DKK1	-1.20838	5.27175	7.0241	0.008042	1
U2SURP	-0.366061	6.24562	7.01324	0.00809092	1
CXCL2	-2.93091	1.54867	6.98665	0.00821198	1
PCSK2	3.0265	1.82132	6.98353	0.00822632	1
VSIG10	0.854228	4.71865	6.96328	0.00831992	1
FAM114A1	0.381326	6.15157	6.92319	0.00850849	1
PUS7	-0.583636	4.41348	6.90437	0.00859853	1
PAICS	-0.411087	6.80878	6.84739	0.00887706	1
ERV3-1-ZNF117	-1.10566	4.38686	6.75897	0.00932775	1
CCDC86	-0.642747	4.37141	6.70963	0.00958935	1
TES	-0.444324	5.88144	6.69771	0.00965366	1
IL1RAP	-0.547463	5.53407	6.67972	0.0097516	1
SCD	0.956886	8.8869	6.67006	0.00980459	1
GTPBP4	-0.504932	5.67082	6.6469	0.00993285	1

## Sheet: T3-T4
Genes	logFC	logCPM	LR	PValue	FDR
RHOF	-1.1967	3.62536	43.9982	3.28678e-11	5.07314e-07
SLCO4A1	0.883612	4.17805	40.7334	1.74476e-10	1.34652e-06
LOC105371730	3.10951	1.53802	38.2839	6.11657e-10	3.14698e-06
CXCL9	-2.44399	4.94014	35.6955	2.30701e-09	8.90216e-06
CCNG2	0.810663	7.17131	34.8427	3.57439e-09	1.10341e-05
YOD1	1.19655	6.88826	33.7789	6.17454e-09	1.5884e-05
OSBPL3	0.442034	5.4062	30.8596	2.77383e-08	6.11629e-05
GPSM1	1.05175	4.35317	30.1512	3.9964e-08	7.71056e-05
DUSP3	0.278835	6.44972	29.0412	7.08536e-08	0.000121514
NIPSNAP3A	0.376355	5.16521	28.5949	8.92172e-08	0.000127476
GNG4	1.02022	2.7281	28.5598	9.08476e-08	0.000127476
WARS	-0.978233	6.65417	25.3629	4.74968e-07	0.000610927
PRR9	-2.7369	1.26471	24.7361	6.57406e-07	0.000780544
ABTB2	0.807937	4.40582	24.4785	7.51447e-07	0.000828471
TGM3	-1.95621	9.33256	24.1467	8.92696e-07	0.000918584
SLC49A4	0.386173	5.08602	23.8685	1.03144e-06	0.000995019
SORBS2	1.04473	4.77892	22.8983	1.708e-06	0.00149552
LINC02028	-1.5419	2.42525	22.8582	1.74404e-06	0.00149552
SH3BGRL2	0.448996	7.28323	22.189	2.4708e-06	0.0020072
GGA1	-0.310361	5.24822	21.2895	3.94882e-06	0.00303609
FZD7	0.514079	4.00984	21.2032	4.13073e-06	0.00303609
YPEL5	0.322771	6.67372	21.0162	4.55422e-06	0.00310926
GBP5	-1.22327	3.83453	20.9094	4.81514e-06	0.00310926
SEC24C	-0.243606	7.31988	20.8116	5.06743e-06	0.00310926
SVIP	0.435486	4.31547	20.7883	5.12944e-06	0.00310926
STRADB	0.612344	3.4266	20.7484	5.2375e-06	0.00310926
SNX9	0.452066	7.22628	20.525	5.88583e-06	0.00312557
ISG15	-1.29038	5.0548	20.47	6.05731e-06	0.00312557
PLS1	0.60456	5.2008	20.4331	6.1753e-06	0.00312557
HPGD	0.7866	8.08751	20.4278	6.19222e-06	0.00312557
TARS2	-0.363051	4.64475	20.4017	6.27746e-06	0.00312557
DNASE1L3	-0.790267	4.68965	20.051	7.54031e-06	0.0035953
SULT1B1	0.931352	3.08352	19.9823	7.81625e-06	0.0035953
XDH	1.9421	4.68713	19.9572	7.91968e-06	0.0035953
FAM180A	-1.18644	1.81023	19.6215	9.44025e-06	0.00416315
BCAS1	0.95966	4.913	19.0646	1.26367e-05	0.00541799
TP53I3	0.476232	6.68117	18.8712	1.39849e-05	0.00583399
UBE2E2	-0.400477	4.323	18.8094	1.44452e-05	0.0058674
SELE	-1.20232	2.8333	18.739	1.49882e-05	0.00592668
RTKN2	0.577644	4.60438	18.6656	1.55769e-05	0.00592668
MYZAP	0.580011	4.8299	18.6013	1.61112e-05	0.00592668
SPAG1	0.487832	3.99838	18.5994	1.6127e-05	0.00592668
HBP1	0.326	7.24246	18.4457	1.74813e-05	0.00615118
LGMN	0.315733	7.20245	18.3829	1.80675e-05	0.00615118
WFDC12	-1.65908	3.49866	18.3701	1.81889e-05	0.00615118
SNX18	0.360845	5.06501	18.3552	1.8332e-05	0.00615118
LRMP	1.12572	3.49317	18.2253	1.9625e-05	0.00644492
SCAMP1	0.290335	5.47638	18.155	2.03634e-05	0.00654811
GABRP	1.86085	6.93398	18.0662	2.1335e-05	0.00672053
TNFRSF11A	0.60566	3.64747	17.8956	2.33357e-05	0.00720372
RNF103-CHMP3	0.180853	7.01935	17.5693	2.77026e-05	0.0083841
CCL2	-0.817672	4.42932	17.4862	2.89396e-05	0.00859004
LMO7	0.460133	8.83801	17.3559	3.0994e-05	0.00902627
EEF1A2	-1.21785	2.78649	17.3182	3.16137e-05	0.00903626
SLC13A4	-0.625909	3.91332	17.2595	3.26071e-05	0.00915075
ATL3	0.211308	6.42317	17.1087	3.52995e-05	0.00943487
TSPAN6	0.440279	5.99061	17.1041	3.53867e-05	0.00943487
ATP9A	0.323134	6.08249	17.0712	3.60035e-05	0.00943487
LYPD2	0.950853	4.96293	17.0598	3.62205e-05	0.00943487
HIST1H1C	-0.746065	4.92723	17.0132	3.71199e-05	0.00943487
CST6	0.604926	4.58064	17.0047	3.72871e-05	0.00943487
KLK5	-1.06647	5.66702	16.7236	4.32392e-05	0.0107009
OLFM4	1.93747	7.64423	16.6752	4.43571e-05	0.0107009
EGLN1	0.27851	6.04441	16.651	4.49272e-05	0.0107009
VSIG2	1.04608	3.61057	16.6452	4.50639e-05	0.0107009
EGR2	-1.29462	1.55454	16.5672	4.69571e-05	0.0109816
LINC02487	-0.846047	5.51992	16.5097	4.84009e-05	0.0111503
BPGM	0.55154	5.88103	16.4131	5.09331e-05	0.0115611
CCDC127	0.489571	3.6372	16.3551	5.25135e-05	0.011747
PGM1	0.301306	5.47415	16.3049	5.3925e-05	0.0117721
UFC1	0.220309	6.44208	16.297	5.41509e-05	0.0117721
FDCSP	3.20396	1.61303	16.2087	5.6733e-05	0.0121207
ESYT2	0.188121	6.99888	16.189	5.73251e-05	0.0121207
CDKN2AIP	-0.390745	5.27836	16.0296	6.23605e-05	0.0130072
CSRP1	-0.326154	7.43499	15.9836	6.38949e-05	0.0131496
CXCR2P1	-2.17339	1.194	15.8888	6.71748e-05	0.0136427
CCDC69	0.394644	6.17747	15.8323	6.92122e-05	0.0138739
RIN3	0.476822	4.84886	15.5396	8.07959e-05	0.0159164
SUSD6	0.325752	6.44461	15.524	8.1464e-05	0.0159164
SLC11A2	0.329099	6.98712	15.4378	8.52645e-05	0.0164507
SLC35C1	0.320196	6.00802	15.3996	8.70082e-05	0.0165799
KCTD17	-0.509253	3.99006	15.2057	9.64111e-05	0.0181476
KCNG1	0.823381	2.6448	15.0807	0.000103009	0.0191559
SMIM14	0.297914	6.58823	14.8647	0.000115506	0.0212243
NKAPD1	0.255332	5.38013	14.6745	0.000127761	0.0232
STBD1	0.500951	3.37765	14.5566	0.000136013	0.0244111
SLC35A3	0.349017	5.57196	14.5047	0.000139807	0.0245855
SPRR2B	-1.48044	7.05185	14.4817	0.000141531	0.0245855
FCHO2	0.347544	6.10579	14.4786	0.000141763	0.0245855
FRMPD1	-1.68445	1.16246	14.3822	0.000149205	0.0254247
ASAP2	0.354611	5.62816	14.364	0.000150657	0.0254247
GOLPH3	0.169623	6.36765	14.3529	0.000151544	0.0254247
TMEM59	0.195768	8.11987	14.2829	0.00015729	0.0261051
ILF3	-0.173367	7.19164	14.2125	0.000163282	0.0268112
TMEM51-AS1	0.619453	3.42982	14.1611	0.000167804	0.0271418
ZDHHC14	-0.566329	3.27804	14.1498	0.000168812	0.0271418
DKK1	0.700615	5.27175	14.1015	0.000173201	0.0275604
FBP1	0.802592	3.1907	14.0593	0.00017714	0.0277406
MAB21L4	0.382265	7.99481	14.0509	0.000177928	0.0277406
CYP2S1	-0.458912	3.8578	13.8842	0.000194424	0.0300093
OASL	-1.06302	3.5407	13.766	0.000207047	0.0316413
PORCN	-0.769579	4.31346	13.7355	0.000210439	0.0318443
RNASEL	0.328406	4.78583	13.6318	0.000222391	0.0333262
P2RX5-TAX1BP3	0.247382	7.64597	13.6023	0.000225903	0.0333882
ITGB6	0.671142	5.23351	13.5922	0.00022713	0.0333882
RUSC2	-0.462097	4.69074	13.4504	0.000244951	0.0353135
C1QTNF3-AMACR	0.655576	4.23007	13.4476	0.000245317	0.0353135
ADAMTS4	-1.2299	1.77364	13.4126	0.00024994	0.0353135
GDPD3	-0.407019	4.96106	13.4033	0.000251185	0.0353135
ELK3	0.210859	6.4383	13.3997	0.000251667	0.0353135
ETFB	-0.301982	5.56638	13.364	0.000256504	0.0356679
STS	0.848195	4.56887	13.3227	0.000262213	0.0361363
RND1	-0.977416	2.94118	13.2566	0.000271618	0.036815
TMEM80	0.44518	4.09608	13.2546	0.000271909	0.036815
GALNT5	0.469606	7.63381	13.1813	0.000282756	0.0377967
LDHD	-0.545399	2.92322	13.1727	0.000284057	0.0377967
ADGRL1	-0.312599	4.35583	13.0044	0.000310755	0.0409957
NLRC5	-0.507508	5.06504	12.9787	0.000315052	0.0412104
SPRR2G	-1.85663	6.39798	12.8374	0.000339768	0.0440699
CD59	0.324215	9.70472	12.8116	0.000344481	0.0441348
ESAM	0.393871	4.59029	12.8034	0.000345987	0.0441348
TAX1BP1	0.24876	8.23781	12.7693	0.000352355	0.0445787
AZIN1	0.172972	7.0795	12.664	0.000372761	0.046777
ARL6IP5	0.222215	6.66741	12.6477	0.000376023	0.0468058
ILRUN	-0.196291	6.96728	12.6108	0.000383523	0.0470639
EPHX3	0.334133	6.5955	12.6075	0.000384195	0.0470639
FGF11	-0.494804	5.53992	12.5391	0.00039852	0.0484343
RSAD2	-1.2068	4.10041	12.512	0.00040434	0.0484873
PLAC4	-0.986598	1.88436	12.4941	0.00040824	0.0484873
IL1B	-1.14678	2.69615	12.4935	0.00040838	0.0484873
TNIP1	0.212175	7.63561	12.435	0.000421366	0.0496472
CYP7B1	0.349022	5.29138	12.4022	0.000428827	0.0497978
FAM214A	0.364866	5.96528	12.3883	0.000432035	0.0497978
GLA	-0.364402	4.23887	12.387	0.000432323	0.0497978
OPN3	0.307919	4.47782	12.3607	0.00043847	0.0501318
SLC17A5	0.318058	4.30697	12.3442	0.000442362	0.0502049
LRAT	2.02898	1.19276	12.3227	0.000447476	0.0504145
ACADM	0.468559	6.25394	12.2706	0.000460139	0.0514656
GBP1	-0.758941	5.5977	12.2543	0.000464177	0.0515437
SPRR2C	-0.87756	6.90428	12.1642	0.000487144	0.0534649
SH2D1B	1.26071	2.28037	12.1594	0.000488406	0.0534649
RASA4CP	-0.7816	2.03399	12.087	0.000507747	0.0551906
PLEKHG2	-0.563828	3.37654	12.0424	0.000520045	0.0557678
ARSD	0.352911	5.28525	12.0415	0.000520283	0.0557678
THEMIS2	-0.544829	3.67362	12.0207	0.000526128	0.0558528
CSNK2B	-1.60843	1.08129	12.013	0.000528313	0.0558528
GBE1	0.246378	5.47297	11.8884	0.000564836	0.0592816
WNT11	1.28665	1.72344	11.8766	0.000568428	0.0592816
CCL19	-1.28008	2.92521	11.7378	0.000612431	0.063142
FAM222A	0.762309	3.36288	11.7315	0.000614509	0.063142
MIEF2	0.360701	4.02662	11.7194	0.000618516	0.063142
SLC1A1	0.58891	3.07939	11.6831	0.000630704	0.063142
TNFSF9	-0.598238	3.01579	11.6746	0.000633576	0.063142
CIDEA	-1.14812	2.67418	11.6671	0.000636163	0.063142
GPR1	0.417156	4.46863	11.6515	0.000641522	0.063142
ACKR2	-0.509302	3.1568	11.6512	0.000641608	0.063142
B3GALT5	0.982107	3.99972	11.6493	0.000642261	0.063142
TRAF1	-0.574502	3.10401	11.6068	0.00065711	0.0638724
DYNAP	-1.32619	3.71683	11.6044	0.000657966	0.0638724
DHDDS	-0.213647	5.22291	11.5853	0.000664765	0.064129
NUP210	-0.397679	4.13648	11.5686	0.000670741	0.0643037
SUPT5H	-0.16871	6.28108	11.5527	0.000676528	0.0643119
PTTG1IP	0.222351	7.30249	11.5454	0.00067916	0.0643119
MIA2	0.242022	5.99052	11.4367	0.000720062	0.0677692
ODAPH	2.46609	1.25927	11.3873	0.000739466	0.0691737
NRTN	0.742613	2.43335	11.3596	0.000750592	0.0697915
LOC101930085	-0.356571	4.14567	11.3436	0.000757089	0.069974
ANKRD62	-1.27832	1.32535	11.3033	0.000773704	0.071084
ITGB7	-0.475741	3.46907	11.285	0.000781358	0.0713625
KCTD3	0.295773	7.37082	11.2444	0.000798655	0.0725132
B3GALT5-AS1	1.16715	2.93669	11.1991	0.000818356	0.0734809
BST2	-0.730947	6.10191	11.198	0.000818835	0.0734809
CD83	-0.402434	4.02376	11.1846	0.000824813	0.0735895
SLC15A1	0.531229	3.92725	11.1624	0.000834741	0.0740473
RASSF3	0.24818	4.97791	11.143	0.000843477	0.0741168
PITX2	-0.620678	3.51023	11.1394	0.000845128	0.0741168
MAPK10	0.281859	4.67972	11.1142	0.000856708	0.0747078
RDH10	1.04013	5.26195	11.093	0.000866555	0.075142
HMOX1	0.521336	7.38835	11.0302	0.000896401	0.0772958
KRT17	-1.23361	8.3758	11.0064	0.000907958	0.0778574
IDH1	0.23974	6.67584	10.9907	0.00091568	0.0780719
LRP11	0.194323	6.29351	10.9798	0.000921105	0.0780719
WNT5B	0.536314	3.25765	10.9707	0.000925634	0.0780719
HDAC1	-0.160996	7.16487	10.9482	0.000936965	0.0785981
LYZ	-0.7791	5.78136	10.8958	0.000963846	0.0800662
ZDHHC20	0.19032	6.84153	10.8939	0.00096484	0.0800662
G6PD	-0.269619	5.40393	10.8502	0.000987828	0.0815354
KLHL24	0.313298	4.56946	10.8076	0.00101086	0.0827127
MFSD2A	-0.329828	4.07125	10.804	0.00101281	0.0827127
SLC2A12	0.674379	3.05054	10.7671	0.00103323	0.083936
IGF2BP2	-0.488277	3.66075	10.7285	0.00105497	0.0849656
RPS6KA2	0.30558	5.09108	10.7251	0.00105691	0.0849656
PIK3IP1	0.476213	5.1692	10.7125	0.00106414	0.0851035
RIOK3	0.381212	8.07046	10.7011	0.00107071	0.0851874
IGF2BP3	-0.934872	2.66653	10.6797	0.00108318	0.0857377
SOWAHB	0.411503	4.3766	10.6439	0.00110432	0.0869656
PLA2G2F	-1.58377	1.05641	10.5828	0.00114143	0.0890032
SUMF1	0.193874	5.70185	10.5755	0.00114593	0.0890032
CXCL11	-1.51607	2.72353	10.573	0.0011475	0.0890032
MID2	0.244323	5.25698	10.4725	0.00121163	0.0928131
TTC9	0.391257	7.562	10.4696	0.00121354	0.0928131
CD177	-0.846993	7.43195	10.4633	0.00121771	0.0928131
GPAT3	0.490939	5.71686	10.4588	0.00122067	0.0928131
PPM1G	-0.195404	6.3327	10.449	0.00122719	0.092851
FOXC1	0.657243	3.6439	10.4132	0.00125116	0.0942035
PLBD1	0.302034	7.75039	10.3858	0.00126989	0.0951494
SH3TC1	0.384297	4.95256	10.3535	0.00129231	0.0963611
LMTK3	-0.479061	2.94228	10.3398	0.0013019	0.0965067
ARHGAP10	0.322742	5.67626	10.3264	0.0013114	0.0965067
HNRNPH1	-0.129984	7.68855	10.3241	0.00131302	0.0965067
FAM172A	0.25408	4.5951	10.2284	0.00138294	0.101165
TM7SF2	-0.343552	5.82514	10.2139	0.00139386	0.101441
GCOM1	0.380031	6.7953	10.206	0.00139987	0.101441
RHOU	0.527878	4.56016	10.1863	0.00141486	0.102048
ITPRIPL2	0.34194	5.94353	10.169	0.00142823	0.102534
SLC37A2	0.486903	6.28207	10.1519	0.00144152	0.103009
WNK2	0.805895	3.00209	10.1147	0.00147094	0.104626
NR1D2	0.423384	5.15402	10.0055	0.00156077	0.11006
SRRM3	-0.405823	3.78732	10.0045	0.00156158	0.11006
MACC1	0.347471	6.03031	9.9747	0.00158706	0.111347
CABLES1	0.547485	4.17949	9.95912	0.00160055	0.111785
MARCH3	0.798032	2.05292	9.94518	0.00161272	0.112127
LEPROT	0.178386	6.29508	9.92459	0.00163085	0.112723
MN1	0.429208	3.92767	9.91892	0.00163589	0.112723
VNN2	0.952427	3.27347	9.89981	0.00165295	0.113393
AMOT	0.419287	4.03059	9.87055	0.00167946	0.114701
TKT	-0.220276	7.59546	9.85075	0.00169763	0.115236
C12orf29	0.246606	5.57696	9.84577	0.00170222	0.115236
ANXA3	0.453067	6.17985	9.82434	0.00172217	0.115325
SFTPA2	1.36733	1.31317	9.82342	0.00172304	0.115325
SCRN1	0.168982	6.17835	9.81562	0.00173036	0.115325
USP54	0.221967	6.44351	9.81236	0.00173343	0.115325
ARPC1A	-0.173108	7.3284	9.79975	0.00174535	0.11562
KLK14	-1.02693	3.9772	9.78352	0.00176083	0.115966
ID4	0.389164	5.15917	9.77855	0.00176559	0.115966
HIST1H2BG	-0.576774	2.62294	9.70498	0.00183769	0.118924
HM13	-0.223041	6.92708	9.7047	0.00183798	0.118924
FNBP1L	0.238602	5.59692	9.70198	0.0018407	0.118924
PLA2G4B	-0.483664	5.68685	9.70123	0.00184145	0.118924
SREK1IP1	0.229525	5.48881	9.6767	0.00186619	0.11995
KIAA1211L	0.389896	4.38595	9.67013	0.00187288	0.11995
MMP13	1.39167	2.57786	9.62598	0.00191844	0.122193
GRPEL2	-0.531019	7.17019	9.61817	0.00192661	0.122193
KLK10	-0.417488	9.25529	9.61338	0.00193165	0.122193
NRG4	0.792294	2.08233	9.59477	0.00195133	0.122677
SPRR4	-0.982009	1.91545	9.59112	0.00195521	0.122677
PLD2	-0.271686	6.47686	9.57734	0.00196994	0.123101
GLTP	-0.306376	9.42788	9.55488	0.00199419	0.124114
NET1	0.267341	7.67491	9.50766	0.00204616	0.126837
CYP4F2	-0.924276	1.81975	9.49173	0.002064	0.127431
ABHD5	0.303642	6.50228	9.47147	0.00208692	0.127932
SPINK13	-1.46832	1.08874	9.4574	0.00210299	0.127932
ASAH1	0.195608	7.50512	9.45708	0.00210335	0.127932
SMIM5	0.324668	5.13782	9.44977	0.00211176	0.127932
MAP4K2	-0.346916	3.58169	9.44821	0.00211355	0.127932
SYAP1	-0.15807	6.11707	9.42791	0.00213708	0.128851
LINC00302	1.79345	1.35739	9.39994	0.00216992	0.130101
ZADH2	0.205986	5.11393	9.39075	0.00218084	0.130101
TMEM86A	-0.530957	4.36703	9.38697	0.00218533	0.130101
DARS	0.177978	6.79266	9.37562	0.0021989	0.130101
CYP2F1	1.04906	1.76736	9.37474	0.00219996	0.130101
SPRR2E	-0.910447	11.3416	9.34605	0.00223467	0.131119
RAB31	-0.387808	7.71917	9.34555	0.00223527	0.131119
RGS17	-0.828613	1.70106	9.33375	0.00224972	0.131119
PDCD6	0.210465	6.60866	9.33258	0.00225116	0.131119
SH3GL1	0.260405	7.60914	9.31741	0.00226986	0.131712
IL36A	-0.797289	8.02537	9.31032	0.00227867	0.131727
PAF1	-0.208837	5.74767	9.28637	0.00230865	0.132963
MCU	0.278595	5.1463	9.27191	0.00232694	0.133518
MAGI3	0.288036	5.42002	9.22938	0.00238163	0.13615
NT5DC1	0.207462	5.02727	9.22197	0.00239128	0.136197
MX1	-0.452885	6.76229	9.13868	0.00250261	0.142014
PLAU	0.268776	5.3265	9.10339	0.00255137	0.143965
CXXC5	0.260619	5.4058	9.10032	0.00255565	0.143965
PLS3	0.209635	8.79521	9.09349	0.00256521	0.143978
SOX4	0.355231	4.83272	9.08585	0.00257594	0.144057
FAM3D	0.397988	6.81644	9.07232	0.00259507	0.144603
IDO1	-1.04242	3.02479	9.04733	0.00263079	0.146066
ASPH	0.179549	6.73701	9.03407	0.00264993	0.146601
ARFIP2	-0.194443	5.37166	9.02566	0.00266216	0.146752
EWSR1	-0.125948	6.99798	8.97737	0.00273344	0.150145
NDFIP1	0.152329	6.69339	8.94365	0.00278436	0.152399
SLC7A4	-0.733002	1.94952	8.90117	0.00284987	0.155288
RELL1	0.362805	3.69424	8.89181	0.00286453	0.155288
UBE2L6	-0.418471	5.774	8.88422	0.00287646	0.155288
AGL	0.264325	5.12774	8.88363	0.00287739	0.155288
KLK7	-0.692386	7.49478	8.8754	0.00289039	0.155447
POGLUT3	0.251014	5.74189	8.85284	0.00292633	0.156833
NIPSNAP1	-0.198084	5.36922	8.83766	0.00295077	0.157596
PPP4R3B	0.139956	6.83527	8.81377	0.00298966	0.158631
ICAM1	-0.688546	4.23253	8.80735	0.0030002	0.158631
SLC4A2	-0.206577	5.17603	8.80687	0.00300099	0.158631
BCAP29	0.197349	5.74074	8.78073	0.00304429	0.160371
CDC37	-0.14357	6.91936	8.75441	0.00308855	0.161791
PPP2R2C	-0.399405	6.25742	8.75224	0.00309222	0.161791
DAPP1	0.266097	6.35488	8.74467	0.00310508	0.161915
SPTLC1	0.194172	6.95566	8.73484	0.00312187	0.162242
GMDS	0.348349	4.80548	8.72247	0.00314312	0.162799
TNFSF11	1.29117	1.34243	8.7133	0.00315898	0.163073
SERPINB9P1	0.879782	2.6027	8.70051	0.00318122	0.163674
PRMT5	-0.155224	6.20048	8.66875	0.00323713	0.165818
KRT24	1.62437	6.15853	8.66467	0.00324438	0.165818
TECR	-0.221471	7.32154	8.65386	0.0032637	0.166255
TRIM6	0.499712	2.91307	8.64548	0.00327873	0.166471
LINC01835	1.41569	1.08124	8.62988	0.00330694	0.167353
KRT14	-0.711686	10.9392	8.61916	0.00332644	0.16779
SEC14L1	-0.246131	5.86923	8.60122	0.00335938	0.168899
LCE3A	-1.31505	4.53867	8.56698	0.00342314	0.171306
YPEL2	0.317485	4.65805	8.56363	0.00342944	0.171306
WNT7A	1.20021	1.83741	8.54685	0.00346121	0.172335
PEA15	0.154106	8.03921	8.53702	0.00347995	0.172447
PRDM4	0.180268	6.06354	8.53396	0.0034858	0.172447
ACOT4	0.567316	2.45533	8.52624	0.00350061	0.172626
ZNF710	0.21909	5.51839	8.51449	0.0035233	0.172761
DNM3	-0.41085	3.07401	8.51323	0.00352574	0.172761
F3	0.464339	7.1624	8.50697	0.0035379	0.172808
P4HA1	0.287411	4.90513	8.49393	0.00356334	0.173502
EDN2	1.03423	2.36956	8.46826	0.00361397	0.175414
LINC02538	-0.763178	2.91215	8.46127	0.00362788	0.175537
RAET1L	0.459508	3.76144	8.44706	0.00365634	0.175692
ZFAND5	0.220015	6.76847	8.4402	0.00367016	0.175692
DERA	0.189015	5.2501	8.43698	0.00367667	0.175692
RNF182	-1.22483	1.19015	8.43246	0.00368581	0.175692
CYP2A7	-1.19273	1.05008	8.43139	0.00368799	0.175692
STX7	0.166209	6.01176	8.41734	0.00371659	0.175862
IL18BP	-0.688558	2.47227	8.41657	0.00371817	0.175862
RABGEF1	0.247012	6.52528	8.41287	0.00372575	0.175862
UNC5CL	-1.39294	1.10548	8.38979	0.00377335	0.177566
DUSP4	0.94567	4.6777	8.36802	0.00381882	0.17916
IRF9	-0.338045	5.8447	8.3468	0.00386368	0.180206
RND3	0.347722	7.33492	8.34642	0.00386449	0.180206
DCUN1D3	-0.457626	5.07253	8.34075	0.00387655	0.180224
AVPI1	-0.425004	5.01588	8.33344	0.00389218	0.180408
IRF1	-0.468417	5.52583	8.31331	0.00393556	0.181872
UACA	0.233001	7.05052	8.30486	0.00395392	0.182175
SOCS3	-0.774668	4.05362	8.2848	0.00399783	0.18323
SLC7A1	-0.266454	7.12585	8.28356	0.00400056	0.18323
PPM1A	0.157091	5.93936	8.27772	0.00401344	0.183276
IL36B	-0.846289	2.30175	8.24848	0.00407862	0.185703
RHBDL2	0.259574	5.30287	8.2355	0.00410788	0.186121
GALNT3	0.215242	6.22328	8.23373	0.0041119	0.186121
VPS41	0.157165	5.88042	8.21075	0.00416429	0.187941
SRGAP1	0.37435	3.75773	8.20152	0.00418552	0.188325
LINC01588	-0.614683	3.32286	8.19647	0.00419721	0.188325
CYP4Z1	1.34768	1.08025	8.18681	0.00421961	0.188336
FAM210B	0.18796	6.47602	8.18393	0.0042263	0.188336
ERMP1	0.238889	6.67744	8.16943	0.00426022	0.188336
ZDHHC13	-0.247253	6.13152	8.16934	0.00426044	0.188336
PLA2G4E	-0.643061	5.85348	8.16886	0.00426157	0.188336
MUCL1	-1.3899	1.08818	8.165	0.00427065	0.188336
CTSH	0.284565	7.13838	8.12418	0.00436787	0.192074
IMPDH1	-0.220054	5.151	8.11157	0.00439835	0.192723
FAM219B	0.210092	6.0768	8.10777	0.0044076	0.192723
DUOX1	-0.250917	6.65159	8.09083	0.00444898	0.193498
DYNC1I2	0.120788	7.02717	8.08688	0.0044587	0.193498
TNNT1	-0.627744	2.60838	8.08401	0.00446575	0.193498
ATP6V0A1	-0.180224	5.66226	8.08007	0.00447548	0.193498
WNT7B	0.259208	4.99793	8.05553	0.00453649	0.194799
FAM174B	0.520594	3.45889	8.0536	0.00454134	0.194799
HARS	-0.153529	5.9148	8.05083	0.00454827	0.194799
NR4A1	-0.707105	2.53942	8.04775	0.00455603	0.194799
TYMP	-0.560955	6.46767	8.03506	0.00458806	0.194904
TJP2	0.194178	7.07263	8.03242	0.00459473	0.194904
FAM131C	-1.23581	1.16751	8.03177	0.00459638	0.194904
SEMA5A	0.326011	5.14638	8.01999	0.00462639	0.195639
ADSSL1	0.400624	3.23912	8.00152	0.0046738	0.197104
ANKRD20A5P	-0.775307	2.1771	7.99359	0.00469433	0.19743
SAMD10	0.34559	3.52843	7.97993	0.00472989	0.198385
CD74	-0.464923	9.07891	7.97005	0.00475576	0.19893
DMKN	-0.411306	9.22232	7.96348	0.00477304	0.199113
XAF1	-0.573732	5.03076	7.9579	0.0047878	0.199191
KDM3A	0.21776	6.38128	7.94721	0.00481615	0.199605
CCL22	-0.498624	3.16651	7.94368	0.00482555	0.199605
ANK3	0.277058	5.74617	7.93956	0.00483655	0.199605
AMACR	0.595108	2.46838	7.9271	0.00486998	0.200449
CD274	-0.595706	2.70333	7.92047	0.00488786	0.200649
MT2A	-0.384963	5.7041	7.90945	0.00491772	0.200877
C19orf48	-0.244757	4.7169	7.90418	0.00493206	0.200877
PLA2G3	-0.427314	4.61157	7.90404	0.00493244	0.200877
KRT9	-0.707283	1.93931	7.89399	0.00495992	0.201178
BLNK	0.256071	5.52967	7.89182	0.0049659	0.201178
UBE2Q2	0.184757	5.2831	7.88503	0.00498456	0.201405
NQO1	-0.462296	5.58686	7.87556	0.00501074	0.201934
PDK1	0.27656	4.81301	7.86075	0.00505193	0.203064
SMS	0.214357	5.63186	7.83132	0.00513485	0.205861
SERPINB11	-0.884181	5.21046	7.81211	0.00518973	0.207522
GRAMD1C	0.295516	4.4917	7.80024	0.00522393	0.20835
EPYC	1.64727	1.1176	7.7895	0.00525509	0.209052
PI4KB	-0.126609	6.34179	7.77995	0.00528292	0.209619
VANGL1	0.17361	5.83721	7.77469	0.00529833	0.209692
PSMD2	-0.147517	7.78072	7.76496	0.00532694	0.210285
SLC9A7	0.267268	4.64668	7.70337	0.00551177	0.217026
PARD6B	0.432894	2.97827	7.69371	0.00554137	0.217636
IFI30	-0.542802	4.90517	7.65932	0.00564798	0.220343
COQ2	0.239521	4.47301	7.65724	0.00565451	0.220343
FBXO46	-0.268992	4.05666	7.65577	0.0056591	0.220343
MOGAT2	1.51932	1.15303	7.65313	0.00566739	0.220343
SLK	0.205869	8.53386	7.64852	0.00568188	0.220351
PLEKHA2	0.268513	5.45143	7.62687	0.00575049	0.222248
HYAL1	-0.379666	3.48193	7.62402	0.00575958	0.222248
CYB5R1	-0.262183	5.80555	7.61817	0.00577831	0.222414
C2orf16	1.19191	1.33111	7.60081	0.00583421	0.223771
HACD2	0.245489	7.30287	7.59824	0.00584255	0.223771
IMPDH2	-0.16023	7.31923	7.58888	0.00587294	0.224378
TNFRSF9	-0.802742	1.63853	7.5538	0.00598838	0.228224
IL4I1	-0.788597	2.03978	7.53933	0.00603666	0.229497
GNA15	0.260061	7.33401	7.52826	0.00607385	0.230188
OSBPL8	0.186656	6.40828	7.52506	0.00608467	0.230188
FBXO42	-0.191434	5.23013	7.50346	0.00615805	0.232395
LNPK	0.184725	5.678	7.49837	0.00617548	0.232484
TFG	-0.132094	6.65799	7.49253	0.00619553	0.232672
FMNL1	-0.360309	3.82505	7.46876	0.00627789	0.234718
PPM1L	0.243948	4.70361	7.4648	0.00629171	0.234718
STAT1	-0.485933	7.61598	7.4569	0.00631939	0.234718
VCAM1	-0.843218	3.37303	7.45525	0.00632518	0.234718
LRP10	0.192314	8.69116	7.455	0.00632605	0.234718
MT1G	-0.648324	2.28884	7.44338	0.00636701	0.235213
KCNK7	-0.428862	3.06161	7.43939	0.00638117	0.235213
SPINK8	1.16893	1.34355	7.43773	0.00638705	0.235213
PROS1	0.176628	5.70145	7.43398	0.00640035	0.235213
HELZ2	-0.3758	5.08164	7.42317	0.00643891	0.235315
IFI44	-0.53648	4.94356	7.42032	0.00644914	0.235315
KYNU	0.458025	5.20438	7.41828	0.00645646	0.235315
RPS6KB1	-0.198473	5.70387	7.41614	0.00646412	0.235315
UGP2	0.175341	7.28074	7.40348	0.00650979	0.236203
PARVG	-0.477599	2.73985	7.4009	0.00651911	0.236203
TUBG1	-0.209103	4.8347	7.38236	0.00658668	0.238092
CYP4X1	0.496188	4.27151	7.37495	0.00661387	0.238517
STXBP5L	1.1269	1.33837	7.36874	0.00663673	0.238683
ZNF92	0.399361	3.64419	7.36531	0.00664941	0.238683
SCP2	0.119975	7.15211	7.35983	0.0066697	0.238856
DHRS3	0.326267	5.97486	7.34887	0.00671049	0.23976
TG	0.876279	1.63092	7.33732	0.00675373	0.240531
MXI1	0.292629	6.64767	7.33395	0.00676641	0.240531
ZNF335	-0.255984	4.15924	7.32885	0.00678566	0.240531
TIGIT	-0.613727	2.29934	7.32653	0.00679441	0.240531
CHMP4C	0.400949	6.05755	7.31109	0.00685304	0.24171
IFI6	-0.76734	5.57544	7.30952	0.00685903	0.24171
STK10	0.325289	4.80921	7.28645	0.00694764	0.244044
SNRPD3	-0.125335	7.22448	7.28218	0.0069642	0.244044
PHACTR2	0.243945	6.08658	7.27999	0.00697269	0.244044
OTOP3	-0.670787	3.14029	7.2536	0.00707589	0.246403
MSMB	-1.55185	1.10534	7.25197	0.00708232	0.246403
CTSW	-0.645135	2.64476	7.25054	0.00708796	0.246403
GAMT	-0.32513	3.78935	7.24253	0.00711965	0.246948
LMBRD1	0.188404	5.73623	7.22158	0.00720322	0.249286
DCC	1.36289	1.17616	7.21679	0.00722246	0.249393
CRISPLD1	0.540618	2.85678	7.20898	0.00725399	0.249923
REEP5	0.120533	6.86749	7.19789	0.00729892	0.25091
H1F0	-0.295078	8.42398	7.18651	0.00734537	0.251411
ZFYVE21	0.164531	6.42091	7.18634	0.00734606	0.251411
ARPC5	0.155918	7.10858	7.17647	0.00738657	0.252238
PAX9	-0.432843	5.53961	7.17142	0.0074074	0.252391
KLK6	-0.636981	7.84957	7.15801	0.00746301	0.253726
NEAT1	-0.477558	7.31795	7.14077	0.0075351	0.255429
CYP1A1	-1.95563	1.25504	7.13813	0.0075462	0.255429
GLMP	-0.2303	4.58526	7.1254	0.00759993	0.256317
BMPR2	0.155471	6.49429	7.12406	0.00760565	0.256317
REG1A	1.48323	1.15832	7.10026	0.00770728	0.259176
PFKM	-0.182824	4.95206	7.09445	0.00773232	0.259453
SLC25A23	-0.229758	5.72113	7.08706	0.00776424	0.259727
PPIC	0.204503	5.5497	7.08478	0.00777413	0.259727
APH1A	0.124743	7.30168	7.06352	0.00786692	0.261457
TMEM106B	0.182519	5.38219	7.06217	0.00787287	0.261457
PDCD6IP	0.156075	7.71517	7.06129	0.00787673	0.261457
GPT2	-0.302549	5.13851	7.05573	0.0079012	0.261624
RNF103	0.168246	5.34812	7.04782	0.00793617	0.261624
MAFF	0.323512	5.32879	7.04077	0.00796746	0.261624
HLA-DRB3	-1.61486	3.36235	7.03531	0.00799179	0.261624
DUSP11	0.172599	5.34422	7.03337	0.00800045	0.261624
SERPINB13	0.272567	9.85962	7.03248	0.00800444	0.261624
TP53INP1	0.243257	4.8158	7.03233	0.00800513	0.261624
ITGAV	0.195161	6.52195	7.02655	0.00803097	0.261624
NCCRP1	0.262731	9.33578	7.02581	0.00803432	0.261624
MMGT1	0.186648	5.05208	7.00654	0.00812124	0.263897
NR1D1	0.577096	3.66466	7.0019	0.00814234	0.264027
CXCL10	-1.00351	4.54574	6.98108	0.0082376	0.264324
GPX3	-0.370166	9.18378	6.97783	0.00825255	0.264324
BAZ2B	0.191429	5.8424	6.9759	0.00826145	0.264324
PLAC8	1.16319	3.52009	6.97164	0.00828117	0.264324
ALDH5A1	0.242071	5.77963	6.96984	0.0082895	0.264324
CACNA2D1	0.37363	3.19533	6.969	0.00829336	0.264324
PREPL	0.138541	6.10593	6.96695	0.0083029	0.264324
OTOF	-1.04085	1.03667	6.96002	0.00833513	0.264324
YIPF6	0.142227	5.79152	6.95848	0.00834227	0.264324
CIITA	-0.489068	3.39702	6.95778	0.00834558	0.264324
IFNG	-1.26017	1.14172	6.95461	0.00836034	0.264324
TTC7A	0.158501	5.79112	6.95128	0.00837592	0.264324
RASSF6	0.398115	3.33385	6.94975	0.00838308	0.264324
DHCR24	-0.223991	9.3049	6.94605	0.00840047	0.264324
TMEM51	0.247404	4.83008	6.94437	0.00840835	0.264324
COASY	-0.143835	5.6753	6.93386	0.00845788	0.26534
MBP	0.167132	5.98074	6.92357	0.0085067	0.266331
GZMH	-0.590022	2.45819	6.91509	0.00854714	0.267055
CSGALNACT1	0.422827	4.02211	6.90986	0.00857216	0.267296
FGA	-2.07484	1.63986	6.8959	0.00863936	0.268254
ZNF562	0.20075	5.6677	6.89507	0.00864336	0.268254
PCYOX1L	-0.337551	3.29287	6.89266	0.00865504	0.268254
DDX60	-0.483526	5.19728	6.8831	0.00870144	0.269152
CPSF7	-0.130159	5.92209	6.87543	0.00873887	0.269769
NWD2	0.606205	2.35714	6.86905	0.00877011	0.270193
MEFV	-0.984576	1.34745	6.85883	0.00882044	0.270776
PIH1D2	0.698457	1.91815	6.85808	0.00882411	0.270776
CBR1	-0.210058	6.96329	6.83282	0.00894976	0.274087
METTL9	0.162538	7.27757	6.82845	0.0089717	0.274214
MYO5B	0.210752	7.45777	6.79285	0.00915235	0.277898
SHC3	0.482111	3.56831	6.79271	0.00915307	0.277898
TMTC2	0.219808	4.58424	6.79189	0.00915731	0.277898
CD46	0.314726	7.48017	6.78717	0.00918155	0.277898
COPS6	-0.172895	6.57715	6.77868	0.0092253	0.277898
IER5	-0.177269	6.01185	6.77857	0.00922589	0.277898
DIPK2A	0.209658	5.29942	6.77737	0.00923209	0.277898
ADH7	-0.589128	5.59023	6.77657	0.00923624	0.277898
MUC22	1.25346	1.2686	6.7653	0.00929473	0.279113
DNMT1	-0.188667	5.4912	6.75132	0.00936784	0.280294
CAB39	0.152776	7.14321	6.74953	0.00937723	0.280294
SSRP1	-0.126285	6.93598	6.74581	0.0093968	0.280294
ZNF217	-0.216076	5.69481	6.74393	0.0094067	0.280294
MATK	-0.520327	2.30612	6.72625	0.0095004	0.282541
SHMT2	-0.159681	5.80913	6.72205	0.00952283	0.282663
GKN1	-1.6806	1.14906	6.71506	0.00956022	0.283228
FZD10-AS1	-0.340443	3.73469	6.68665	0.00971374	0.286907
CD68	-0.27517	6.82854	6.68522	0.00972157	0.286907
MAP2K1	0.211914	6.09927	6.66353	0.00984059	0.28939
PTGS2	-1.18705	3.25056	6.66305	0.00984321	0.28939
CEACAM7	0.343021	6.79954	6.65098	0.00991012	0.290804
AKR1C1	-0.503599	3.49816	6.64638	0.00993574	0.291002
TMEM132B	0.512844	2.40412	6.64122	0.00996457	0.291294

[truncated: 2 more sheets: T3-T5, T4-T5]
