# Supplementary material for: Distinct cervical tissue-adherent and luminal microbiome communities correlate with mucosal host gene expression and protein levels in Kenyan sex workers
Source: Microbiome. 2023 Mar 31;11:67. doi: 10.1186/s40168-023-01502-4 (PMC10064689; doi:10.1186/s40168-023-01502-4)
Supplement: Supplementary file 3 — Additional file 2: Supplementary Table 1. Total relative abundance, alpha diversity,definition of bacterial communities in the samples, positive controls and ASV count tables luminal and tissue. Supplementary Table 2. Sociodemographic and clinical characteristics per study participant. Supplementary Table 3. Metabolic profile of the luminal microbiome. Supplementary Table 4. Sociodemographic and clinical characteristics of study participants included in the transcriptomic profiling at time of tissue sample collection, grouped based on their tissue microbiome. Supplementary Table 5. Differentially expressed genes between the luminal study groups. Supplementary Table 6. Pathway enrichment analysis for the differentially expressed genes across the luminal samples. Supplementary Table 7. Pathway enrichment analysis for the differentially expressed genes by pairwise comparisons between the luminal samples. Supplementary Table 8. Transcription factor protein-protein interaction (TF-PPI) network analysis by pairwise comparisons between the luminal samples. Supplementary Table 9. Differentially expressed genes between the tissue study groups. Supplementary Table 10. Pathway enrichment analysis for the differentially expressed genes across the tissue samples. Supplementary Table 11. Pathway enrichment analysis for the differentially expressed genes by pairwise comparisons between the tissue samples. Supplementary Table 12. Transcription factor protein-protein interaction (TF-PPI) network analysis by pairwise comparisons between the tissue samples. Supplementary Table 13. Differentially expressed genes and pathway enrichment analysis for the comparison of sample groups defined as L2T2 and L2T3. Supplementary Table 14. Characterization of proteins and antibodies included in the protein profiling assay, cytokine data and cytokine results. Supplementary Table 15. Sociodemographic and clinical characteristics of study participants included in the protein profiling at time of lumi [file 40168_2023_1502_MOESM2_ESM.zip › Suppl tbls/Suppl.Tbl.10 Enrichment_Across_Tissue.xlsx]

## Sheet: GO_gene_module_1
Terms	overlap	in_input_list	in_pathway	all_gene	percent_overlap	overlap_coeficient	jaccard_index	pvalue	FDR	genes
GO_RESPONSE_TO_VIRUS	13	49	247	15588	0.265306	0.265306	0.0459364	4.5828e-13	2.03293e-09	GBP1;MX1;CXCL9;APOBEC3B;ISG15;OASL;CCL19;CCL22;BST2;NLRC5;RSAD2;ILF3;CYP1A1
GO_DEFENSE_RESPONSE_TO_VIRUS	10	49	164	15588	0.204082	0.204082	0.0492611	7.28042e-11	4.61371e-08	ISG15;APOBEC3B;GBP1;MX1;CXCL9;ILF3;RSAD2;BST2;NLRC5;OASL
GO_CHEMOKINE_MEDIATED_SIGNALING_PATHWAY	7	49	72	15588	0.142857	0.142857	0.0614035	2.44913e-09	1.08644e-06	CXCL9;CCL2;CCL22;CXCL11;CCL19;PPBP;CXCL2
GO_CELL_CHEMOTAXIS	8	49	162	15588	0.163265	0.163265	0.0394089	3.59352e-08	1.06272e-05	CXCL2;CXCL11;CXCL9;IL1B;PPBP;CCL22;CCL19;CCL2
GO_RESPONSE_TO_INTERFERON_GAMMA	7	49	144	15588	0.142857	0.142857	0.0376344	3.08033e-07	6.21107e-05	GBP1;GBP5;CCL19;OASL;CCL22;CCL2;BST2
GO_LEUKOCYTE_CHEMOTAXIS	6	49	117	15588	0.122449	0.122449	0.0375	1.68907e-06	0.000277508	CCL2;IL1B;CCL22;CCL19;CXCL11;PPBP
GO_CELLULAR_RESPONSE_TO_INTERFERON_GAMMA	6	49	122	15588	0.122449	0.122449	0.0363636	2.15725e-06	0.000329985	GBP5;CCL22;OASL;CCL19;GBP1;CCL2
GO_RESPONSE_TO_TYPE_I_INTERFERON	5	49	68	15588	0.102041	0.102041	0.0446429	2.23585e-06	0.000330608	OASL;MX1;BST2;RSAD2;ISG15
GO_LEUKOCYTE_MIGRATION_INVOLVED_IN_INFLAMMATORY_RESPONSE	3	49	11	15588	0.0612245	0.272727	0.0526316	4.73189e-06	0.000655958	CCL2;SELE;PPBP
GO_LYMPHOCYTE_CHEMOTAXIS	4	49	38	15588	0.0816327	0.105263	0.0481928	5.8792e-06	0.000786884	CCL19;CXCL11;CCL22;CCL2
GO_MYELOID_LEUKOCYTE_MIGRATION	5	49	99	15588	0.102041	0.102041	0.034965	1.42616e-05	0.00158162	PPBP;CCL22;CCL19;IL1B;CCL2
GO_LEUKOCYTE_MIGRATION	7	49	259	15588	0.142857	0.142857	0.0232558	1.52623e-05	0.00165131	IL1B;CCL2;CXCL11;SELE;PPBP;CCL22;CCL19
GO_LYMPHOCYTE_MIGRATION	4	49	49	15588	0.0816327	0.0816327	0.0425532	1.64523e-05	0.00169726	CCL2;CCL22;CCL19;CXCL11
GO_GRANULOCYTE_MIGRATION	4	49	75	15588	0.0816327	0.0816327	0.0333333	8.88862e-05	0.00804692	CCL2;IL1B;CCL22;PPBP
GO_MONOCYTE_CHEMOTAXIS	3	49	41	15588	0.0612245	0.0731707	0.0344828	0.000286087	0.024884	CCL19;CCL22;CCL2
GO_RESPONSE_TO_ANTIBIOTIC	3	49	47	15588	0.0612245	0.0638298	0.0322581	0.000429444	0.035278	IL1B;CCL2;CYP1A1
GO_RESPONSE_TO_INTERLEUKIN_1	4	49	115	15588	0.0816327	0.0816327	0.025	0.000461081	0.0365242	CCL2;CCL22;SELE;CCL19
GO_CELLULAR_RESPONSE_TO_INTERLEUKIN_1	3	49	88	15588	0.0612245	0.0612245	0.0223881	0.00265541	0.147242	CCL22;CCL19;CCL2
GO_RESPONSE_TO_VITAMIN	3	49	98	15588	0.0612245	0.0612245	0.0208333	0.0036005	0.183584	CYP1A1;CCL2;IL1B
GO_RESPONSE_TO_TUMOR_NECROSIS_FACTOR	4	49	233	15588	0.0816327	0.0816327	0.0143885	0.00608881	0.245545	CCL2;CCL22;CCL19;SELE
GO_CYTOKINE_PRODUCTION	3	49	120	15588	0.0612245	0.0612245	0.0180723	0.00633517	0.24994	GBP5;IL1B;CCL19
GO_LEUKOCYTE_CELL_CELL_ADHESION	4	49	255	15588	0.0816327	0.0816327	0.0133333	0.00832568	0.302727	SELE;IL1B;RSAD2;CCL19

## Sheet: GO_gene_module_2
Terms	overlap	in_input_list	in_pathway	all_gene	percent_overlap	overlap_coeficient	jaccard_index	pvalue	FDR	genes
GO_STEROL_BIOSYNTHETIC_PROCESS	5	125	43	15602	0.04	0.116279	0.0306748	2.29782e-05	0.101931	MVD;TM7SF2;FDFT1;G6PD;FDPS
GO_EPIDERMIS_DEVELOPMENT	9	125	253	15602	0.072	0.072	0.0243902	0.000200445	0.296391	PRR9;KRT17;KLK7;SPRR2B;SPRR2G;HDAC1;KLK14;TGM3;KLK5
GO_KERATINIZATION	4	125	50	15602	0.032	0.08	0.0233918	0.000680094	0.66241	SPRR2B;SPRR2G;TGM3;KRT17
GO_EPIDERMAL_CELL_DIFFERENTIATION	6	125	142	15602	0.048	0.048	0.0229885	0.000987729	0.66241	TGM3;HDAC1;PRR9;KRT17;SPRR2B;SPRR2G
GO_ISOPRENOID_BIOSYNTHETIC_PROCESS	3	125	25	15602	0.024	0.12	0.0204082	0.00101509	0.66241	FDPS;FDFT1;MVD
GO_PEPTIDE_CROSS_LINKING	4	125	56	15602	0.032	0.0714286	0.0225989	0.00104528	0.66241	PRR9;TGM3;SPRR2B;SPRR2G
GO_KERATINOCYTE_DIFFERENTIATION	5	125	101	15602	0.04	0.049505	0.0226244	0.00130657	0.668379	SPRR2G;SPRR2B;KRT17;PRR9;TGM3
GO_CELLULAR_LIPID_CATABOLIC_PROCESS	6	125	151	15602	0.048	0.048	0.0222222	0.00135604	0.668379	SIRT2;CYP4F2;ETFB;PLA2G4B;CYP4F3;GLA
GO_EPIDERMIS_MORPHOGENESIS	3	125	29	15602	0.024	0.103448	0.0198675	0.00157546	0.698875	KRT17;KLK14;TGM3
GO_ALCOHOL_BIOSYNTHETIC_PROCESS	5	125	111	15602	0.04	0.045045	0.021645	0.00198427	0.76097	G6PD;FDFT1;FDPS;TM7SF2;MVD
GO_STEROID_BIOSYNTHETIC_PROCESS	5	125	114	15602	0.04	0.0438596	0.0213675	0.00223007	0.76097	TM7SF2;G6PD;FDFT1;FDPS;MVD
GO_STEROL_METABOLIC_PROCESS	5	125	123	15602	0.04	0.0406504	0.0205761	0.00310068	0.982472	MVD;FDPS;G6PD;FDFT1;TM7SF2
GO_LIPID_CATABOLIC_PROCESS	7	125	247	15602	0.056	0.056	0.0191781	0.00375289	1	PLD2;SIRT2;CYP4F2;ETFB;PLA2G4B;CYP4F3;GLA
GO_SKIN_DEVELOPMENT	6	125	211	15602	0.048	0.048	0.0181818	0.00705764	1	TGM3;HDAC1;SPRR2G;SPRR2B;KRT17;PRR9

## Sheet: GO_gene_module_3
Terms	overlap	in_input_list	in_pathway	all_gene	percent_overlap	overlap_coeficient	jaccard_index	pvalue	FDR	genes
GO_CELLULAR_RESPONSE_TO_CALCIUM_ION	3	85	49	15596	0.0352941	0.0612245	0.0229008	0.00240238	1	SLC25A24;GPLD1;ASPH
GO_CARBOHYDRATE_DERIVATIVE_TRANSPORT	3	85	50	15596	0.0352941	0.06	0.0227273	0.00254574	1	SLC17A5;SLC25A24;SLC28A3
GO_LIPOSACCHARIDE_METABOLIC_PROCESS	4	85	114	15596	0.0470588	0.0470588	0.0205128	0.00347897	1	ARSF;GPLD1;STS;ASAH1
GO_GLYCOSPHINGOLIPID_METABOLIC_PROCESS	3	85	69	15596	0.0352941	0.0434783	0.0198675	0.00631881	1	ASAH1;STS;ARSF
GO_CELLULAR_RESPONSE_TO_CARBOHYDRATE_STIMULUS	3	85	74	15596	0.0352941	0.0405405	0.0192308	0.00766723	1	RPS6KA2;PLAU;SOX4
GO_NEURAL_CREST_CELL_DIFFERENTIATION	3	85	75	15596	0.0352941	0.04	0.0191083	0.0079557	1	FOXC1;RDH10;SEMA5A
GO_AMEBOIDAL_TYPE_CELL_MIGRATION	4	85	154	15596	0.0470588	0.0470588	0.0170213	0.00997396	1	ZFAND5;SEMA5A;AMOT;GPLD1

## Sheet: GO_gene_module_4
Terms	overlap	in_input_list	in_pathway	all_gene	percent_overlap	overlap_coeficient	jaccard_index	pvalue	FDR	genes
GO_EPIDERMIS_DEVELOPMENT	4	46	253	15587	0.0869565	0.0869565	0.0135593	0.00648217	1	KRT2;GAB1;KRT76;LCE1F

## Sheet: GO_gene_module_5
Terms	overlap	in_input_list	in_pathway	all_gene	percent_overlap	overlap_coeficient	jaccard_index	pvalue	FDR	genes
GO_RESPONSE_TO_RETINOIC_ACID	4	84	107	15602	0.047619	0.047619	0.0213904	0.00264886	1	DKK1;WNT11;IGFBP2;FZD7
GO_MESODERM_MORPHOGENESIS	3	84	66	15602	0.0357143	0.0454545	0.0204082	0.00539698	1	WNT11;BMPR2;DKK1
GO_ARTERY_DEVELOPMENT	3	84	75	15602	0.0357143	0.04	0.0192308	0.00769311	1	HPGD;WNT11;BMPR2
GO_SOMITE_DEVELOPMENT	3	84	78	15602	0.0357143	0.0384615	0.0188679	0.00856806	1	MIB1;WNT11;DKK1

## Sheet: KEGG_gene_module_1
Terms	overlap	in_input_list	in_pathway	all_gene	percent_overlap	overlap_coeficient	jaccard_index	pvalue	FDR	genes
KEGG_CHEMOKINE_SIGNALING_PATHWAY	7	49	190	5299	0.142857	0.142857	0.0301724	0.00163293	0.258745	CCL2;CCL19;CCL22;CXCL11;CXCL2;CXCL9;PPBP
KEGG_CYTOKINE_CYTOKINE_RECEPTOR_INTERACTION	8	49	267	5299	0.163265	0.163265	0.025974	0.00278221	0.258745	CCL2;CCL19;CCL22;CXCL11;CXCL9;IL1B;CXCL2;PPBP

## Sheet: KEGG_gene_module_2
Terms	overlap	in_input_list	in_pathway	all_gene	percent_overlap	overlap_coeficient	jaccard_index	pvalue	FDR	genes
KEGG_TERPENOID_BACKBONE_BIOSYNTHESIS	4	125	15	5352	0.032	0.266667	0.0294118	0.000317077	0.0589764	ACAT2;FDPS;DHDDS;MVD

## Sheet: KEGG_gene_module_3
Terms	overlap	in_input_list	in_pathway	all_gene	percent_overlap	overlap_coeficient	jaccard_index	pvalue	FDR	genes

## Sheet: KEGG_gene_module_4
Terms	overlap	in_input_list	in_pathway	all_gene	percent_overlap	overlap_coeficient	jaccard_index	pvalue	FDR	genes

## Sheet: KEGG_gene_module_5
Terms	overlap	in_input_list	in_pathway	all_gene	percent_overlap	overlap_coeficient	jaccard_index	pvalue	FDR	genes
