# Supplementary material for: Distinct cervical tissue-adherent and luminal microbiome communities correlate with mucosal host gene expression and protein levels in Kenyan sex workers
Source: Microbiome. 2023 Mar 31;11:67. doi: 10.1186/s40168-023-01502-4 (PMC10064689; doi:10.1186/s40168-023-01502-4)
Supplement: Supplementary file 3 — Additional file 2: Supplementary Table 1. Total relative abundance, alpha diversity,definition of bacterial communities in the samples, positive controls and ASV count tables luminal and tissue. Supplementary Table 2. Sociodemographic and clinical characteristics per study participant. Supplementary Table 3. Metabolic profile of the luminal microbiome. Supplementary Table 4. Sociodemographic and clinical characteristics of study participants included in the transcriptomic profiling at time of tissue sample collection, grouped based on their tissue microbiome. Supplementary Table 5. Differentially expressed genes between the luminal study groups. Supplementary Table 6. Pathway enrichment analysis for the differentially expressed genes across the luminal samples. Supplementary Table 7. Pathway enrichment analysis for the differentially expressed genes by pairwise comparisons between the luminal samples. Supplementary Table 8. Transcription factor protein-protein interaction (TF-PPI) network analysis by pairwise comparisons between the luminal samples. Supplementary Table 9. Differentially expressed genes between the tissue study groups. Supplementary Table 10. Pathway enrichment analysis for the differentially expressed genes across the tissue samples. Supplementary Table 11. Pathway enrichment analysis for the differentially expressed genes by pairwise comparisons between the tissue samples. Supplementary Table 12. Transcription factor protein-protein interaction (TF-PPI) network analysis by pairwise comparisons between the tissue samples. Supplementary Table 13. Differentially expressed genes and pathway enrichment analysis for the comparison of sample groups defined as L2T2 and L2T3. Supplementary Table 14. Characterization of proteins and antibodies included in the protein profiling assay, cytokine data and cytokine results. Supplementary Table 15. Sociodemographic and clinical characteristics of study participants included in the protein profiling at time of lumi [file 40168_2023_1502_MOESM2_ESM.zip › Suppl tbls/Suppl.Tbl.11 Enrichment_Pairwise_Tissue.xlsx]

## Sheet: Summary
Summary of pairwise comparisons of pathways between tisssue groups FDR<0.05
GO	T1-T2	T1-T3	T1-T4	T1-T5	T2-T3	T2-T4	T2-T5	T3-T4	T3-T5	T4-T5
Down	0	0	0	0	0	1	0	35	2	0
Up	9	14	0	13	0	0	0	0	0	0
KEGG	T1-T2	T1-T3	T1-T4	T1-T5	T2-T3	T2-T4	T2-T5	T3-T4	T3-T5	T4-T5
Down	0	0	0	0	0	0	0	0	0	0
Up	0	0	0	2	0	0	0	0	0	0

## Sheet: GO_T1-T2
regulation	Terms	overlap	in_input_list	in_pathway	all_gene	percent_overlap	overlap_coeficient	jaccard_index	pvalue	FDR	genes
up	GO_RRNA_METABOLIC_PROCESS	8	48	255	15589	0.166667	0.166667	0.0271186	9.84511e-07	0.00218365	RPL13;RPLP1;DDX47;FBL;RPS28;RPLP2;TRMT112;RPS12
up	GO_NUCLEAR_TRANSCRIBED_MRNA_CATABOLIC_PROCESS_NONSENSE_MEDIATED_DECAY	6	48	118	15589	0.125	0.125	0.0375	1.567e-06	0.00231708	RPS12;RNPS1;RPLP1;RPLP2;RPL13;RPS28
up	GO_ESTABLISHMENT_OF_PROTEIN_LOCALIZATION_TO_ENDOPLASMIC_RETICULUM	5	48	104	15589	0.104167	0.104167	0.0340136	1.63548e-05	0.0120916	RPLP1;RPLP2;RPS12;RPL13;RPS28
up	GO_PROTEIN_LOCALIZATION_TO_ENDOPLASMIC_RETICULUM	5	48	123	15589	0.104167	0.104167	0.0301205	3.67843e-05	0.0181306	RPL13;RPS12;RPLP1;RPLP2;RPS28
up	GO_MULTI_ORGANISM_METABOLIC_PROCESS	5	48	138	15589	0.104167	0.104167	0.0276243	6.37516e-05	0.0264911	RPS12;RPS28;RPLP1;RPLP2;RPL13
up	GO_RNA_CATABOLIC_PROCESS	6	48	227	15589	0.125	0.125	0.0223048	6.56903e-05	0.0264911	RPS12;RNPS1;RPS28;RPLP1;RPLP2;RPL13
up	GO_TRANSLATIONAL_INITIATION	5	48	146	15589	0.104167	0.104167	0.026455	8.32988e-05	0.0299415	RPS12;RPS28;RPLP1;RPLP2;RPL13
up	GO_PROTEIN_TARGETING_TO_MEMBRANE	5	48	157	15589	0.104167	0.104167	0.025	0.000117361	0.0371867	RPS28;RPL13;RPLP1;RPLP2;RPS12
up	GO_ESTABLISHMENT_OF_PROTEIN_LOCALIZATION_TO_MEMBRANE	6	48	264	15589	0.125	0.125	0.0196078	0.000150609	0.0417563	RPL13;RPLP1;RPS28;RPS12;RPLP2;TSPAN15

## Sheet: GO_T1-T3
regulation	Terms	overlap	in_input_list	in_pathway	all_gene	percent_overlap	overlap_coeficient	jaccard_index	pvalue	FDR	genes
up	GO_TRANSLATIONAL_INITIATION	7	53	146	15584	0.132075	0.132075	0.0364583	5.89476e-07	0.000871638	RPS12;EIF5B;RPL38;RPL34;RPL35A;RPLP2;EIF3K
up	GO_STEROL_BIOSYNTHETIC_PROCESS	4	53	43	15584	0.0754717	0.0930233	0.0434783	1.33351e-05	0.00862578	MVD;FDFT1;EBP;FDPS
up	GO_RRNA_METABOLIC_PROCESS	7	53	255	15584	0.132075	0.132075	0.0232558	2.34599e-05	0.0104068	RPL35A;DDX47;FBL;RPL34;RPLP2;RPL38;RPS12
up	GO_ESTABLISHMENT_OF_PROTEIN_LOCALIZATION_TO_ENDOPLASMIC_RETICULUM	5	53	104	15584	0.0943396	0.0943396	0.0328947	2.67353e-05	0.0107468	RPL35A;RPLP2;RPS12;RPL38;RPL34
up	GO_RNA_SPLICING_VIA_TRANSESTERIFICATION_REACTIONS	7	53	267	15584	0.132075	0.132075	0.0223642	3.14942e-05	0.0107468	PABPN1;HNRNPA3;FUS;SRSF2;SFPQ;HNRNPA1;SNRPF
up	GO_ALCOHOL_BIOSYNTHETIC_PROCESS	5	53	111	15584	0.0943396	0.0943396	0.0314465	3.65969e-05	0.0110239	FDFT1;FDPS;EBP;PARK7;MVD
up	GO_RNA_LOCALIZATION	6	53	185	15584	0.113208	0.113208	0.0258621	3.72765e-05	0.0110239	SRSF2;PABPN1;HNRNPA3;HNRNPA1;FBL;RANBP1
up	GO_NUCLEAR_TRANSCRIBED_MRNA_CATABOLIC_PROCESS_NONSENSE_MEDIATED_DECAY	5	53	118	15584	0.0943396	0.0943396	0.0301205	4.90712e-05	0.013605	RPS12;RPL35A;RPLP2;RPL38;RPL34
up	GO_PROTEIN_LOCALIZATION_TO_ENDOPLASMIC_RETICULUM	5	53	123	15584	0.0943396	0.0943396	0.0292398	5.98285e-05	0.0147444	RPL38;RPS12;RPLP2;RPL35A;RPL34
up	GO_STEROL_METABOLIC_PROCESS	5	53	123	15584	0.0943396	0.0943396	0.0292398	5.98285e-05	0.0147444	EBP;MVD;PCSK9;FDPS;FDFT1
up	GO_ISOPRENOID_BIOSYNTHETIC_PROCESS	3	53	25	15584	0.0566038	0.12	0.04	8.10266e-05	0.0171159	FDPS;FDFT1;MVD
up	GO_MULTI_ORGANISM_METABOLIC_PROCESS	5	53	138	15584	0.0943396	0.0943396	0.0268817	0.000103277	0.019919	RPS12;RPL38;RPL34;RPL35A;RPLP2
up	GO_PROTEIN_TARGETING_TO_MEMBRANE	5	53	157	15584	0.0943396	0.0943396	0.0243902	0.000189169	0.0310797	RPL34;RPL35A;RPLP2;RPL38;RPS12
up	GO_ORGANIC_HYDROXY_COMPOUND_BIOSYNTHETIC_PROCESS	5	53	175	15584	0.0943396	0.0943396	0.0224215	0.000312908	0.0478641	FDPS;FDFT1;PARK7;EBP;MVD

## Sheet: GO_T1-T5
regulation	Terms	overlap	in_input_list	in_pathway	all_gene	percent_overlap	overlap_coeficient	jaccard_index	pvalue	FDR	genes
up	GO_ESTABLISHMENT_OF_PROTEIN_LOCALIZATION_TO_ENDOPLASMIC_RETICULUM	8	29	104	15584	0.275862	0.275862	0.064	1.1438e-11	5.07392e-08	RPS8;RPS12;RPL21;RPS3A;RPL10;RPL5;RPL27A;RPL10A
up	GO_NUCLEAR_TRANSCRIBED_MRNA_CATABOLIC_PROCESS_NONSENSE_MEDIATED_DECAY	8	29	118	15584	0.275862	0.275862	0.057554	3.19412e-11	6.6094e-08	RPS8;RPS12;RPL21;RPS3A;RPL5;RPL10;RPL10A;RPL27A
up	GO_PROTEIN_LOCALIZATION_TO_ENDOPLASMIC_RETICULUM	8	29	123	15584	0.275862	0.275862	0.0555556	4.46984e-11	6.6094e-08	RPL21;RPS3A;RPS12;RPS8;RPL10A;RPL27A;RPL5;RPL10
up	GO_MULTI_ORGANISM_METABOLIC_PROCESS	8	29	138	15584	0.275862	0.275862	0.0503145	1.13086e-10	1.25412e-07	RPL27A;RPS8;RPS12;RPS3A;RPL5;RPL10;RPL10A;RPL21
up	GO_TRANSLATIONAL_INITIATION	8	29	146	15584	0.275862	0.275862	0.0479042	1.77834e-10	1.57774e-07	RPL27A;RPS8;RPS12;RPS3A;RPL10;RPL5;RPL10A;RPL21
up	GO_PROTEIN_TARGETING_TO_MEMBRANE	8	29	157	15584	0.275862	0.275862	0.0449438	3.18171e-10	2.35235e-07	RPL10A;RPL5;RPL10;RPL21;RPL27A;RPS3A;RPS8;RPS12
up	GO_RNA_CATABOLIC_PROCESS	8	29	227	15584	0.275862	0.275862	0.0322581	5.90852e-09	3.74431e-06	RPL27A;RPS12;RPS8;RPS3A;RPL10;RPL5;RPL10A;RPL21
up	GO_RRNA_METABOLIC_PROCESS	8	29	255	15584	0.275862	0.275862	0.0289855	1.4685e-08	8.14283e-06	RPL10A;RPL10;RPS8;RPL27A;RPL21;RPL5;RPS3A;RPS12
up	GO_ESTABLISHMENT_OF_PROTEIN_LOCALIZATION_TO_MEMBRANE	8	29	264	15584	0.275862	0.275862	0.0280702	1.92444e-08	9.48535e-06	RPS8;RPL27A;RPL10A;RPL10;RPS3A;RPS12;RPL21;RPL5
up	GO_VIRAL_LIFE_CYCLE	8	29	290	15584	0.275862	0.275862	0.0257235	3.99179e-08	1.77076e-05	RPL21;RPL5;RPS12;RPS3A;RPL10;RPL10A;RPS8;RPL27A
up	GO_ISOPRENOID_BIOSYNTHETIC_PROCESS	3	29	25	15584	0.103448	0.12	0.0588235	1.29638e-05	0.00221183	FDPS;FDFT1;MVD
up	GO_STEROL_BIOSYNTHETIC_PROCESS	3	29	43	15584	0.103448	0.103448	0.0434783	6.80105e-05	0.0104033	MVD;FDFT1;FDPS
up	GO_STEROL_METABOLIC_PROCESS	4	29	123	15584	0.137931	0.137931	0.027027	7.53327e-05	0.0111392	MVD;PCSK9;FDPS;FDFT1

## Sheet: GO_T2-T4
regulation	Terms	overlap	in_input_list	in_pathway	all_gene	percent_overlap	overlap_coeficient	jaccard_index	pvalue	FDR	genes
down	GO_RESPONSE_TO_TYPE_I_INTERFERON	7	140	68	15603	0.05	0.102941	0.0348259	2.47369e-06	0.0109733	IRF9;OASL;MX1;IRF3;SHMT2;RSAD2;ISG15

## Sheet: GO_T3-T4
regulation	Terms	overlap	in_input_list	in_pathway	all_gene	percent_overlap	overlap_coeficient	jaccard_index	pvalue	FDR	genes
down	GO_RESPONSE_TO_INTERFERON_GAMMA	18	226	144	15613	0.079646	0.125	0.0511364	2.88079e-12	3.1948e-09	IRF9;VCAM1;GBP1;HLA-DRB3;GBP5;CCL19;CIITA;OASL;CCL22;CCL2;BST2;MEFV;IRF1;STAT1;MT2A;IFI30;IFNG;ICAM1
down	GO_CELLULAR_RESPONSE_TO_INTERFERON_GAMMA	16	226	122	15613	0.0707965	0.131148	0.0481928	2.31392e-11	2.05291e-08	ICAM1;HLA-DRB3;IFNG;IFI30;MT2A;STAT1;IRF1;GBP5;IRF9;CCL22;OASL;CCL19;CIITA;GBP1;VCAM1;CCL2
down	GO_INTERFERON_GAMMA_MEDIATED_SIGNALING_PATHWAY	12	226	70	15613	0.0530973	0.171429	0.0422535	3.20895e-10	1.42349e-07	ICAM1;HLA-DRB3;IFNG;IRF1;IFI30;MT2A;STAT1;IRF9;OASL;CIITA;GBP1;VCAM1
down	GO_RESPONSE_TO_VIRUS	20	226	247	15613	0.0884956	0.0884956	0.0441501	5.17351e-10	2.08633e-07	DDX60;IRF9;GBP1;MX1;CXCL9;ISG15;CXCL10;OASL;CCL19;CCL22;BST2;HYAL1;NLRC5;RSAD2;IRF1;STAT1;ILF3;CYP1A1;IFNG;IFI44
down	GO_RESPONSE_TO_TYPE_I_INTERFERON	11	226	68	15613	0.0486726	0.161765	0.0388693	3.40542e-09	1.16203e-06	IRF9;IFI6;OASL;MX1;BST2;SHMT2;XAF1;STAT1;IRF1;RSAD2;ISG15
down	GO_DEFENSE_RESPONSE_TO_VIRUS	15	226	164	15613	0.0663717	0.0914634	0.04	1.58232e-08	4.67945e-06	ISG15;GBP1;MX1;CXCL9;DDX60;IRF9;ILF3;IFNG;RSAD2;IRF1;STAT1;BST2;NLRC5;OASL;CXCL10
down	GO_EPIDERMIS_DEVELOPMENT	15	226	253	15613	0.0663717	0.0663717	0.0323276	4.29395e-06	0.000865816	SPRR4;PITX2;PRR9;SPRR2E;KRT9;KRT17;KLK7;SPRR2B;SPRR2G;HDAC1;KLK14;TGM3;KLK5;KRT14;LCE3A
down	GO_KERATINIZATION	7	226	50	15613	0.0309735	0.14	0.0260223	7.13973e-06	0.00137704	SPRR4;LCE3A;SPRR2B;SPRR2G;SPRR2E;TGM3;KRT17
down	GO_PEPTIDE_CROSS_LINKING	7	226	56	15613	0.0309735	0.125	0.0254545	1.54009e-05	0.00253031	PRR9;TGM3;SPRR2E;SPRR4;LCE3A;SPRR2B;SPRR2G
down	GO_RESPONSE_TO_TUMOR_NECROSIS_FACTOR	13	226	233	15613	0.0575221	0.0575221	0.029148	3.57901e-05	0.00567017	PTGS2;ICAM1;STAT1;PSMD2;HYAL1;CCL2;CCL22;CCL19;VCAM1;TNFRSF9;RPS6KB1;IL18BP;SELE
down	GO_T_CELL_MIGRATION	4	226	14	15613	0.0176991	0.285714	0.0169492	3.81855e-05	0.00584107	CXCL11;CXCL10;ITGB7;CCL2
down	GO_EPIDERMAL_CELL_DIFFERENTIATION	10	226	142	15613	0.0442478	0.0704225	0.027933	4.15717e-05	0.00606026	TGM3;LCE3A;HDAC1;PRR9;SPRR2E;KRT17;SPRR2B;SPRR2G;SPRR4;PITX2
down	GO_LYMPHOCYTE_MIGRATION	6	226	49	15613	0.0265487	0.122449	0.0223048	7.15649e-05	0.00858006	CCL2;CCL22;CCL19;ITGB7;CXCL10;CXCL11
down	GO_FATTY_ACID_DERIVATIVE_METABOLIC_PROCESS	8	226	96	15613	0.0353982	0.0833333	0.0254777	7.56222e-05	0.0088279	CD74;CYP4F2;PLA2G4B;CYP2A7;CBR1;CYP1A1;PTGS2;PLA2G3
down	GO_ARACHIDONIC_ACID_METABOLIC_PROCESS	6	226	50	15613	0.0265487	0.12	0.0222222	8.03502e-05	0.00913932	CYP1A1;PTGS2;CYP4F2;PLA2G4B;CYP2A7;CBR1
down	GO_LEUKOCYTE_MIGRATION	13	226	259	15613	0.0575221	0.0575221	0.0275424	0.000105389	0.0106805	CD177;CD74;VCAM1;IL1B;IFNG;CCL2;CXCL11;SELE;ICAM1;CCL22;ITGB7;CCL19;CXCL10
down	GO_KERATINOCYTE_DIFFERENTIATION	8	226	101	15613	0.0353982	0.0792079	0.0250784	0.000108346	0.0106805	SPRR4;SPRR2G;LCE3A;SPRR2B;KRT17;PRR9;SPRR2E;TGM3
down	GO_CELL_CHEMOTAXIS	10	226	162	15613	0.0442478	0.0617284	0.026455	0.000125837	0.0118768	CXCL11;CXCL9;VCAM1;IL1B;IFNG;CCL22;NR4A1;CCL19;CXCL10;CCL2
down	GO_RESPONSE_TO_ETHANOL	9	226	136	15613	0.039823	0.0661765	0.0254958	0.000162229	0.013581	DNMT1;VCAM1;IL1B;RPS6KB1;ICAM1;G6PD;NQO1;CCL2;ADH7
down	GO_LYMPHOCYTE_CHEMOTAXIS	5	226	38	15613	0.0221239	0.131579	0.019305	0.000206725	0.0163756	CCL19;CXCL10;CXCL11;CCL22;CCL2
down	GO_RESPONSE_TO_INTERFERON_BETA	4	226	22	15613	0.0176991	0.181818	0.0163934	0.000254774	0.0194187	IRF1;STAT1;BST2;XAF1
down	GO_SKIN_DEVELOPMENT	11	226	211	15613	0.0486726	0.0521327	0.0258216	0.000258469	0.0194187	LCE3A;TGM3;HDAC1;SPRR2G;SPRR2B;KRT17;PRR9;SPRR2E;KRT9;DHCR24;SPRR4
down	GO_RESPONSE_TO_IONIZING_RADIATION	9	226	145	15613	0.039823	0.062069	0.0248619	0.000262652	0.0194187	CXCL10;CCL2;SOCS3;ICAM1;KRT14;IL1B;VCAM1;DNMT1;DCUN1D3
down	GO_PHOSPHATIDYLETHANOLAMINE_ACYL_CHAIN_REMODELING	4	226	23	15613	0.0176991	0.173913	0.0163265	0.000304929	0.0221749	PLA2G2F;PLA2G4B;PLA2G4E;PLA2G3
down	GO_CELLULAR_EXTRAVASATION	4	226	25	15613	0.0176991	0.16	0.0161943	0.000425841	0.0299846	VCAM1;SELE;CCL2;ITGB7
down	GO_RESPONSE_TO_NUTRIENT	10	226	191	15613	0.0442478	0.052356	0.02457	0.000474568	0.0323875	PITX2;VCAM1;RPS6KB1;IL1B;DNMT1;CXCL10;CCL2;CYP1A1;PTGS2;NQO1
down	GO_PHOSPHATIDYLCHOLINE_ACYL_CHAIN_REMODELING	4	226	26	15613	0.0176991	0.153846	0.016129	0.000497593	0.0329451	PLA2G4E;PLA2G3;PLA2G4B;PLA2G2F
down	GO_RESPONSE_TO_VITAMIN	7	226	98	15613	0.0309735	0.0714286	0.022082	0.000549932	0.035875	DNMT1;CYP1A1;PTGS2;CCL2;IL1B;PITX2;CXCL10
down	GO_RESPONSE_TO_ANTIBIOTIC	5	226	47	15613	0.0221239	0.106383	0.0186567	0.000568431	0.0363299	IL1B;CCL2;HYAL1;CIITA;CYP1A1
down	GO_RESPONSE_TO_PHENYLPROPANOID	3	226	12	15613	0.0132743	0.25	0.012766	0.000597855	0.0363299	FGA;IL1B;CIDEA
down	GO_CHEMOKINE_MEDIATED_SIGNALING_PATHWAY	6	226	72	15613	0.0265487	0.0833333	0.0205479	0.000606556	0.0363606	CXCL9;CCL2;CCL22;CXCL11;CCL19;CXCL10
down	GO_RESPONSE_TO_GAMMA_RADIATION	5	226	50	15613	0.0221239	0.1	0.0184502	0.000758038	0.0425653	SOCS3;IL1B;CCL2;DCUN1D3;CXCL10
down	GO_LEUKOCYTE_ADHESION_TO_VASCULAR_ENDOTHELIAL_CELL	3	226	13	15613	0.0132743	0.230769	0.0127119	0.000768935	0.0426375	SELE;ITGB7;VCAM1
down	GO_PROTEIN_TETRAMERIZATION	8	226	135	15613	0.0353982	0.0592593	0.0226629	0.000780847	0.0427634	HM13;HLA-DRB3;IMPDH2;GBP5;SHMT2;GPX3;CPSF7;TGM3
down	GO_RESPONSE_TO_TOXIC_SUBSTANCE	11	226	241	15613	0.0486726	0.0486726	0.0241228	0.000791173	0.0428005	HYAL1;CCL2;GPX3;CIITA;CYP1A1;PTGS2;NQO1;IL1B;RPS6KB1;DUOX1;DNMT1

## Sheet: GO_T3-T5
regulation	Terms	overlap	in_input_list	in_pathway	all_gene	percent_overlap	overlap_coeficient	jaccard_index	pvalue	FDR	genes
down	GO_ALTERNATIVE_MRNA_SPLICING_VIA_SPLICEOSOME	3	66	11	15590	0.0454545	0.272727	0.0405405	1.16714e-05	0.0140505	SRSF6;SFPQ;SRSF1
down	GO_RNA_SPLICING_VIA_TRANSESTERIFICATION_REACTIONS	8	66	267	15590	0.121212	0.121212	0.0246154	1.62131e-05	0.0143843	SRSF10;SRSF1;PRPF4B;SRSF6;SRSF3;PNN;SFPQ;HNRNPH1

## Sheet: KEGG_T1-T5
regulation	Terms	overlap	in_input_list	in_pathway	all_gene	percent_overlap	overlap_coeficient	jaccard_index	pvalue	FDR	genes
up	KEGG_RIBOSOME	8	29	88	5278	0.275862	0.275862	0.0733945	1.39606e-08	2.59666e-06	RPL5;RPS12;RPL27A;RPL21;RPS3A;RPL10A;RPL10;RPS8
up	KEGG_TERPENOID_BACKBONE_BIOSYNTHESIS	3	29	15	5278	0.103448	0.2	0.0731707	6.4935e-05	0.00603896	ACAT2;FDPS;MVD
