# Supplementary material for: Distinct cervical tissue-adherent and luminal microbiome communities correlate with mucosal host gene expression and protein levels in Kenyan sex workers
Source: Microbiome. 2023 Mar 31;11:67. doi: 10.1186/s40168-023-01502-4 (PMC10064689; doi:10.1186/s40168-023-01502-4)
Supplement: Supplementary file 3 — Additional file 2: Supplementary Table 1. Total relative abundance, alpha diversity,definition of bacterial communities in the samples, positive controls and ASV count tables luminal and tissue. Supplementary Table 2. Sociodemographic and clinical characteristics per study participant. Supplementary Table 3. Metabolic profile of the luminal microbiome. Supplementary Table 4. Sociodemographic and clinical characteristics of study participants included in the transcriptomic profiling at time of tissue sample collection, grouped based on their tissue microbiome. Supplementary Table 5. Differentially expressed genes between the luminal study groups. Supplementary Table 6. Pathway enrichment analysis for the differentially expressed genes across the luminal samples. Supplementary Table 7. Pathway enrichment analysis for the differentially expressed genes by pairwise comparisons between the luminal samples. Supplementary Table 8. Transcription factor protein-protein interaction (TF-PPI) network analysis by pairwise comparisons between the luminal samples. Supplementary Table 9. Differentially expressed genes between the tissue study groups. Supplementary Table 10. Pathway enrichment analysis for the differentially expressed genes across the tissue samples. Supplementary Table 11. Pathway enrichment analysis for the differentially expressed genes by pairwise comparisons between the tissue samples. Supplementary Table 12. Transcription factor protein-protein interaction (TF-PPI) network analysis by pairwise comparisons between the tissue samples. Supplementary Table 13. Differentially expressed genes and pathway enrichment analysis for the comparison of sample groups defined as L2T2 and L2T3. Supplementary Table 14. Characterization of proteins and antibodies included in the protein profiling assay, cytokine data and cytokine results. Supplementary Table 15. Sociodemographic and clinical characteristics of study participants included in the protein profiling at time of lumi [file 40168_2023_1502_MOESM2_ESM.zip › Suppl tbls/Suppl.Tbl.12 TF_PPI_Tissue.xlsx]

## Sheet: Summary
Summary of pairwise comparisons of PPI between tissue groups FDR<0.05
PPI	T1-T2	T1-T3	T1-T4	T1-T5	T2-T3	T2-T4	T2-T5	T3-T4	T3-T5	T4-T5
Down	16	0	0	0	0	0	2	0	3	0
Up	0	5	0	4	0	0	0	0	0	0

## Sheet: T1-T2
Regulation	Transcription Factor	genes_in(pValue<0.01)	Overlap	P.value	Adjusted.P.value	Odds.Ratio	Combined.Score	Genes
down	NR2F2	65	3/22	4.82746e-05	0.00622651	50.7199	504.085	SETD7;EP300;HIPK3
down	STAT6	65	4/83	0.000153973	0.00622651	16.4814	144.686	NCOA1;NCOA2;SEC24A;EP300
down	TBP	65	5/160	0.000172619	0.00622651	10.6344	92.141	NCOA1;REST;POLR2A;SETD7;EP300
down	GTF2B	65	4/86	0.000176639	0.00622651	15.876	137.191	NCOA1;REST;POLR2A;EP300
down	PPARD	65	3/40	0.000297044	0.00807349	26.0218	211.339	NCOA1;NCOA2;EP300
down	AHR	65	3/42	0.000343553	0.00807349	24.6849	196.891	NCOA1;NCOA2;EP300
down	VDR	65	4/109	0.000437614	0.00881479	12.3841	95.7806	NCOA1;NCOA2;POLR2A;EP300
down	RXRA	65	4/139	0.00108923	0.0170645	9.61749	65.6133	NCOA1;NCOA2;POLR2A;EP300
down	AR	65	5/271	0.00187412	0.0264251	6.16197	38.6948	NCOA1;NCOA2;SETD7;EP300;HIPK3
down	NCOA1	65	3/89	0.0030488	0.0390801	11.1679	64.6955	NCOA2;EP300;RORA
down	FOS	65	4/199	0.00401082	0.0434177	6.63808	36.634	NCOA1;NCOA2;EP300;SBF2
down	TP53	65	7/628	0.00418731	0.0434177	3.75362	20.5537	NCOA2;HECW2;SETD7;JMY;EP300;HIPK3;CDC14B
down	EP300	65	6/473	0.00431097	0.0434177	4.23939	23.0902	NCOA1;NCOA2;POLR2A;JMY;RORA;WASL
down	SMARCA4	65	4/219	0.00562184	0.0466282	6.01449	31.1616	NCOA1;REST;POLR2A;SETD7
down	NR4A1	65	3/115	0.00624374	0.0474562	8.56408	43.4728	NCOA1;NCOA2;EP300
down	PPARG	65	3/116	0.00639481	0.0474562	8.48787	42.883	NCOA1;NCOA2;EP300

## Sheet: T1-T3
Regulation	Transcription Factor	genes_in(pValue<0.01)	Overlap	P.value	Adjusted.P.value	Odds.Ratio	Combined.Score	Genes
up	TARDBP	53	3/59	0.000514368	0.0218787	21.3118	161.385	PABPN1;FUS;HNRNPA1
up	PPARGC1A	53	3/64	0.000653096	0.0218787	19.56	143.449	SFPQ;SRSF2;PARK7
up	ILF3	53	5/297	0.00111862	0.0249826	7.01163	47.6486	NDUFB9;SFPQ;FUS;SLIRP;HNRNPA1
up	ESR1	53	8/871	0.00195024	0.0326665	3.9313	24.5305	DUT;HNRNPA3;HSPH1;FUS;NME2;SRSF2;HNRNPA1;RPS12
up	NR3C1	53	4/239	0.00368135	0.0482886	6.84742	38.3762	EIF5B;SFPQ;HNRNPA1;PTMS

## Sheet: T1-T5
Regulation	Transcription Factor	genes_in(pValue<0.01)	Overlap	P.value	Adjusted.P.value	Odds.Ratio	Combined.Score	Genes
up	ESR1	29	9/871	2.46461e-06	2.90601e-05	9.9757	128.821	EEF1G;RPL5;RPL10;RPL21;RPS8;RPL27A;RPS3A;RPL10A;RPS12
up	ILF3	29	6/297	3.63252e-06	2.90601e-05	17.6423	220.98	RPL5;RPL10;RPL21;RPS8;RPS3A;RPL10A
up	ILF2	29	5/184	6.19566e-06	3.30435e-05	23.0354	276.233	EEF1G;RPL10;RPL21;RPS8;RPL10A
up	RAD21	29	3/237	0.00478222	0.0191289	9.73225	51.998	RPL5;RPL10;RPS3A

## Sheet: T2-T5
Regulation	Transcription Factor	genes_in(pValue<0.01)	Overlap	P.value	Adjusted.P.value	Odds.Ratio	Combined.Score	Genes
down	ESR1	41	11/871	9.5466e-07	3.81864e-05	8.14298	112.877	DDX17;NOP58;WDR36;HSPH1;IRS1;RRS1;SRSF3;PRPF4B;RRP12;U2SURP;GTPBP4
down	FOXP3	41	6/350	7.37789e-05	0.00147558	9.77492	93.0028	WDR36;WDR3;PRPF4B;CEBPZ;PAICS;GTPBP4

## Sheet: T3-T5
Regulation	Transcription Factor	genes_in(pValue<0.01)	Overlap	P.value	Adjusted.P.value	Odds.Ratio	Combined.Score	Genes
down	ESR1	66	12/871	2.42599e-05	0.00145559	4.93468	52.4393	DDX18;WDR36;NOP58;HSPH1;IRS1;SRSF1;SRSF3;PRPF4B;EPPK1;SRSF6;LARP4;U2SURP
down	FOXP3	66	7/350	0.000151961	0.00455884	6.77655	59.5786	MBNL1;WDR36;CBFB;WDR3;PRPF4B;BAZ1A;PAICS
down	BCLAF1	66	3/54	0.000754889	0.0150978	18.5649	133.462	PNN;SFPQ;CHD1
