# Supplementary material for: Distinct cervical tissue-adherent and luminal microbiome communities correlate with mucosal host gene expression and protein levels in Kenyan sex workers
Source: Microbiome. 2023 Mar 31;11:67. doi: 10.1186/s40168-023-01502-4 (PMC10064689; doi:10.1186/s40168-023-01502-4)
Supplement: Supplementary file 3 — Additional file 2: Supplementary Table 1. Total relative abundance, alpha diversity,definition of bacterial communities in the samples, positive controls and ASV count tables luminal and tissue. Supplementary Table 2. Sociodemographic and clinical characteristics per study participant. Supplementary Table 3. Metabolic profile of the luminal microbiome. Supplementary Table 4. Sociodemographic and clinical characteristics of study participants included in the transcriptomic profiling at time of tissue sample collection, grouped based on their tissue microbiome. Supplementary Table 5. Differentially expressed genes between the luminal study groups. Supplementary Table 6. Pathway enrichment analysis for the differentially expressed genes across the luminal samples. Supplementary Table 7. Pathway enrichment analysis for the differentially expressed genes by pairwise comparisons between the luminal samples. Supplementary Table 8. Transcription factor protein-protein interaction (TF-PPI) network analysis by pairwise comparisons between the luminal samples. Supplementary Table 9. Differentially expressed genes between the tissue study groups. Supplementary Table 10. Pathway enrichment analysis for the differentially expressed genes across the tissue samples. Supplementary Table 11. Pathway enrichment analysis for the differentially expressed genes by pairwise comparisons between the tissue samples. Supplementary Table 12. Transcription factor protein-protein interaction (TF-PPI) network analysis by pairwise comparisons between the tissue samples. Supplementary Table 13. Differentially expressed genes and pathway enrichment analysis for the comparison of sample groups defined as L2T2 and L2T3. Supplementary Table 14. Characterization of proteins and antibodies included in the protein profiling assay, cytokine data and cytokine results. Supplementary Table 15. Sociodemographic and clinical characteristics of study participants included in the protein profiling at time of lumi [file 40168_2023_1502_MOESM2_ESM.zip › Suppl tbls/Suppl.Tbl.13 L2T2_L2T3_DEGs_and_enrichment.xlsx]

## Sheet: DEGs L2T2 vs L2T3
Genes	LogFC.intercept	logFC	logCPM	LR	PValue	FDR
KRT3	0	-2.22186	3.7883	14.7955	0.000119823	1
LOC729966	0	2.62733	1.47161	13.0144	0.00030911	1
UPK1B	0	-4.30286	1.92095	11.2369	0.00080189	1
CABLES1	0	-0.920883	4.17956	11.0361	0.00089354	1
KRT2	0	-2.22781	6.20412	10.6693	0.00108927	1
IGLL5	0	2.65457	6.73656	10.5754	0.001146	1
JSRP1	0	2.56925	1.12862	9.63367	0.00191042	1
IL12RB2	0	-1.46968	2.05825	9.50659	0.00204735	1
DHRS2	0	-2.28532	1.50195	9.28115	0.00231523	1
ADH7	0	-1.17001	5.59031	9.07421	0.0025924	1
GPLD1	0	-0.867892	3.4346	8.88682	0.00287236	1
LINC01235	0	2.40392	1.17803	8.65013	0.00327037	1
SETD7	0	-0.498245	7.01065	8.62536	0.00331514	1
SPIRE1	0	-0.504209	4.66979	8.46955	0.00361141	1
P2RY4	0	-1.5748	1.90063	8.3913	0.0037702	1
OLFM4	0	2.30563	7.64413	8.31692	0.00392774	1
CRYGS	0	-1.82284	4.09037	8.25806	0.00405714	1
CNKSR3	0	-0.382801	5.24309	8.2155	0.00415341	1
VSIG10	0	-0.515991	4.71871	8.01764	0.0046324	1
BMS1P20	0	1.20928	4.85059	7.96334	0.00477341	1
OSBP2	0	-0.590557	3.36153	7.92542	0.0048745	1
SLC6A11	0	-1.03401	3.98135	7.86692	0.00503473	1
CARD18	0	-1.53853	2.00536	7.85129	0.00507846	1
LOC400682	0	-2.17142	1.03742	7.69844	0.00552686	1
SH2D1B	0	1.6644	2.28028	7.6822	0.00557682	1
TSPAN13	0	0.434808	5.35012	7.61349	0.00579334	1
LGALS4	0	-2.12663	1.07505	7.58902	0.00587249	1
SLC25A24	0	0.409432	5.45271	7.56425	0.00595373	1
ZDHHC2	0	0.986242	3.95545	7.48116	0.00623479	1
LRRC55	0	-1.52859	1.43526	7.44226	0.00637098	1
CLEC2B	0	-0.624968	4.35107	7.4237	0.00643702	1
IHH	0	2.34898	1.13357	7.42333	0.00643835	1
IPMK	0	-0.476352	4.30131	7.39302	0.00654774	1
C16orf70	0	-0.336371	4.72124	7.37142	0.00662685	1
ADGRL3	0	-0.826614	2.38019	7.36225	0.00666073	1
PLA2G4D	0	-1.13162	7.95421	7.32502	0.00680011	1
WIF1	0	1.52982	2.70629	7.23952	0.00713162	1
EML1	0	-0.551752	4.99472	7.23197	0.00716167	1
SLC16A7	0	-0.528582	4.84046	7.19328	0.0073177	1
MIR650	0	3.27844	1.47312	7.13219	0.00757122	1
LRAT	0	-2.61151	1.19279	7.00591	0.0081241	1
PAPSS2	0	-0.934691	6.61502	6.99758	0.00816199	1
ASPRV1	0	2.25384	2.34787	6.9541	0.00836272	1
GPNMB	0	-0.522731	7.62802	6.94042	0.00842693	1
FEM1C	0	-0.383263	4.87003	6.82878	0.00897004	1
MZB1	0	2.06756	3.15285	6.81417	0.00904372	1
ISM1	0	0.977193	2.27338	6.79558	0.00913836	1
USH1C	0	2.15036	1.11625	6.79016	0.00916614	1
CARD6	0	-0.362838	5.25603	6.73343	0.00946225	1
PCSK5	0	-0.479541	4.74633	6.69067	0.0096919	1
KRT36	0	1.98328	1.11188	6.68296	0.00973388	1
FAM83E	0	0.827165	2.71995	6.65073	0.00991151	1

## Sheet: GO_gene_module_1
Terms	overlap	in_input_list	in_pathway	all_gene	percent_overlap	overlap_coeficient	jaccard_index	pvalue	FDR	genes
GO_HORMONE_METABOLIC_PROCESS	4	27	164	15581	0.148148	0.148148	0.0213904	0.000171904	0.430065	ADH7;DHRS2;LRAT;PCSK5
GO_CELLULAR_HORMONE_METABOLIC_PROCESS	3	27	104	15581	0.111111	0.111111	0.0234375	0.000752055	0.667223	DHRS2;LRAT;ADH7

## Sheet: GO_gene_module_2
Terms	overlap	in_input_list	in_pathway	all_gene	percent_overlap	overlap_coeficient	jaccard_index	pvalue	FDR	genes

## Sheet: KEGG_gene_module_1
Terms	overlap	in_input_list	in_pathway	all_gene	percent_overlap	overlap_coeficient	jaccard_index	pvalue	FDR	genes

## Sheet: KEGG_gene_module_2
Terms	overlap	in_input_list	in_pathway	all_gene	percent_overlap	overlap_coeficient	jaccard_index	pvalue	FDR	genes
