# Supplementary material for: Distinct cervical tissue-adherent and luminal microbiome communities correlate with mucosal host gene expression and protein levels in Kenyan sex workers
Source: Microbiome. 2023 Mar 31;11:67. doi: 10.1186/s40168-023-01502-4 (PMC10064689; doi:10.1186/s40168-023-01502-4)
Supplement: Supplementary file 3 — Additional file 2: Supplementary Table 1. Total relative abundance, alpha diversity,definition of bacterial communities in the samples, positive controls and ASV count tables luminal and tissue. Supplementary Table 2. Sociodemographic and clinical characteristics per study participant. Supplementary Table 3. Metabolic profile of the luminal microbiome. Supplementary Table 4. Sociodemographic and clinical characteristics of study participants included in the transcriptomic profiling at time of tissue sample collection, grouped based on their tissue microbiome. Supplementary Table 5. Differentially expressed genes between the luminal study groups. Supplementary Table 6. Pathway enrichment analysis for the differentially expressed genes across the luminal samples. Supplementary Table 7. Pathway enrichment analysis for the differentially expressed genes by pairwise comparisons between the luminal samples. Supplementary Table 8. Transcription factor protein-protein interaction (TF-PPI) network analysis by pairwise comparisons between the luminal samples. Supplementary Table 9. Differentially expressed genes between the tissue study groups. Supplementary Table 10. Pathway enrichment analysis for the differentially expressed genes across the tissue samples. Supplementary Table 11. Pathway enrichment analysis for the differentially expressed genes by pairwise comparisons between the tissue samples. Supplementary Table 12. Transcription factor protein-protein interaction (TF-PPI) network analysis by pairwise comparisons between the tissue samples. Supplementary Table 13. Differentially expressed genes and pathway enrichment analysis for the comparison of sample groups defined as L2T2 and L2T3. Supplementary Table 14. Characterization of proteins and antibodies included in the protein profiling assay, cytokine data and cytokine results. Supplementary Table 15. Sociodemographic and clinical characteristics of study participants included in the protein profiling at time of lumi [file 40168_2023_1502_MOESM2_ESM.zip › Suppl tbls/Suppl.Tbl.14 Proteins and cytokines.xlsx]

## Sheet: Protein list
Proteins included in the protein-profiling assay.
Gene	Gene description	HPA Antibody ID	Uniprot ID
AHSG	alpha 2-HS glycoprotein	HPA001524	P02765
ANXA1	annexin A1	HPA011918	P04083
ANXA3	annexin A3	HPA013431, HPA013398	P12429
BCAP31	B cell receptor associated protein 31	HPA003906	P51572
C4BPA	complement component 4 binding protein alpha	HPA001845	P04003
CAPN1	calpain 1	HPA005992	P07384
CAPN14	calpain 14	HPA067311	A8MX76
CAPNS1	calpain small subunit 1	HPA006872	P04632
CD5L	CD5 molecule like	HPA026432	O43866
CFH	complement factor H	HPA049176	P08603
COL1A2	collagen type I alpha 2 chain	HPA068464	P08123
CORO1A	coronin 1A	HPA051132	P31146
CRNN	cornulin	HPA024343	Q9UBG3
CSTA	cystatin A	HPA000392, HPA001031	P01040
CSTB	cystatin B	HPA058557, HPA017380	P04080
CTSG	cathepsin G	HPA047737	P08311
CXCL10	C-X-C motif chemokine ligand 10	HPA029858	P02778
DEFA1;DEFA1B;DEFA3	defensin alpha 1;defensin alpha 1B;defensin alpha 3	HPA044693	P59665;P59666
DEFA5	defensin alpha 5	HPA015775	Q01523
DMKN	dermokine	HPA029406	Q6E0U4
DSC2	desmocollin 2	HPA012615	Q02487
DSG1	desmoglein 1	HPA022128	Q02413
DSG3	desmoglein 3	HPA056863	P32926
ELANE	elastase, neutrophil expressed	HPA066836	P08246
F11R	F11 receptor	HPA061700	Q9Y624
FGA	fibrinogen alpha chain	HPA064755, HPA051370	P02671
FLNA	filamin A	HPA002925, HPA001115	P21333
GPX3	glutathione peroxidase 3	HPA071520, HPA062579	P22352
IFNG	interferon gamma	HPA049525	P01579
IL36G	interleukin 36 gamma	HPA055042	Q9NZH8
ITIH2	inter-alpha-trypsin inhibitor heavy chain 2	HPA059150, HPA062964	P19823
KLK11	kallikrein related peptidase 11	HPA038938	Q9UBX7
KNG1	kininogen 1	HPA001616	P01042
KRT1	keratin 1	HPA017917, HPA019797, HPA062908	P04264
KRT13	keratin 13	HPA030877	P13646
KRT14	keratin 14	HPA023040	P02533
KRT18	keratin 18	HPA001605	P05783
KRT4	keratin 4	HPA034881	P19013
KRT5	keratin 5	HPA059479	P13647
LDHA	lactate dehydrogenase A	HPA075026	P00338
LGMN	legumain	HPA000799, HPA001426	Q99538
LOR	loricrin	HPA076123	P23490
LRG1	leucine rich alpha-2-glycoprotein 1	HPA001888	P02750
LSP1	lymphocyte-specific protein 1	HPA019693	P33241
LYZ	lysozyme	HPA048284	P61626
MIF	macrophage migration inhibitory factor	HPA003868	P14174
MMP8	matrix metallopeptidase 8	HPA022935	P22894
MMP9	matrix metallopeptidase 9	HPA063909	P14780
MSN	moesin	HPA011135	P26038
MUC16	mucin 16, cell surface associated	HPA065600	Q8WXI7
MUC5AC	mucin 5AC, oligomeric mucus/gel-forming	HPA040615	P98088
MYH9	myosin heavy chain 9	HPA001644	P35579
NCF2	neutrophil cytosolic factor 2	HPA002327, HPA006040	P19878
PI3	peptidase inhibitor 3	HPA017737	P19957
PKP1	plakophilin 1	HPA027221	Q13835
PLAUR	plasminogen activator, urokinase receptor	HPA050843	Q03405
RPTN	repetin	HPA030485	Q6XPR3
S100A12	S100 calcium binding protein A12	HPA002881, HPA003620	P80511
S100A2	S100 calcium binding protein A2	HPA034651	P29034
S100A6	S100 calcium binding protein A6	HPA008060	P06703
S100P	S100 calcium binding protein P	HPA019502	P25815
SERPINA1	serpin family A member 1	HPA001291	P01009
SERPINA3	serpin family A member 3	HPA000893	P01011
SERPINA6	serpin family A member 6	HPA017864	P08185
SERPINB1	serpin family B member 1	HPA018871	P30740
SERPINB5	serpin family B member 5	HPA019025, HPA019132	P36952
SERPINB7	serpin family B member 7	HPA024200	O75635
SERPING1	serpin family G member 1	HPA048738	P05155
SPINK5	serine peptidase inhibitor, Kazal type 5	HPA011351, HPA009067	Q9NQ38
SPRR3	small proline rich protein 3	HPA024330, HPA044467	Q9UBC9
STS	steroid sulfatase	HPA002904	P08842
TACSTD2	tumor associated calcium signal transducer 2	HPA055067, HPA043104	P09758
TMPRSS11E	transmembrane serine protease 11E	HPA051062	Q9UL52
TXNDC17	thioredoxin domain containing 17	HPA022931	Q9BRA2
HPA: Human Protein Atlas.

## Sheet: Cytokine_data
ID	IFNy	IL12_p70	sCD40L	IL17A	IL1a	IL1b	IL2	IL8	IP10	MCP1	MIP1a	MIP1b	TNFa	IL1RA	MIG	MIP3a
P041	9.51	13.42	68.3	NA	2333.22	326.05	10.48	3483.04	48.51	116.64	37.06	28.02	9.99	1080.64	251.75	22.92
P024	5.72	5.44	34.05	NA	720.52	29.53	3.5	2081.84	78.79	41.02	10.8	35.83	4.07	8175.48	224.82	12.98
P049	0.4	0.3	5.1	NA	165.61	0.92	1.44	243.03	386.9	95.65	1.45	1.5	0.35	4193.45	2860.03	4.22
P009	14.07	17.16	154.26	NA	5147.92	232.2	14.97	3538.12	60.76	20.11	63.63	41.17	16.17	3636.69	76.37	21.03
P032	5.94	3.58	12.06	NA	105.45	5.4	1.27	1301.55	383.42	127.23	7.48	9.88	0.35	6740.74	364.93	3.62
P006	0.4	0.3	2.55	NA	58.14	11.14	0.5	312.06	216.79	15.45	19.93	19.07	2.92	11000	613.46	6.19
P010	4.56	4.16	29.65	NA	4.7	1.82	1.01	17.67	18.71	5.4	4.4	19.07	0.35	2612.07	5.15	3.42
P011	4.97	5.41	97.43	NA	1119.68	28.09	6.14	2475.56	79.59	19.24	14.75	32.24	4.68	3809.96	393.84	3.19
P038	8.22	4.7	30.97	NA	748.02	16.41	13.07	1547.49	1230.74	5074.62	26.86	12.7	2.01	8639.06	1166.18	153.2
P027	23.12	18.16	157.48	NA	11000	3708.41	13.71	5858.88	52.02	318.06	36.93	23.29	28.14	4693.9	2033.46	7.59
P025	6.48	7.99	31.09	NA	4.7	1.99	3.02	7.75	19.09	12.35	1.45	8.68	0.35	426.91	5.15	0.8
P026	2.05	0.3	5.84	NA	17.54	1.27	0.5	1357.51	409.37	191.59	10.43	12.63	0.35	4264.02	443.62	41.98
P020	0.4	0.3	2.55	NA	56.27	0.4	0.5	276.42	135.51	17.31	1.45	1.5	0.35	2687.5	422.99	4.34
P021	7.78	5.48	57.9	NA	181.21	6.55	3.25	213.37	9.47	149.67	6.05	15.25	0.35	7028.25	5.15	2.77
P023	1.53	2.7	17.5	NA	67.66	6.18	0.5	2722.97	103.42	33.6	3.75	7.04	0.35	7777.49	956.1	2.21
P062	0.4	0.3	2.55	0.35	203.67	14.03	0.5	3695.71	583.97	157.73	6.64	11.4	0.35	9453.62	1241.52	97.78
P013	0.4	5.17	2.55	0.35	41.43	0.4	0.5	161.38	861.66	116.78	7.21	7.76	0.35	11000	998.38	52.76
P018	0.4	0.3	2.55	0.35	185.84	4.33	0.5	623.05	48.78	5.36	13.27	16.86	0.35	11000	134.57	0.8
P064	0.4	3.34	2.55	0.35	175.67	44.95	0.5	1020.8	35.41	14.15	12.56	17.05	0.35	8950.42	5.15	0.8
P070	5	11.89	2.55	0.35	69.5	6.61	0.5	197.91	4.3	18.03	1.45	3.59	0.35	11000	5.15	0.8
P061	0.4	9.32	2.55	0.35	9.59	8.92	0.5	520.26	4.3	42.04	1.45	15.29	0.35	5882.55	5.15	135.51
P019	7.99	29.44	5.44	16.01	1512.25	154.44	11.73	3306.36	2311.79	89.11	24.99	33.31	13.03	11000	6804.06	16.97
P040	12.01	21.49	12.93	7.53	111.53	121.74	10.5	11000	710.19	131.85	276.37	365.47	13.63	4623.36	1251.63	274.78
P039	3.81	13.21	14.66	5.7	621.14	85.28	4.7	1605.82	166.94	334.9	15.65	23.37	0.35	7894.31	657.29	0.8
P050	0.4	0.3	2.55	0.35	47.37	42.8	0.5	1808.46	294.5	146.66	177.85	172.58	11.03	4561.69	105.54	110.13
P014	0.4	11	17.37	6.09	369.89	392.03	0.5	11000	359.28	231.97	13.64	13.52	0.35	11000	718.44	19.16
P029	0.4	6.27	6.7	0.35	53.96	84.52	0.5	2096.71	4.3	18.82	61	89.06	0.35	7288.14	64.68	86.42
P075	0.4	3.22	2.55	0.35	128.71	15.43	0.5	11000	252.28	183.67	10.7	53.61	0.35	11000	535.82	72.14
P033	3.42	10.5	2.55	5.2	41.8	60.59	3.33	2983.52	107.09	16.21	16.82	19.29	0.35	5524.24	310.72	88.14
P034	4.41	5.6	2.55	3.99	653.23	7.49	0.5	161.81	6.95	15.8	1.45	5.63	0.35	11000	5.15	0.8
P043	0.4	3.6	2.55	0.35	94.01	5.19	0.5	1891.05	198.54	500.73	25.46	44.16	0.35	11000	283.73	18.59
P082	0.4	0.3	2.55	0.35	361.26	63.82	0.5	323.95	4.3	4.93	1.45	5.15	0.35	886.33	5.15	0.8
P052	4.2	6.36	3.45	3.95	4226.7	169.59	0.5	1140.38	32.51	10.45	26.69	12.9	0.35	11000	116.01	0.8
P060	5.76	9.02	4.61	14.68	1427.03	1093.16	5.14	2128.58	34.22	37.89	27.46	13.96	11.72	11000	759.37	0.8
P044	0.4	7.69	2.55	7.11	8.85	0.4	0.5	293.61	135.15	67.81	1.45	11.13	0.35	11000	273.64	0.8
P004	0.4	0.3	2.55	0.35	44.1	0.4	0.5	327.18	8.95	13.58	1.45	1.5	0.35	11000	5.15	0.8
P008	0.4	0.3	2.55	0.35	106.09	6.2	0.5	1836.46	86.42	12.9	5.72	6.52	0.35	11000	670.15	12.19
P012	0.4	4.41	2.55	4.92	77.69	5.4	0.5	1715.83	468.88	146.86	7.76	20.85	0.35	11000	1518.33	34.42
P022	3.57	13.65	6.16	0.35	94.48	0.4	4.05	513.14	4.3	253.59	1.45	15.7	0.35	11000	227.27	14.11
P017	0.4	5.71	2.55	3.83	398.35	459.8	0.5	5160.4	205.43	13.22	36.66	37.19	4.96	11000	2255.27	0.8
P002	0.4	17.32	2.55	4.97	77.09	171.26	3.72	2262.39	131.26	99.99	4.38	10.69	0.35	11000	293.47	68.88
P028	6.87	6.88	2.55	0.35	525.37	3.85	0.5	435.13	4.3	45.18	9.99	14.8	0.35	11000	317.93	0.8
P057	0.4	0.3	2.55	0.35	56.25	0.4	0.5	199.6	1092.01	104.54	1.45	1.5	0.35	11000	3194.53	0.8
P068	0.4	0.3	2.55	0.35	53.41	8.04	0.5	2035.23	164.86	104.27	12.36	38.84	0.35	11000	414.31	17.75
P036	0.4	6.98	2.55	3.42	199.97	17.7	0.5	566.07	4.3	4.07	5.58	7.09	0.35	11000	5.15	0.8
P066	10.2	14.93	7.73	6.73	369.28	196.57	4.27	768.16	19.75	20.63	12.71	15.21	6.45	218.07	5.15	0.8
P069	0.4	9.2	4.7	3.23	1328.66	375.34	0.5	1062.95	22.87	19.92	7.98	11.12	3.29	9199.08	5.15	0.8
P077	0.4	6.26	2.55	0.35	45.97	0.4	0.5	682.98	889.51	311.34	13.51	21.84	0.35	8880.84	2158.2	0.8
P045	0.4	0.3	2.55	0.35	115.1	7.33	0.5	7023.72	37.41	113.04	1.45	1.5	0.35	11000	1219.3	377.24
P031	3.41	10.01	4.08	3.83	200.93	37.52	3.66	5254.49	299.17	231.26	19.36	38.67	0.35	11000	1712.62	68.02
P081	0.4	0.3	2.55	0.35	492.2	5.36	0.5	913.4	4.3	115.42	1.45	5.85	0.35	11000	5.15	0.8
P003	0.4	3.29	2.55	0.35	732.77	13.65	0.5	311.44	25.24	4.9	9.18	7.78	0.35	11000	5.15	0.8
P074	4.16	10.14	4.22	3.49	800.66	6.4	10.76	541.83	36.31	173.53	4.94	12.1	0.35	11000	169.93	58.51
P005	0.4	0.3	2.55	0.35	3077.25	27.71	0.5	186.77	4.3	0.95	3.51	1.5	0.35	8147.53	5.15	0.8
P080	0.4	0.3	2.55	0.35	54.12	7.18	0.5	775.99	74.5	83.26	13.27	10.11	5.55	11000	161.76	16.02
P047	0.4	0.3	2.55	0.35	124.43	4.11	0.5	339.58	11.02	11.2	8.72	13.78	0.35	11000	5.15	0.8
P067	0.4	8.37	2.55	0.35	74.5	16.13	0.5	660.31	4.3	5.82	8.63	12.16	0.35	11000	5.15	14.89
P078	5.99	0.3	2.55	0.35	1031.38	11.3	0.5	304.13	17.53	19.25	1.45	7.78	0.35	1116.76	5.15	0.8
P001	0.4	6.4	2.55	0.35	34.42	5.22	0.5	1585.83	4.3	205.02	1.45	13.9	0.35	11000	880.86	20.45
P079	0.4	3.94	2.55	0.35	131.32	3.57	0.5	835.93	581.06	11000	1.45	10.62	0.35	11000	4193.85	0.8
P042	0.4	8.82	5.12	0.35	189.78	330.27	0.5	2537.3	8662.69	26.83	13.98	20.75	3.57	11000	116.74	0.8
P087	0.4	0.3	2.55	0.35	678.82	12.8	5.41	1950.87	2376.19	893.94	1.45	4.9	0.35	11000	7574.53	54.52
P083	15.08	11.16	11.86	4.95	32.6	0.4	8.09	824.15	1913.36	503.46	1.45	17.46	0.35	11000	2827.93	9.97
P048	0.4	4.2	2.55	0.35	71.8	16.92	0.5	1760.17	78.02	23.87	14.25	12.77	0.35	11000	226.9	14.73
P037	0.4	47.6	2.55	0.35	95.78	86.75	6.43	1808.91	507.03	37.22	9.68	14.38	3.75	11000	2716.22	38.19
P053	0.4	3.68	2.55	0.35	18.22	0.4	0.5	423.11	201.13	136.14	19.94	29.06	0.35	11000	433.56	0.8
P072	0.4	0.3	2.55	0.35	4.7	0.4	0.5	13.63	95.42	66.51	1.45	1.5	0.35	11000	144.85	0.8
P059	0.4	6.79	2.55	0.35	58.41	28.73	0.5	248.12	5.68	27.32	1.45	5.58	0.35	5839.03	5.15	0.8
P086	0.4	7.08	4.25	0.35	926.94	68	0.5	1244.44	116.07	103.53	1.45	15.54	0.35	11000	553.24	11.71
P007	0.4	11.36	4.66	3.84	626.28	124.9	0.5	2080.57	92.66	33.44	17.15	19.28	0.35	11000	274.76	58.54
P051	0.4	0.3	2.55	0.35	4137.98	31.48	0.5	395.73	33.78	8.02	11.97	7.78	3.8	2947.15	5.15	0.8
P093	0.4	0.3	2.55	0.35	574.21	47.84	0.5	1250.66	23.37	0.95	11.97	27.41	0.35	11000	54.07	0.8
P091	8.92	37.07	8.06	8.44	48.26	8.47	12.32	224.39	45.54	21.89	24.93	40.13	3.79	11000	69.9	0.8
P089	0.4	0.3	2.55	0.35	170.97	0.4	0.5	1228.57	53.21	13.22	3.87	13.31	0.35	11000	303.17	0.8
P088	0.4	0.3	2.55	0.35	123.3	0.4	0.5	472.17	140.32	19.05	6.85	7.78	0.35	11000	380.11	0.8
P097	0.4	0.3	2.55	0.35	104.33	0.4	0.5	2278.5	436.49	20.72	1.45	10.87	0.35	11000	2210.38	0.8
P094	4.99	8.12	3.43	4.84	745.47	177.02	0.5	781.02	28.57	26.04	19.8	19.27	3.58	9602.75	5.15	9.62
P099	7.24	9.87	2.55	4.86	40.66	0.4	0.5	583.27	123.77	193.72	1.45	16.48	3.65	11000	203.36	10.94
P101	0.4	0.3	2.55	0.35	28.3	0.4	0.5	129.42	4.3	9.04	1.45	1.5	0.35	11000	1230.96	23.6
P092	0.4	8.05	2.55	0.35	85.41	67.11	0.5	1466.68	51.82	17.73	117.36	96.79	12.26	9804.09	110.82	24.06
P090	0.4	0.3	2.55	0.35	296.04	0.4	0.5	11000	135.36	24.52	9.95	10.65	0.35	11000	241.5	30.46
P095	0.4	8.19	4.3	0.35	58.4	98.13	0.5	11000	289.74	181.04	77.71	61.69	7	11000	364.07	45.64
P098	0.4	5.36	2.55	0.35	354.24	5.6	0.5	273.57	12.43	4.37	1.45	16.97	0.35	11000	5.15	0.8
P096	0.4	0.3	2.55	0.35	4.7	0.4	0.5	0.2	6.88	0.95	1.45	1.5	0.35	48.84	192.9	0.8
P100	4.52	7.45	2.55	3.23	34.5	0.4	3.33	338.83	110.98	74.89	1.45	16.59	4.81	11000	115.7	13.86

## Sheet: Cytokine_results_luminal_groups
Kruskal Wallis test Luminal Groups
variables	n	statistic	df	p	method	p.adj	p.adj.signif
MIG	108	30.0245	4	4.84e-06	Kruskal-Wallis	7.744e-05	****
IP10	108	27.5724	4	1.52e-05	Kruskal-Wallis	0.0001216	***
IL1a	108	25.3276	4	4.32e-05	Kruskal-Wallis	0.0002304	***
IL1b	108	22.5273	4	0.000157	Kruskal-Wallis	0.000628	***
MCP1	108	14.6715	4	0.00543	Kruskal-Wallis	0.017376	*
IL12_p70	108	13.4815	4	0.00915	Kruskal-Wallis	0.0244	*
MIP3a	108	10.925	4	0.0274	Kruskal-Wallis	0.0626286	ns
IL1RA	108	10.5888	4	0.0316	Kruskal-Wallis	0.0632	ns
IFNy	108	9.00099	4	0.0611	Kruskal-Wallis	0.108622	ns
sCD40L	108	7.22727	4	0.124	Kruskal-Wallis	0.1984	ns
IL8	108	5.85776	4	0.21	Kruskal-Wallis	0.305455	ns
IL17A	108	4.86629	4	0.301	Kruskal-Wallis	0.401333	ns
IL2	108	3.77029	4	0.438	Kruskal-Wallis	0.539077	ns
TNFa	108	2.82247	4	0.588	Kruskal-Wallis	0.672	ns
MIP1b	108	2.51346	4	0.642	Kruskal-Wallis	0.6848	ns
MIP1a	108	0.553662	4	0.968	Kruskal-Wallis	0.968	ns
Dunns post-hoc test luminal groups
variables	group1	group2	n1	n2	statistic	p	p.adj	p.adj.signif
IP10	L2	L4	23	33	-4.96634	6.82275e-07	6.82275e-06	****
MIG	L2	L4	23	33	-4.57714	4.71381e-06	4.71381e-05	****
IL1b	L2	L4	23	33	4.55734	5.18056e-06	5.18056e-05	****
IL1a	L2	L4	23	33	4.20809	2.57535e-05	0.000257535	***
MIG	L1	L4	7	33	-3.27569	0.00105404	0.00866567	**
MIG	L3	L4	16	33	-3.30116	0.000962852	0.00866567	**
MCP1	L2	L4	23	33	-3.28469	0.00102093	0.0102093	*
IL12_p70	L1	L4	7	33	3.13768	0.00170292	0.0170292	*
IL1a	L3	L4	16	33	3.07716	0.00208986	0.0188088	*
IL1a	L1	L4	7	33	2.91649	0.00353994	0.0283195	*
IL1a	L4	L5	33	6	-2.86062	0.00422815	0.029597	*
IL12_p70	L1	L5	7	6	2.82609	0.00471198	0.0424078	*
MIG	L2	L5	23	6	-2.67766	0.00741374	0.0518962	ns
MCP1	L2	L5	23	6	-2.61187	0.0090049	0.0810441	ns
IP10	L1	L4	7	33	-2.60682	0.00913876	0.0822488	ns
IP10	L3	L4	16	33	-2.60596	0.00916184	0.0822488	ns
MIG	L1	L5	7	6	-2.42169	0.0154484	0.0926902	ns
IL1b	L1	L4	7	33	2.43158	0.015033	0.135297	ns
IL1b	L2	L3	23	16	2.42391	0.0153545	0.135297	ns
IL12_p70	L1	L3	7	16	2.38555	0.0170537	0.13643	ns
IP10	L2	L5	23	6	-2.31915	0.0203867	0.142707	ns
MIG	L3	L5	16	6	-2.06775	0.0386633	0.193316	ns
IL12_p70	L2	L4	23	33	2.02832	0.042528	0.297696	ns
IL12_p70	L1	L2	7	23	1.74839	0.0803963	0.447057	ns
IL12_p70	L2	L5	23	6	1.78347	0.0745095	0.447057	ns
IP10	L2	L3	23	16	-1.70523	0.0881516	0.52891	ns
MCP1	L1	L4	7	33	-1.67086	0.0947492	0.577231	ns
MCP1	L1	L5	7	6	-1.79815	0.0721539	0.577231	ns
MCP1	L3	L4	16	33	-1.74025	0.0818154	0.577231	ns
MCP1	L3	L5	16	6	-1.74478	0.0810227	0.577231	ns
IL1b	L2	L5	23	6	1.61588	0.106121	0.742848	ns
IP10	L1	L5	7	6	-1.43598	0.151008	0.755038	ns
IL1b	L3	L4	16	33	1.47327	0.140678	0.844069	ns
IL12_p70	L2	L3	23	16	1.00239	0.316154	1	ns
IL12_p70	L3	L4	16	33	0.737351	0.460909	1	ns
IL12_p70	L3	L5	16	6	1.02619	0.304804	1	ns
IL12_p70	L4	L5	33	6	0.600762	0.547999	1	ns
IL1a	L1	L2	7	23	0.163536	0.870097	1	ns
IL1a	L1	L3	7	16	0.609522	0.542179	1	ns
IL1a	L1	L5	7	6	-0.100574	0.919889	1	ns
IL1a	L2	L3	23	16	0.631622	0.527634	1	ns
IL1a	L2	L5	23	6	-0.276053	0.782508	1	ns
IL1a	L3	L5	16	6	-0.693875	0.487761	1	ns
IL1b	L1	L2	7	23	-0.523677	0.600503	1	ns
IL1b	L1	L3	7	16	1.24245	0.214071	1	ns
IL1b	L1	L5	7	6	0.92512	0.354903	1	ns
IL1b	L3	L5	16	6	-0.100985	0.919562	1	ns
IL1b	L4	L5	33	6	-1.12019	0.262633	1	ns
IP10	L1	L2	7	23	0.612117	0.54046	1	ns
IP10	L1	L3	7	16	-0.641922	0.520924	1	ns
IP10	L3	L5	16	6	-1.0612	0.288599	1	ns
IP10	L4	L5	33	6	0.644094	0.519515	1	ns
MCP1	L1	L2	7	23	0.456198	0.648248	1	ns
MCP1	L1	L3	7	16	-0.364427	0.715539	1	ns
MCP1	L2	L3	23	16	-1.1122	0.266051	1	ns
MCP1	L4	L5	33	6	-0.687472	0.491785	1	ns
MIG	L1	L2	7	23	-0.277582	0.781333	1	ns
MIG	L1	L3	7	16	-0.788777	0.430243	1	ns
MIG	L2	L3	23	16	-0.729926	0.465436	1	ns
MIG	L4	L5	33	6	0.0355811	0.971616	1	ns

## Sheet: Cytokine_results_tissue_groups
Kruskal Wallis Tissue Groups
variables	n	statistic	df	p	method	p.adj	p.adj.signif
IL1a	93	22.6743	3	4.72e-05	Kruskal-Wallis	0.0007552	***
IP10	93	17.7954	3	0.000485	Kruskal-Wallis	0.00388	**
MIG	93	11.0413	3	0.0115	Kruskal-Wallis	0.0613333	ns
IL1b	93	9.12637	3	0.0277	Kruskal-Wallis	0.11008	ns
MIP1b	93	8.64598	3	0.0344	Kruskal-Wallis	0.11008	ns
IFNy	93	7.55772	3	0.0561	Kruskal-Wallis	0.1496	ns
IL12_p70	93	6.5715	3	0.0869	Kruskal-Wallis	0.198629	ns
MIP3a	93	6.25155	3	0.1	Kruskal-Wallis	0.2	ns
IL1RA	93	4.92589	3	0.177	Kruskal-Wallis	0.3056	ns
MCP1	93	4.75473	3	0.191	Kruskal-Wallis	0.3056	ns
sCD40L	93	4.48022	3	0.214	Kruskal-Wallis	0.311273	ns
MIP1a	93	3.86608	3	0.276	Kruskal-Wallis	0.368	ns
TNFa	93	2.78285	3	0.426	Kruskal-Wallis	0.524308	ns
IL2	93	2.40691	3	0.492	Kruskal-Wallis	0.562286	ns
IL17A	93	2.11695	3	0.548	Kruskal-Wallis	0.584533	ns
IL8	93	1.26267	3	0.738	Kruskal-Wallis	0.738	ns
Dunns post-hoc test tissue groups
variables	group1	group2	n1	n2	statistic	p	p.adj	p.adj.signif
IL1a	T3	T4	37	24	4.3469	1.38072e-05	8.28434e-05	****
IP10	T3	T4	37	24	-3.91715	8.96022e-05	0.000537613	***
IL1a	T2	T4	7	24	3.27851	0.00104355	0.00521776	**
IP10	T2	T4	7	24	-2.90273	0.00369931	0.0184966	*
IL1a	T1	T4	2	24	1.76093	0.0782499	0.313	ns
IL1a	T1	T3	2	37	0.215864	0.829094	1	ns
IL1a	T1	T2	2	7	-0.140082	0.888596	1	ns
IL1a	T3	T2	37	7	-0.652704	0.513947	1	ns
IP10	T1	T3	2	37	0.398174	0.690502	1	ns
IP10	T1	T2	2	7	0.635206	0.525294	1	ns
IP10	T1	T4	2	24	-1.00221	0.316244	1	ns
IP10	T3	T2	37	7	0.534335	0.59311	1	ns
