# Supplementary material for: Distinct cervical tissue-adherent and luminal microbiome communities correlate with mucosal host gene expression and protein levels in Kenyan sex workers
Source: Microbiome. 2023 Mar 31;11:67. doi: 10.1186/s40168-023-01502-4 (PMC10064689; doi:10.1186/s40168-023-01502-4)
Supplement: Supplementary file 3 — Additional file 2: Supplementary Table 1. Total relative abundance, alpha diversity,definition of bacterial communities in the samples, positive controls and ASV count tables luminal and tissue. Supplementary Table 2. Sociodemographic and clinical characteristics per study participant. Supplementary Table 3. Metabolic profile of the luminal microbiome. Supplementary Table 4. Sociodemographic and clinical characteristics of study participants included in the transcriptomic profiling at time of tissue sample collection, grouped based on their tissue microbiome. Supplementary Table 5. Differentially expressed genes between the luminal study groups. Supplementary Table 6. Pathway enrichment analysis for the differentially expressed genes across the luminal samples. Supplementary Table 7. Pathway enrichment analysis for the differentially expressed genes by pairwise comparisons between the luminal samples. Supplementary Table 8. Transcription factor protein-protein interaction (TF-PPI) network analysis by pairwise comparisons between the luminal samples. Supplementary Table 9. Differentially expressed genes between the tissue study groups. Supplementary Table 10. Pathway enrichment analysis for the differentially expressed genes across the tissue samples. Supplementary Table 11. Pathway enrichment analysis for the differentially expressed genes by pairwise comparisons between the tissue samples. Supplementary Table 12. Transcription factor protein-protein interaction (TF-PPI) network analysis by pairwise comparisons between the tissue samples. Supplementary Table 13. Differentially expressed genes and pathway enrichment analysis for the comparison of sample groups defined as L2T2 and L2T3. Supplementary Table 14. Characterization of proteins and antibodies included in the protein profiling assay, cytokine data and cytokine results. Supplementary Table 15. Sociodemographic and clinical characteristics of study participants included in the protein profiling at time of lumi [file 40168_2023_1502_MOESM2_ESM.zip › Suppl tbls/Suppl.Tbl.16 Protein_luminal_groups.xlsx]

## Sheet: Across
Antibody	LogFC.intercept	L2	L3	L4	L5	AveExpr	F	P.Value	adj.P.Val
KRT1_HPA017917	0	-0.181231	-0.740659	-1.21924	-1.32051	2.58646	43.2457	2.33542e-19	1.35271e-17
CSTB_HPA058557	0	0.00423848	-0.272289	-1.07881	-0.365475	3.22581	42.5382	3.65598e-19	1.35271e-17
SPINK5_HPA011351	0	-0.06812	-0.328538	-0.891629	-0.690488	2.90296	36.696	1.81109e-17	4.46735e-16
KRT4_HPA034881	0	-0.0046972	-0.503572	-0.77825	-0.775383	2.36381	35.7758	3.47054e-17	6.4205e-16
PI3_HPA017737	0	-0.0797612	-0.0929345	-1.05058	-0.566935	3.6402	34.0029	1.25195e-16	1.85289e-15
CSTA_HPA000392	0	0.000199407	-0.101209	-0.268781	-0.233792	3.4705	25.8444	8.21657e-14	1.01338e-12
RPTN_HPA030485	0	-0.0414188	-0.239171	-0.874368	-0.598477	3.34383	21.7258	3.35971e-12	3.5517e-11
FGA_HPA051370	0	-0.0159887	-0.0322928	-0.799081	-0.445362	3.01557	17.4986	2.21929e-10	2.05285e-09
SPRR3_HPA044467	0	0.0196272	0.000553663	-0.134276	-0.0814442	3.95133	15.6567	1.58571e-09	1.30381e-08
KRT14_HPA023040	0	-0.236038	-0.337989	-0.509219	-0.57327	2.16712	15.1844	2.66583e-09	1.97272e-08
DMKN_HPA029406	0	-0.170013	-0.127867	-0.416552	-0.398165	2.42599	14.7493	4.32637e-09	2.91047e-08
ITIH2_HPA062964	0	0.0405813	0.0178372	-0.382067	-0.0585655	2.58798	12.9499	3.40597e-08	2.08868e-07
FLNA_HPA002925	0	-0.103113	-0.0712238	-0.664002	-0.481472	2.38735	12.8865	3.6693e-08	2.08868e-07
TACSTD2_HPA055067	0	-0.121736	-0.234229	-0.50567	-0.540439	2.23858	11.5135	1.90459e-07	1.00671e-06
DSG3_HPA056863	0	-0.0483401	-0.0621532	-0.206212	-0.192091	2.3447	11.1132	3.11573e-07	1.5371e-06
CRNN_HPA024343	0	0.0513458	0.00801575	-0.338457	-0.168389	3.63673	10.1208	1.08111e-06	5.00013e-06
DSC2_HPA012615	0	-0.0125146	-0.0213464	-0.332582	-0.372883	2.83975	10.027	1.21829e-06	5.30315e-06
TMPRSS11E_HPA051062	0	-0.0725283	-0.101041	-0.489441	-0.519929	2.74696	9.96037	1.32644e-06	5.45316e-06
CAPNS1_HPA006872	0	0.0458046	0.335352	0.599038	0.0506298	2.57097	9.58301	2.1535e-06	8.38732e-06
TXNDC17_HPA022931	0	-0.0740333	0.079057	0.309262	0.0631374	3.00061	9.0734	4.17805e-06	1.54588e-05
MIF_HPA003868	0	0.000129181	0.185991	0.322079	0.16745	1.93261	8.78049	6.14209e-06	2.16435e-05
KRT13_HPA030877	0	-0.0975126	-0.460213	-0.583597	-1.26722	3.43899	8.67593	7.05327e-06	2.37246e-05
CAPN1_HPA005992	0	0.0321463	0.225717	0.3902	0.0125853	2.27484	8.49183	9.00736e-06	2.89802e-05
BCAP31_HPA003906	0	-0.0723328	-0.256039	-0.511875	-0.57761	2.37417	8.2288	1.2803e-05	3.94758e-05
IL36G_HPA055042	0	-0.0143918	0.324028	0.311564	-0.0708064	2.28446	7.78353	2.33582e-05	6.91402e-05
S100A2_HPA034651	0	0.0419727	0.238216	0.309339	0.0335556	2.30567	5.7564	0.000396849	0.00112949
S100A12_HPA003620	0	-0.108326	0.290548	0.433268	0.241325	3.70302	5.46995	0.000599502	0.00164308
SERPINB5_HPA019025	0	0.0483157	0.283737	0.272962	0.11357	2.17325	4.99763	0.00119088	0.00314733
CORO1A_HPA051132	0	0.109841	0.348239	0.638505	0.134545	3.0158	4.76504	0.00167422	0.00427216
PKP1_HPA027221	0	-0.0950249	-0.0800196	-0.241533	-0.265355	2.08013	4.28259	0.00341097	0.00841373
S100A6_HPA008060	0	-0.0220835	0.278632	0.31234	0.127607	3.44643	4.1568	0.00411053	0.00981222
GPX3_HPA062579	0	0.079442	0.309981	0.219922	0.145683	2.44843	3.94473	0.00563452	0.0130298
STS_HPA002904	0	-0.0195511	0.0901598	0.0673757	-0.032955	1.90768	3.81315	0.00685537	0.0153085
MSN_HPA011135	0	-0.119803	-0.0453611	-0.335164	-0.290017	2.52113	3.79594	0.00703365	0.0153085
MYH9_HPA001644	0	-0.117582	-0.165551	-0.326646	-0.488313	2.4069	3.74595	0.00757849	0.0160231
DEFA5_HPA015775	0	-0.0125418	0.102081	0.0719437	-0.0163058	1.84293	3.58954	0.00957358	0.0189851
LOR_HPA076123	0	-0.147628	-0.115502	-0.244978	-0.322484	2.0265	3.58547	0.00963193	0.0189851
MUC5AC_HPA040615	0	-0.0305629	0.101609	0.0610602	-0.0171841	2.02138	3.57738	0.00974913	0.0189851
F11R_HPA061700	0	0.0029903	0.133245	0.0954925	-0.0326667	2.02716	3.48973	0.011115	0.02109
LGMN_HPA000799	0	0.0798836	0.306832	0.0791119	0.0933771	2.39272	3.43426	0.0120771	0.0223427
SERPINA3_HPA000893	0	0.0741239	0.187511	-0.0372171	-0.120834	2.04506	3.41168	0.0124924	0.0225473
CAPN14_HPA067311	0	-0.00500716	0.0848543	0.0445422	-0.0074533	1.9879	3.32422	0.0142404	0.0250903
CTSG_HPA047737	0	-0.149725	-0.0255535	-0.285138	-0.281974	2.10178	3.16723	0.018016	0.0310043
KRT5_HPA059479	0	-0.0247768	0.0891406	0.0293053	-0.0441548	1.73812	3.14068	0.0187473	0.0315296
SERPINB7_HPA024200	0	-0.000856759	0.0754038	0.0548485	-0.0234613	1.98145	3.062	0.0210926	0.0346857
C4BPA_HPA001845	0	-0.0469762	0.203107	0.0369889	-0.000127782	1.93289	3.02599	0.0222618	0.0358125
S100P_HPA019502	0	0.03522	0.0168585	-0.212461	-0.339965	2.84135	2.97161	0.0241512	0.0380253
PLAUR_HPA050843	0	0.013558	0.117118	0.0780344	0.0110703	1.99426	2.84249	0.0293021	0.0451741
IFNG_HPA049525	0	-0.0227908	0.0703284	0.0428949	-0.0468244	1.83351	2.78935	0.0317266	0.0467172
DEFA3,DEFA1,DEFA1B_HPA044693	0	0.000140498	0.118776	0.0576113	0.0148993	1.93898	2.78595	0.0318884	0.0467172
KLK11_HPA038938	0	0.0156904	0.0976516	0.0896378	0.00809661	2.05764	2.77951	0.032197	0.0467172
MUC16_HPA065600	0	-0.0345665	0.0662054	0.0464346	-0.0325956	1.86528	2.70589	0.0359435	0.0511452
ANXA1_HPA011918	0	0.10741	0.337171	-0.025752	0.000702881	3.63642	2.69321	0.036631	0.0511452
NCF2_HPA006040	0	-0.0183925	0.0734557	0.0207583	-0.0704699	1.97475	2.36352	0.0598639	0.0817221
SERPING1_HPA048738	0	-0.0159189	0.118778	0.0441485	-0.0357316	1.91245	2.35373	0.0607394	0.0817221
LDHA_HPA075026	0	0.0484161	0.142729	0.0481489	-0.0363018	2.08306	2.28297	0.0674564	0.0891388
SERPINA6_HPA017864	0	0.017514	0.250456	0.039894	0.0928201	2.10779	2.19337	0.0770101	0.099978
AHSG_HPA001524	0	0.156174	0.326188	-0.05777	-0.0243369	3.03357	2.12964	0.0845961	0.107933
SERPINB1_HPA018871	0	-0.153995	-0.0782213	-0.236902	-0.317715	2.57872	2.11522	0.0864101	0.108379
MMP8_HPA022935	0	-0.0586115	0.04991	-0.155025	-0.0868997	2.24061	2.08965	0.0897212	0.110109
KNG1_HPA001616	0	0.100906	0.25548	0.0347845	-0.0152464	2.18689	2.08177	0.0907654	0.110109
DSG1_HPA022128	0	-0.078602	-0.0333659	-0.00707897	-0.356802	2.33582	1.85137	0.127062	0.151655
LRG1_HPA001888	0	0.0297561	0.260079	0.115199	-0.0301023	2.66329	1.79323	0.138215	0.162259
ELANE_HPA066836	0	0.00963047	0.1607	0.0824909	0.0146739	2.00335	1.7827	0.140332	0.162259
CD5L_HPA026432	0	0.0589634	0.0851554	0.0687745	0.0990723	2.85399	1.60354	0.181387	0.206502
SERPINA1_HPA001291	0	0.215216	0.39005	0.132783	0.169207	2.24025	1.589	0.185171	0.207616
LYZ_HPA048284	0	-0.0815628	0.0226624	-0.124114	-0.157125	2.056	1.40007	0.241402	0.266623
CFH_HPA049176	0	-0.0451674	0.159448	-0.0301339	-0.145385	2.75921	1.19177	0.320777	0.349081
ANXA3_HPA013398	0	-0.0789769	0.114521	0.0871101	-0.0337277	3.33153	1.09357	0.3654	0.391878
LSP1_HPA019693	0	0.000245479	0.180404	0.0113751	0.0998553	2.26038	1.04612	0.388732	0.410946
CXCL10_HPA029858	0	-0.0237702	0.0252329	-0.0201525	-0.0941173	1.92865	0.978449	0.42405	0.441967
MMP9_HPA063909	0	-0.127749	0.0911798	-0.058261	-0.291444	2.64709	0.956607	0.435966	0.447379
KRT18_HPA001605	0	-0.0278196	-0.0797292	-0.00546484	-0.226477	2.07876	0.946917	0.441333	0.447379
COL1A2_HPA068464	0	0.0801342	0.119396	0.0547576	-0.0618851	2.08886	0.811701	0.521335	0.521335

## Sheet: Pairwise logFC heatmap clusters
Visualization of pairwise comparisons for the two protein clusters shown in heatmap Figure 6a. logFC values, only comparisons FDR <0.05.
		L1L2	L1L3	L1L4	L1L5	L2L1	L2L3	L2L4	L2L5	L3L1	L3L2	L3L4	L3L5	L4L1	L4L2	L4L3	L4L5	L5L4
Cluster 1: 27 proteins	CTSG			0.285138								0.259585
	S100P							0.247681
	FLNA			0.664002				0.560889				0.592778
	MSN			0.335164				0.215361				0.289803
	KRT13			0.583597	1.26722		0.3627	0.486084	1.16971
	PKP1			0.241533				0.146508				0.161513
	TACSTD2			0.50567	0.540439			0.383934	0.418703			0.271441
	BCAP31			0.511875	0.57761			0.439542	0.505277			0.255836
	MYH9			0.326646	0.488313			0.209064
	ANXA1											0.362923
	FGA			0.799081				0.783092				0.766788
	SPRR3			0.134276				0.153904				0.13483
	ITIH2			0.382067				0.422648				0.399904
	PI3			1.05058	0.566935			0.970819	0.487174			0.957645
	CRNN			0.338457				0.389803				0.346473
	RPTN			0.874368	0.598477			0.832949	0.557059			0.635197
	KRT1		0.740659	1.21924	1.32051		0.559428	1.03801	1.13928			0.478581
	KRT4		0.503572	0.77825	0.775383		0.498875	0.773553	0.770686			0.274677
	CSTA			0.268781	0.233792		0.101409	0.268981	0.233991			0.167572
	CSTB			1.07881			0.276528	1.08305				0.806521						0.713335
	SPINK5			0.891629	0.690488		0.260418	0.823509	0.622368			0.563091
	LOR			0.244978	0.322484
	DSC2			0.332582	0.372883			0.320068	0.360368			0.311236
	TMPRSS11E			0.489441	0.519929			0.416913	0.447401			0.3884
	DMKN			0.416552	0.398165			0.246538				0.288685
	KRT14		0.337989	0.509219	0.57327			0.273181	0.337232			0.171231
	DSG3			0.206212	0.192091			0.157872				0.144058
Cluster 2: 26 proteins	DEFA5										0.114622				0.0844855
	KRT5										0.113917
	KLK11										0.0819612	0.220695			0.0739474
	SERPINB7										0.0762606				0.0557053
	STS										0.109711				0.0869268
	IFNG										0.0931191
	C4BPA										0.250083
	MUC16										0.100772				0.0810012
	MUC5AC										0.132172				0.0916231
	PLAUR										0.10356
	CAPN14										0.0898615
	DEFA3,DEFA1,DEFA1B										0.118636
	GPX3									0.309981	0.230539			0.219922
	SERPINA3											0.224728
	CORO1A													0.638505	0.528663
	S100A12										0.398874			0.433268	0.541594
	S100A6										0.300716				0.334423
	F11R										0.130255				0.0925022
	LGMN										0.226949	0.22772
	MIF										0.185862			0.322079	0.321949
	SERPINGB5										0.235421			0.272962	0.224646
	IL36G										0.33842			0.311564	0.325956
	CAPN1										0.193571			0.3902	0.358054
	S100A2										0.196243			0.309339	0.267366
	CAPNS1										0.289548			0.599038	0.553233	0.263685
	TXNDC17													0.309262	0.383295	0.230205

## Sheet: Kruskal_Luminal_gr
Cytokines	statistic	p.value	method	p.adj	p.adj.signif
MIG	30.0245	4.84e-06	Kruskal-Wallis	7.744e-05	****
IP10	27.5724	1.52e-05	Kruskal-Wallis	0.0001216	***
IL1a	25.3276	4.32e-05	Kruskal-Wallis	0.0002304	***
IL1b	22.5273	0.000157	Kruskal-Wallis	0.000628	***
MCP1	14.6715	0.00543	Kruskal-Wallis	0.017376	*
IL12_p70	13.4815	0.00915	Kruskal-Wallis	0.0244	*
MIP3a	10.925	0.0274	Kruskal-Wallis	0.0626286	ns
IL1RA	10.5888	0.0316	Kruskal-Wallis	0.0632	ns
IFNy	9.00099	0.0611	Kruskal-Wallis	0.108622	ns
sCD40L	7.22727	0.124	Kruskal-Wallis	0.1984	ns
IL8	5.85776	0.21	Kruskal-Wallis	0.305455	ns
IL17A	4.86629	0.301	Kruskal-Wallis	0.401333	ns
IL2	3.77029	0.438	Kruskal-Wallis	0.539077	ns
TNFa	2.82247	0.588	Kruskal-Wallis	0.672	ns
MIP1b	2.51346	0.642	Kruskal-Wallis	0.6848	ns
MIP1a	0.553662	0.968	Kruskal-Wallis	0.968	ns

## Sheet: Dunn's_Luminal_gr
Cytokines	group1	group2	n1	n2	statistic	p.value	p.adj	p.adj.signif
IP10	L2	L4	23	33	-4.96634	6.82275e-07	6.82275e-06	****
MIG	L2	L4	23	33	-4.57714	4.71381e-06	4.71381e-05	****
IL1b	L2	L4	23	33	4.55734	5.18056e-06	5.18056e-05	****
IL1a	L2	L4	23	33	4.20809	2.57535e-05	0.000257535	***
MIG	L3	L4	16	33	-3.30116	0.000962852	0.00866567	**
MCP1	L2	L4	23	33	-3.28469	0.00102093	0.0102093	*
MIG	L1	L4	7	33	-3.27569	0.00105404	0.00866567	**
IL12_p70	L1	L4	7	33	3.13768	0.00170292	0.0170292	*
IL1a	L3	L4	16	33	3.07716	0.00208986	0.0188088	*
IL1a	L1	L4	7	33	2.91649	0.00353994	0.0283195	*
IL1a	L4	L5	33	6	-2.86062	0.00422815	0.029597	*
IL12_p70	L1	L5	7	6	2.82609	0.00471198	0.0424078	*

## Sheet: summary protein pairwise
FDR<0.05	L1-L2	L1-L3	L1-L4	L1-L5	L2-L3	L2-L4	L2-L5	L3-L4	L3-L5	L4-L5
Down	0	1	10	0	28	17	0	2	0	1
NotSig	74	70	39	58	40	33	62	43	74	73
Up	0	3	25	16	6	24	12	29	0	0
Total # differentially expressed proteins	0	4	35	16	34	41	12	31	0	1
Total number of significantly different proteins in all pairwise comparisons
174

## Sheet: L1-L3
Antibody	logFC	AveExpr	t	P.Value	adj.P.Val	B
KRT1_HPA017917	0.740659	2.58646	5.10925	2.11601e-06	0.000156585	4.60436
KRT4_HPA034881	0.503572	2.36381	4.46331	2.58582e-05	0.000956755	2.22197
KRT14_HPA023040	0.337989	2.16712	4.13146	8.73261e-05	0.00215404	1.07219
GPX3_HPA062579	-0.309981	2.44843	-3.12358	0.00247993	0.0458787	-2.03918

## Sheet: L1-L4
Antibody	logFC	AveExpr	t	P.Value	adj.P.Val	B
KRT1_HPA017917	1.21924	2.58646	8.87142	1.4455e-13	1.06967e-11	20.4221
CSTB_HPA058557	1.07881	3.22581	8.22577	2.72437e-12	1.00802e-10	17.5201
SPINK5_HPA011351	0.891629	2.90296	8.03918	6.35312e-12	1.5671e-10	16.684
PI3_HPA017737	1.05058	3.6402	7.34965	1.42576e-10	2.63766e-09	13.6155
KRT4_HPA034881	0.77825	2.36381	7.27579	1.98487e-10	2.9376e-09	13.2895
KRT14_HPA023040	0.509219	2.16712	6.56556	4.61395e-09	5.69054e-08	10.1949
CSTA_HPA000392	0.268781	3.4705	6.30502	1.43369e-08	1.51562e-07	9.08237
RPTN_HPA030485	0.874368	3.34383	6.02053	4.8665e-08	4.50151e-07	7.88512
DMKN_HPA029406	0.416552	2.42599	5.95045	6.55758e-08	5.39179e-07	7.5933
FGA_HPA051370	0.799081	3.01557	5.02641	2.94324e-06	2.178e-05	3.88699
TACSTD2_HPA055067	0.50567	2.23858	4.893	4.98095e-06	3.35082e-05	3.37733
DSG3_HPA056863	0.206212	2.3447	4.73664	9.14931e-06	5.64207e-05	2.78942
FLNA_HPA002925	0.664002	2.38735	4.67954	1.13964e-05	6.4872e-05	2.5774
SPRR3_HPA044467	0.134276	3.95133	4.2674	5.33719e-05	0.000282109	1.09254
CAPNS1_HPA006872	-0.599038	2.57097	-4.11384	9.30181e-05	0.000458889	0.561129
TMPRSS11E_HPA051062	0.489441	2.74696	4.03831	0.000121732	0.000563012	0.3044
ITIH2_HPA062964	0.382067	2.58798	3.96541	0.000157402	0.000685163	0.0595867
CAPN1_HPA005992	-0.3902	2.27484	-3.85464	0.000231377	0.000951215	-0.306602
BCAP31_HPA003906	0.511875	2.37417	3.81389	0.000266171	0.00103666	-0.439507
MIF_HPA003868	-0.322079	1.93261	-3.77762	0.000301298	0.0011148	-0.556991
DSC2_HPA012615	0.332582	2.83975	3.60294	0.000541929	0.00190966	-1.1117
CRNN_HPA024343	0.338457	3.63673	3.4263	0.000964239	0.00324335	-1.65321
TXNDC17_HPA022931	-0.309262	3.00061	-3.23928	0.00173975	0.00559746	-2.20428
S100A2_HPA034651	-0.309339	2.30567	-3.20047	0.00196123	0.00604714	-2.31568
CORO1A_HPA051132	-0.638505	3.0158	-3.15765	0.00223604	0.00661869	-2.43738
PKP1_HPA027221	0.241533	2.08013	3.1232	0.0024828	0.00706644	-2.53437
LOR_HPA076123	0.244978	2.0265	3.06606	0.00294865	0.0080815	-2.69336
KRT13_HPA030877	0.583597	3.43899	2.95524	0.00409195	0.0108144	-2.99513
IL36G_HPA055042	-0.311564	2.28446	-2.84534	0.00561884	0.0139267	-3.28552
SERPINB5_HPA019025	-0.272962	2.17325	-2.84365	0.00564594	0.0139267	-3.28991
MSN_HPA011135	0.335164	2.52113	2.75463	0.00725624	0.0173213	-3.51841
MYH9_HPA001644	0.326646	2.4069	2.69052	0.00866517	0.0200382	-3.67925
CTSG_HPA047737	0.285138	2.10178	2.48201	0.0151355	0.0339401	-4.18022
S100A12_HPA003620	-0.433268	3.70302	-2.41032	0.0182079	0.039629	-4.3445
GPX3_HPA062579	-0.219922	2.44843	-2.33749	0.0218865	0.0462743	-4.50709

## Sheet: L1-L5
Antibody	logFC	AveExpr	t	P.Value	adj.P.Val	B
KRT1_HPA017917	1.32051	2.58646	6.69238	2.64529e-09	1.95752e-07	10.9236
KRT14_HPA023040	0.57327	2.16712	5.14825	1.81003e-06	6.63486e-05	4.58148
KRT4_HPA034881	0.775383	2.36381	5.04907	2.68981e-06	6.63486e-05	4.19932
KRT13_HPA030877	1.26722	3.43899	4.46957	2.52593e-05	0.000467297	2.04796
SPINK5_HPA011351	0.690488	2.90296	4.33629	4.14495e-05	0.000613453	1.57483
DMKN_HPA029406	0.398165	2.42599	3.96166	0.000159483	0.00196695	0.293922
CSTA_HPA000392	0.233792	3.4705	3.81989	0.000260757	0.00275657	-0.170729
TACSTD2_HPA055067	0.540439	2.23858	3.64241	0.000475302	0.00439654	-0.735739
DSG3_HPA056863	0.192091	2.3447	3.07325	0.00288592	0.0237287	-2.41273
BCAP31_HPA003906	0.57761	2.37417	2.9976	0.00361362	0.0250081	-2.61904
TMPRSS11E_HPA051062	0.519929	2.74696	2.98798	0.00371742	0.0250081	-2.64497
RPTN_HPA030485	0.598477	3.34383	2.87027	0.00523244	0.0313874	-2.95696
DSC2_HPA012615	0.372883	2.83975	2.81361	0.00614841	0.0313874	-3.1035
LOR_HPA076123	0.322484	2.0265	2.81123	0.00618999	0.0313874	-3.10961
MYH9_HPA001644	0.488313	2.4069	2.8015	0.00636232	0.0313874	-3.1345
PI3_HPA017737	0.566935	3.6402	2.76252	0.00709825	0.0328294	-3.23359

## Sheet: L2-L3
Antibody	logFC	AveExpr	t	P.Value	adj.P.Val	B
KRT4_HPA034881	0.498875	2.36381	6.11514	3.24772e-08	2.40331e-06	8.53168
KRT1_HPA017917	0.559428	2.58646	5.33705	8.43645e-07	3.12149e-05	5.38017
IL36G_HPA055042	-0.33842	2.28446	-4.05224	0.000115867	0.00285804	0.670112
MUC5AC_HPA040615	-0.132172	2.02138	-3.41049	0.00101437	0.012703	-1.3665
C4BPA_HPA001845	-0.250083	1.93289	-3.40394	0.00103585	0.012703	-1.38598
CAPN14_HPA067311	-0.0898615	1.9879	-3.30631	0.00141145	0.012703	-1.673
KRT5_HPA059479	-0.113917	1.73812	-3.27904	0.0015373	0.012703	-1.75204
DEFA5_HPA015775	-0.114622	1.84293	-3.21851	0.00185522	0.012703	-1.92572
STS_HPA002904	-0.109711	1.90768	-3.21757	0.00186059	0.012703	-1.92838
SERPINB5_HPA019025	-0.235421	2.17325	-3.21568	0.00187148	0.012703	-1.93377
GPX3_HPA062579	-0.230539	2.44843	-3.21278	0.00188828	0.012703	-1.94202
CSTA_HPA000392	0.101409	3.4705	3.119	0.00251452	0.0150119	-2.20574
DEFA3,DEFA1,DEFA1B_HPA044693	-0.118636	1.93898	-3.09592	0.00269592	0.0150119	-2.26972
SPINK5_HPA011351	0.260418	2.90296	3.07859	0.00284008	0.0150119	-2.31752
F11R_HPA061700	-0.130255	2.02716	-3.00022	0.00358577	0.0166126	-2.53097
LGMN_HPA000799	-0.226949	2.39272	-2.99964	0.0035919	0.0166126	-2.53253
S100A12_HPA003620	-0.398874	3.70302	-2.90941	0.00467484	0.0198041	-2.7728
S100A6_HPA008060	-0.300716	3.44643	-2.87463	0.00516736	0.0198041	-2.86383
MIF_HPA003868	-0.185862	1.93261	-2.85825	0.00541549	0.0198041	-2.9064
PLAUR_HPA050843	-0.10356	1.99426	-2.84632	0.00560307	0.0198041	-2.93728
SERPING1_HPA048738	-0.134697	1.91245	-2.82924	0.00588202	0.0198041	-2.9813
IFNG_HPA049525	-0.0931191	1.83351	-2.82008	0.0060369	0.0198041	-3.00484
MUC16_HPA065600	-0.100772	1.86528	-2.81321	0.00615534	0.0198041	-3.02242
SERPINB7_HPA024200	-0.0762606	1.98145	-2.79218	0.00653166	0.0201393	-3.07608
CSTB_HPA058557	0.276528	3.22581	2.76454	0.00705812	0.020892	-3.14609
S100A2_HPA034651	-0.196243	2.30567	-2.66212	0.00936545	0.0266555	-3.40051
SERPINA6_HPA017864	-0.232942	2.10779	-2.64775	0.00973905	0.0266922	-3.43556
CAPNS1_HPA006872	-0.289548	2.57097	-2.60716	0.0108685	0.0285748	-3.53371
NCF2_HPA006040	-0.0918482	1.97475	-2.59603	0.0111982	0.0285748	-3.5604
CAPN1_HPA005992	-0.193571	2.27484	-2.5072	0.0141717	0.0349568	-3.76993
ELANE_HPA066836	-0.151069	2.00335	-2.41603	0.0179442	0.0418808	-3.97852
KRT13_HPA030877	0.3627	3.43899	2.40813	0.0183097	0.0418808	-3.99627
KLK11_HPA038938	-0.0819612	2.05764	-2.40035	0.0186766	0.0418808	-4.01372
LRG1_HPA001888	-0.230323	2.66329	-2.32245	0.022724	0.0494581	-4.18564

## Sheet: L2-L4
Antibody	logFC	AveExpr	t	P.Value	adj.P.Val	B
CSTB_HPA058557	1.08305	3.22581	12.042	1.00691e-19	7.45117e-18	34.341
KRT1_HPA017917	1.03801	2.58646	11.0134	9.21983e-18	3.41134e-16	29.8389
SPINK5_HPA011351	0.823509	2.90296	10.8271	2.11162e-17	5.20867e-16	29.0131
KRT4_HPA034881	0.773553	2.36381	10.5455	7.42942e-17	1.37444e-15	27.7598
PI3_HPA017737	0.970819	3.6402	9.9036	1.33483e-15	1.97555e-14	24.8831
CSTA_HPA000392	0.268981	3.4705	9.20082	3.23105e-14	3.98496e-13	21.7121
RPTN_HPA030485	0.832949	3.34383	8.36329	1.45857e-12	1.54192e-11	17.9258
FGA_HPA051370	0.783092	3.01557	7.18286	3.00716e-10	2.78162e-09	12.6443
SPRR3_HPA044467	0.153904	3.95133	7.13231	3.76801e-10	3.09814e-09	12.4212
ITIH2_HPA062964	0.422648	2.58798	6.39654	9.64115e-09	7.13445e-08	9.2211
TXNDC17_HPA022931	-0.383295	3.00061	-5.85428	9.85439e-08	6.62932e-07	6.93564
FLNA_HPA002925	0.560889	2.38735	5.76406	1.44091e-07	8.54883e-07	6.56297
CRNN_HPA024343	0.389803	3.63673	5.7542	1.50182e-07	8.54883e-07	6.52237
CAPNS1_HPA006872	-0.553233	2.57097	-5.54012	3.66476e-07	1.93709e-06	5.64859
MIF_HPA003868	-0.321949	1.93261	-5.50633	4.21388e-07	2.07885e-06	5.51199
TACSTD2_HPA055067	0.383934	2.23858	5.41729	6.07761e-07	2.8109e-06	5.15391
DSG3_HPA056863	0.157872	2.3447	5.28784	1.03054e-06	4.48586e-06	4.63818
CAPN1_HPA005992	-0.358054	2.27484	-5.15777	1.74216e-06	7.04828e-06	4.12612
KRT14_HPA023040	0.273181	2.16712	5.13612	1.90023e-06	7.04828e-06	4.04149
DMKN_HPA029406	0.246538	2.42599	5.1355	1.90494e-06	7.04828e-06	4.03908
DSC2_HPA012615	0.320068	2.83975	5.05612	2.61543e-06	9.21627e-06	3.73041
TMPRSS11E_HPA051062	0.416913	2.74696	5.01606	3.06655e-06	1.03147e-05	3.57556
BCAP31_HPA003906	0.439542	2.37417	4.77555	7.87164e-06	2.53261e-05	2.65991
S100A12_HPA003620	-0.541594	3.70302	-4.39348	3.35463e-05	0.000103434	1.25845
IL36G_HPA055042	-0.325956	2.28446	-4.34073	4.07762e-05	0.000120698	1.07048
S100A2_HPA034651	-0.267366	2.30567	-4.0337	0.000123739	0.000352181	0.00519312
CORO1A_HPA051132	-0.528663	3.0158	-3.81238	0.000267552	0.000733291	-0.730372
KRT13_HPA030877	0.486084	3.43899	3.58929	0.000566964	0.0014984	-1.44243
S100A6_HPA008060	-0.334423	3.44643	-3.55539	0.000633976	0.00161773	-1.54795
SERPINB5_HPA019025	-0.224646	2.17325	-3.41264	0.00100742	0.00248497	-1.9841
STS_HPA002904	-0.0869268	1.90768	-2.83528	0.00578195	0.0138021	-3.60635
PKP1_HPA027221	0.146508	2.08013	2.7625	0.00709855	0.0164154	-3.79371
S100P_HPA019502	0.247681	2.84135	2.63839	0.00998955	0.0216443	-4.10386
DEFA5_HPA015775	-0.0844855	1.84293	-2.63835	0.00999075	0.0216443	-4.10396
MUC5AC_HPA040615	-0.0916231	2.02138	-2.62935	0.0102372	0.0216443	-4.12599
MSN_HPA011135	0.215361	2.52113	2.58102	0.0116574	0.0239624	-4.24318
MUC16_HPA065600	-0.0810012	1.86528	-2.51489	0.0138889	0.027321	-4.40054
MYH9_HPA001644	0.209064	2.4069	2.51104	0.0140297	0.027321	-4.40957
KLK11_HPA038938	-0.0739474	2.05764	-2.40853	0.0182909	0.0347058	-4.64626
F11R_HPA061700	-0.0925022	2.02716	-2.3696	0.0201904	0.0373522	-4.73393
SERPINB7_HPA024200	-0.0557053	1.98145	-2.26832	0.025976	0.0468835	-4.95611

[truncated: 3 more sheets: L2-L5, L3-L4, L4-L5]
