# Supplementary material for: Distinct cervical tissue-adherent and luminal microbiome communities correlate with mucosal host gene expression and protein levels in Kenyan sex workers
Source: Microbiome. 2023 Mar 31;11:67. doi: 10.1186/s40168-023-01502-4 (PMC10064689; doi:10.1186/s40168-023-01502-4)
Supplement: Supplementary file 3 — Additional file 2: Supplementary Table 1. Total relative abundance, alpha diversity,definition of bacterial communities in the samples, positive controls and ASV count tables luminal and tissue. Supplementary Table 2. Sociodemographic and clinical characteristics per study participant. Supplementary Table 3. Metabolic profile of the luminal microbiome. Supplementary Table 4. Sociodemographic and clinical characteristics of study participants included in the transcriptomic profiling at time of tissue sample collection, grouped based on their tissue microbiome. Supplementary Table 5. Differentially expressed genes between the luminal study groups. Supplementary Table 6. Pathway enrichment analysis for the differentially expressed genes across the luminal samples. Supplementary Table 7. Pathway enrichment analysis for the differentially expressed genes by pairwise comparisons between the luminal samples. Supplementary Table 8. Transcription factor protein-protein interaction (TF-PPI) network analysis by pairwise comparisons between the luminal samples. Supplementary Table 9. Differentially expressed genes between the tissue study groups. Supplementary Table 10. Pathway enrichment analysis for the differentially expressed genes across the tissue samples. Supplementary Table 11. Pathway enrichment analysis for the differentially expressed genes by pairwise comparisons between the tissue samples. Supplementary Table 12. Transcription factor protein-protein interaction (TF-PPI) network analysis by pairwise comparisons between the tissue samples. Supplementary Table 13. Differentially expressed genes and pathway enrichment analysis for the comparison of sample groups defined as L2T2 and L2T3. Supplementary Table 14. Characterization of proteins and antibodies included in the protein profiling assay, cytokine data and cytokine results. Supplementary Table 15. Sociodemographic and clinical characteristics of study participants included in the protein profiling at time of lumi [file 40168_2023_1502_MOESM2_ESM.zip › Suppl tbls/Suppl.Tbl.17 Protein_Tissue_groups.xlsx]

## Sheet: Across
Antibody	LogFC.intercept	T2	T3	T4	T5	AveExpr	F	P.Value	adj.P.Val
KRT1_HPA017917	0	0.0919031	-0.513781	-1.12866	-1.2288	2.58646	16.224	9.18608e-10	6.7977e-08
CSTB_HPA058557	0	0.123392	-0.197926	-0.950027	-0.351863	3.22581	13.3836	2.1628e-08	8.00237e-07
CSTA_HPA000392	0	0.0011129	-0.0715729	-0.270951	-0.152601	3.4705	10.9663	3.88367e-07	9.57971e-06
PI3_HPA017737	0	-0.0805305	-0.241271	-0.981217	-0.261799	3.6402	10.3907	7.95626e-07	1.4646e-05
ITIH2_HPA062964	0	0.0292744	-0.0577321	-0.4152	0.290203	2.58798	10.1707	1.04983e-06	1.4646e-05
SPINK5_HPA011351	0	0.0894855	-0.173049	-0.712226	-0.396936	2.90296	10.0734	1.18751e-06	1.4646e-05
CAPNS1_HPA006872	0	-0.148722	0.290717	0.643303	-0.0878622	2.57097	9.70312	1.90359e-06	2.01236e-05
KRT4_HPA034881	0	-0.0127824	-0.251261	-0.726977	-0.662554	2.36381	9.42563	2.7202e-06	2.41576e-05
RPTN_HPA030485	0	0.183048	-0.246178	-0.763009	-0.280071	3.34383	9.36603	2.93809e-06	2.41576e-05
FGA_HPA051370	0	0.138145	0.0595784	-0.615113	0.161942	3.01557	8.19144	1.37833e-05	0.000101997
FLNA_HPA002925	0	-0.268208	-0.101173	-0.686688	-0.392722	2.38735	7.95496	1.89352e-05	0.000127382
TXNDC17_HPA022931	0	-0.045069	0.14677	0.413332	0.192303	3.00061	7.17679	5.46629e-05	0.000337088
SPRR3_HPA044467	0	0.0285247	-0.0215521	-0.129974	0.00797843	3.95133	6.93111	7.6765e-05	0.00043697
CORO1A_HPA051132	0	-0.129091	0.550363	0.732985	0.0811709	3.0158	6.54055	0.000132334	0.00069948
DMKN_HPA029406	0	-0.0932912	-0.209925	-0.406207	-0.280132	2.42599	6.39167	0.000163113	0.00080469
KRT14_HPA023040	0	-0.112939	-0.276685	-0.451831	-0.441977	2.16712	6.20188	0.000213202	0.000986058
CAPN1_HPA005992	0	-0.0696775	0.186736	0.378021	-0.0508333	2.27484	5.79064	0.00038265	0.00166565
TACSTD2_HPA055067	0	-0.0971744	-0.163941	-0.464017	-0.395094	2.23858	5.08204	0.00106331	0.00437138
DSG3_HPA056863	0	-0.00941816	-0.00473941	-0.149363	-0.0662759	2.3447	4.92817	0.00133053	0.00518205
S100A12_HPA003620	0	-0.392018	0.190455	0.35105	0.113068	3.70302	4.62241	0.0020819	0.00770303
TMPRSS11E_HPA051062	0	-0.115239	-0.119868	-0.456862	-0.522987	2.74696	4.5462	0.00232871	0.00792789
CRNN_HPA024343	0	0.114002	-0.0365408	-0.290547	0.00436611	3.63673	4.52239	0.00241173	0.00792789
AHSG_HPA001524	0	0.148587	0.535987	0.0681296	0.48429	3.03357	4.50781	0.00246408	0.00792789
S100A2_HPA034651	0	-0.103945	0.154041	0.277724	-0.00930493	2.30567	4.41102	0.00284179	0.00876217
S100A6_HPA008060	0	-0.218619	0.21745	0.277868	0.296089	3.44643	4.17528	0.00402634	0.011918
IL36G_HPA055042	0	-0.22672	0.0263704	0.204961	-0.204964	2.28446	4.01807	0.00508332	0.0144679
MIF_HPA003868	0	-0.0386217	0.113396	0.270704	0.319998	1.93261	3.96357	0.0055119	0.0151067
DSC2_HPA012615	0	0.00173508	0.065605	-0.21439	-0.171631	2.83975	3.90969	0.00597146	0.0157817
MSN_HPA011135	0	-0.190032	0.0179608	-0.304866	-0.180596	2.52113	3.8188	0.00683608	0.0174438
S100P_HPA019502	0	-0.102974	0.102797	-0.19151	-0.334072	2.84135	2.98142	0.0238784	0.0572508
BCAP31_HPA003906	0	0.0210101	-0.0211442	-0.327031	-0.388838	2.37417	2.97845	0.0239846	0.0572508
MYH9_HPA001644	0	-0.125044	-0.0172273	-0.275792	-0.413734	2.4069	2.95725	0.0247571	0.0572508
LOR_HPA076123	0	-0.00480149	-0.00630069	-0.175358	-0.183706	2.0265	2.75408	0.0335392	0.0752092
KRT13_HPA030877	0	-0.0514729	-0.137197	-0.440394	-0.977669	3.43899	2.70048	0.0363325	0.0790767
KNG1_HPA001616	0	0.0989918	0.299441	0.0778471	0.126914	2.18689	2.60674	0.0417832	0.0883416
CTSG_HPA047737	0	-0.253285	-0.100497	-0.327424	-0.325413	2.10178	2.56971	0.0441533	0.0907595
F11R_HPA061700	0	-0.0705322	0.0791028	0.0808867	-0.0381239	2.02716	2.53841	0.0462591	0.0925182
SERPINA3_HPA000893	0	0.0992936	0.173819	-0.0194231	0.198529	2.04506	2.40864	0.0561001	0.109248
PKP1_HPA027221	0	-0.0401738	-0.101997	-0.228268	-0.152541	2.08013	2.24401	0.0715857	0.135829
GPX3_HPA062579	0	0.108868	0.251194	0.287682	0.401534	2.44843	2.21018	0.0752506	0.139214
SERPINA1_HPA001291	0	0.258125	0.491411	0.26808	0.564895	2.24025	2.17739	0.078977	0.142544
MMP8_HPA022935	0	-0.165557	-0.0135332	-0.198164	-0.101175	2.24061	2.13685	0.0838345	0.147708
SERPINA6_HPA017864	0	0.0287866	0.221079	0.0589207	0.356683	2.10779	2.06658	0.0929478	0.159957
LGMN_HPA000799	0	-0.0717175	0.164042	0.0451872	0.151775	2.39272	1.96613	0.107657	0.181059
SERPINB5_HPA019025	0	0.0427963	0.204011	0.271009	0.259981	2.17325	1.94703	0.110698	0.182036
LSP1_HPA019693	0	-0.0307874	0.24865	0.106591	0.241003	2.26038	1.90952	0.116909	0.188071
ANXA3_HPA013398	0	-0.346578	-0.0196269	-0.0500137	-0.242738	3.33153	1.89208	0.119909	0.188794
CD5L_HPA026432	0	0.104624	0.116252	0.114004	0.156892	2.85399	1.85763	0.126056	0.192417
LRG1_HPA001888	0	-0.0437625	0.253027	0.164018	0.0996384	2.66329	1.85025	0.127411	0.192417
SERPINB1_HPA018871	0	-0.149593	0.00936045	-0.16257	0.0889455	2.57872	1.78069	0.140883	0.208507
KLK11_HPA038938	0	-0.0254967	0.069767	0.0590059	-0.0108529	2.05764	1.6234	0.176477	0.256064
MMP9_HPA063909	0	-0.21748	0.164634	-0.0204027	-0.127232	2.64709	1.54479	0.197266	0.280725
LYZ_HPA048284	0	-0.19123	-0.0566337	-0.17918	-0.174269	2.056	1.36516	0.253474	0.349828
COL1A2_HPA068464	0	-0.0246566	0.136401	0.0641932	-0.0617743	2.08886	1.36001	0.25528	0.349828
STS_HPA002904	0	-0.0441197	0.038927	0.0440858	-0.0412055	1.90768	1.28744	0.281975	0.379384
LDHA_HPA075026	0	-0.0222991	0.0817352	0.0185703	-0.0300878	2.08306	1.26451	0.290907	0.384412
DEFA3,DEFA1,DEFA1B_HPA044693	0	-0.0133336	0.0813868	0.0389476	0.0450057	1.93898	1.21396	0.311472	0.404367
DSG1_HPA022128	0	-0.0399104	0.0336391	0.0478181	-0.310619	2.33582	1.15483	0.3371	0.430093
C4BPA_HPA001845	0	-0.0160437	0.158215	0.0827751	0.127145	1.93289	1.13654	0.345377	0.433184
PLAUR_HPA050843	0	-0.00812999	0.0786579	0.0509238	0.0543268	1.99426	1.10853	0.358387	0.44201
IFNG_HPA049525	0	-0.0618849	0.0165386	0.0044943	-0.0604136	1.83351	1.07302	0.375456	0.450431
MUC5AC_HPA040615	0	0.00588779	0.0940989	0.0734529	0.0580447	2.02138	1.06908	0.377388	0.450431
KRT18_HPA001605	0	0.0659616	0.187787	0.199583	0.0570872	2.07876	1.0249	0.399635	0.458678
NCF2_HPA006040	0	-0.0253896	0.0435873	0.0191132	-0.0680278	1.97475	1.01654	0.403959	0.458678
CAPN14_HPA067311	0	-0.0173528	0.0481405	0.0296629	0.0157946	1.9879	1.00849	0.408159	0.458678
SERPINB7_HPA024200	0	-0.0140481	0.0435619	0.0422416	-0.0156928	1.98145	1.00671	0.409091	0.458678
CFH_HPA049176	0	-0.125272	0.0979955	-0.038126	0.157484	2.75921	0.98603	0.420053	0.463939
ANXA1_HPA011918	0	0.043552	0.195463	0.00321724	0.251332	3.63642	0.970601	0.42838	0.466178
ELANE_HPA066836	0	-0.0229728	0.113025	0.0574956	0.0335813	2.00335	0.952809	0.438138	0.469887
DEFA5_HPA015775	0	-0.038758	0.0408558	0.033911	-0.0283388	1.84293	0.934318	0.448457	0.474083
SERPING1_HPA048738	0	6.50218e-05	0.0956239	0.0446956	0.0588703	1.91245	0.907846	0.463543	0.483129
MUC16_HPA065600	0	-0.0819647	-0.00704893	-0.00991764	-0.0687516	1.86528	0.868901	0.486402	0.499914
KRT5_HPA059479	0	-0.0388198	0.0303215	0.00215089	-0.0523008	1.73812	0.812466	0.520906	0.528042
CXCL10_HPA029858	0	-0.0201515	0.0234785	-0.00638245	-0.0792597	1.92865	0.577525	0.679751	0.679751

## Sheet: Pairwise logFC heatmap clusters
Visualization of pairwise comparisons for the two protein clusters shown in heatmap Figure 6B. logFC values, only comparisons FDR <0.05.
		T1T2	T1T3	T1T4	T1T5	T2T1	T2T3	T2T4	T2T5	T3T1	T3T2	T3T4	T3T5	T4T1	T4T2	T4T3	T4T5	T5T4
Cluster 1: 10 proteins	CORO1A										0.679455			0.732985	0.862076
	S100A12										0.582473				0.743068
	S100A6										0.436068				0.496487
	MIF														0.309326	0.157308
	CAPN1													0.378021	0.447699	0.191285
	F11R														0.151419
	IL36G														0.43168
	S100A2														0.381669
	CAPNS1										0.439439			0.643303	0.792025	0.352586
	TXNDC17													0.413332	0.458401	0.266562
Cluster 2: 27 proteins	FGA							0.753258				0.674691
	ITIH2			0.4152				0.444474				0.357468						0.705403
	SPRR3			0.129974				0.158498				0.108421
	PI3			0.981217				0.900687				0.739946
	CRNN							0.404549				0.254006
	RPTN			0.763009				0.946056				0.51683
	KRT1						0.605684	1.22057	1.3207			0.614883
	KRT4			0.726977				0.714194				0.475715
	CSTA			0.270951				0.272064				0.199378
	CSTB			0.950027				1.07342				0.752101
	SPINK5			0.712226				0.801712				0.539177
	LOR											0.169057
	TMPRSS11E							0.341622				0.336994
	DSC2											0.279995
	DMKN			0.406207				0.312916				0.196282
	KRT14			0.451831				0.338892				0.175146
	DSG3							0.139944				0.144623
	AHSG											0.467857
	KNG1											0.221594
	CTSG											0.226927
	S100P											0.294306
	FLNA			0.686688				0.418479				0.585514
	MSN											0.322827
	KRT13
	TACSTD2			0.464017				0.366843				0.300077
	BCAP31							0.348041				0.305887
	MYH9											0.258565

## Sheet: Kruskal_Tissue_gr
Cytokines	statistic	p.value	method	p.adj	p.adj.signif
IL1a	22.6743	4.72e-05	Kruskal-Wallis	0.0007552	***
IP10	17.7954	0.000485	Kruskal-Wallis	0.00388	**
MIG	11.0413	0.0115	Kruskal-Wallis	0.0613333	ns
IL1b	9.12637	0.0277	Kruskal-Wallis	0.11008	ns
MIP1b	8.64598	0.0344	Kruskal-Wallis	0.11008	ns
IFNy	7.55772	0.0561	Kruskal-Wallis	0.1496	ns
IL12_p70	6.5715	0.0869	Kruskal-Wallis	0.198629	ns
MIP3a	6.25155	0.1	Kruskal-Wallis	0.2	ns
IL1RA	4.92589	0.177	Kruskal-Wallis	0.3056	ns
MCP1	4.75473	0.191	Kruskal-Wallis	0.3056	ns
sCD40L	4.48022	0.214	Kruskal-Wallis	0.311273	ns
MIP1a	3.86608	0.276	Kruskal-Wallis	0.368	ns
TNFa	2.78285	0.426	Kruskal-Wallis	0.524308	ns
IL2	2.40691	0.492	Kruskal-Wallis	0.562286	ns
IL17A	2.11695	0.548	Kruskal-Wallis	0.584533	ns
IL8	1.26267	0.738	Kruskal-Wallis	0.738	ns

## Sheet: Dunn's_Tissue_gr
Cytokines	group1	group2	n1	n2	statistic	p.value	p.adj	p.adj.signif
IL1a	T3	T4	37	24	4.3469	1.38072e-05	8.28434e-05	****
IP10	T3	T4	37	24	-3.91715	8.96022e-05	0.000537613	***
IL1a	T2	T4	7	24	3.27851	0.00104355	0.00521776	**
IP10	T2	T4	7	24	-2.90273	0.00369931	0.0184966	*

## Sheet: summary pairwise protein
FDR<0.05	T1-T2	T1-T3	T1-T4	T1-T5	T2-T3	T2-T4	T2-T5	T3-T4	T3-T5	T4-T5
Down	0	0	4	0	4	10	0	4	0	1
NotSig	74	74	57	74	69	45	73	42	74	73
Up	0	0	13	0	1	19	1	28	0	0
Total # differentially expressed proteins	0	0	17	0	5	29	1	32	0	1
Total number of significantly different proteins in all pairwise comparisons
85

## Sheet: T1-T4
Antibody	logFC	AveExpr	t	P.Value	adj.P.Val	B
KRT1_HPA017917	1.12866	2.58646	4.54775	1.90849e-05	0.00141229	2.58174
CSTB_HPA058557	0.950027	3.22581	3.88637	0.000209054	0.00523213	0.336931
CSTA_HPA000392	0.270951	3.4705	3.80678	0.000274837	0.00523213	0.0823426
PI3_HPA017737	0.981217	3.6402	3.7984	0.000282818	0.00523213	0.0557363
DMKN_HPA029406	0.406207	2.42599	3.69152	0.000406047	0.0053538	-0.279944
KRT14_HPA023040	0.451831	2.16712	3.67159	0.000434092	0.0053538	-0.341827
KRT4_HPA034881	0.726977	2.36381	3.60734	0.000537528	0.00568244	-0.539622
SPINK5_HPA011351	0.712226	2.90296	3.41792	0.000995814	0.00921128	-1.10806
FLNA_HPA002925	0.686688	2.38735	3.26703	0.00160336	0.0120518	-1.54465
CAPNS1_HPA006872	-0.643303	2.57097	-3.262	0.00162862	0.0120518	-1.55894
RPTN_HPA030485	0.763009	3.34383	3.22056	0.00185157	0.012456	-1.6761
TXNDC17_HPA022931	-0.413332	3.00061	-3.05681	0.00304249	0.018762	-2.12771
ITIH2_HPA062964	0.4152	2.58798	3.00846	0.00351176	0.01999	-2.25753
TACSTD2_HPA055067	0.464017	2.23858	2.92344	0.00450289	0.023801	-2.48181
CORO1A_HPA051132	-0.732985	3.0158	-2.73638	0.00765366	0.037758	-2.95695
SPRR3_HPA044467	0.129974	3.95133	2.60371	0.0109932	0.0494174	-3.27821
CAPN1_HPA005992	-0.378021	2.27484	-2.5917	0.0113526	0.0494174	-3.30662

## Sheet: T2-T3
Antibody	logFC	AveExpr	t	P.Value	adj.P.Val	B
CORO1A_HPA051132	-0.679455	3.0158	-3.81054	0.000271334	0.0148796	0.223657
KRT1_HPA017917	0.605684	2.58646	3.66626	0.000441896	0.0148796	-0.222288
S100A12_HPA003620	-0.582473	3.70302	-3.50952	0.000740952	0.0148796	-0.692957
S100A6_HPA008060	-0.436068	3.44643	-3.48425	0.000804304	0.0148796	-0.767464
CAPNS1_HPA006872	-0.439439	2.57097	-3.34743	0.00124608	0.0184419	-1.16401

## Sheet: T2-T4
Antibody	logFC	AveExpr	t	P.Value	adj.P.Val	B
KRT1_HPA017917	1.22057	2.58646	6.92962	9.7668e-10	7.22743e-08	11.8818
CSTB_HPA058557	1.07342	3.22581	6.18718	2.4726e-08	9.1486e-07	8.72664
CAPNS1_HPA006872	-0.792025	2.57097	-5.65878	2.30197e-07	4.87029e-06	6.55614
RPTN_HPA030485	0.946056	3.34383	5.62645	2.63259e-07	4.87029e-06	6.42585
SPINK5_HPA011351	0.801712	2.90296	5.42099	6.13404e-07	8.73189e-06	5.60546
CSTA_HPA000392	0.272064	3.4705	5.38585	7.07991e-07	8.73189e-06	5.46653
KRT4_HPA034881	0.714194	2.36381	4.99342	3.41776e-06	3.61306e-05	3.94467
PI3_HPA017737	0.900687	3.6402	4.91275	4.6925e-06	4.34056e-05	3.63908
TXNDC17_HPA022931	-0.458401	3.00061	-4.77673	7.9643e-06	6.54842e-05	3.12979
ITIH2_HPA062964	0.444474	2.58798	4.53784	1.98113e-05	0.000134893	2.2548
CORO1A_HPA051132	-0.862076	3.0158	-4.53464	2.00516e-05	0.000134893	2.24324
SPRR3_HPA044467	0.158498	3.95133	4.4738	2.51909e-05	0.000155344	2.02468
CAPN1_HPA005992	-0.447699	2.27484	-4.32484	4.37449e-05	0.00024901	1.49698
FGA_HPA051370	0.753258	3.01557	4.22746	6.24125e-05	0.000329895	1.15793
S100A12_HPA003620	-0.743068	3.70302	-4.19925	6.91225e-05	0.000341004	1.06064
DMKN_HPA029406	0.312916	2.42599	4.00683	0.000137309	0.000635055	0.40815
S100A2_HPA034651	-0.381669	2.30567	-3.94763	0.000168971	0.000735521	0.211451
KRT14_HPA023040	0.338892	2.16712	3.8802	0.000213556	0.000877952	-0.0102021
CRNN_HPA024343	0.404549	3.63673	3.7964	0.000284754	0.00110904	-0.282032
IL36G_HPA055042	-0.43168	2.28446	-3.76596	0.000315836	0.00116859	-0.379758
S100A6_HPA008060	-0.496487	3.44643	-3.72078	0.000368002	0.00129677	-0.523811
MIF_HPA003868	-0.309326	1.93261	-3.40657	0.00103263	0.00347339	-1.49092
TACSTD2_HPA055067	0.366843	2.23858	3.25654	0.0016565	0.00532962	-1.9304
DSG3_HPA056863	0.139944	2.3447	2.95666	0.00408827	0.0126055	-2.76273
FLNA_HPA002925	0.418479	2.38735	2.80532	0.00631134	0.0186816	-3.15838
F11R_HPA061700	-0.151419	2.02716	-2.67925	0.00895803	0.0254959	-3.47495
TMPRSS11E_HPA051062	0.341622	2.74696	2.63104	0.010213	0.0279912	-3.59281
BCAP31_HPA003906	0.348041	2.37417	2.40438	0.0185161	0.0488514	-4.12253
PKP1_HPA027221	0.188094	2.08013	2.39125	0.0191445	0.0488514	-4.15196

## Sheet: T2-T5
Antibody	logFC	AveExpr	t	P.Value	adj.P.Val	B
KRT1_HPA017917	1.3207	2.58646	4.37433	3.6457e-05	0.00269782	1.9952

## Sheet: T3-T4
Antibody	logFC	AveExpr	t	P.Value	adj.P.Val	B
CSTB_HPA058557	0.752101	3.22581	5.93324	7.28577e-08	5.39147e-06	7.76785
PI3_HPA017737	0.739946	3.6402	5.52387	4.02213e-07	1.38559e-05	6.1163
CSTA_HPA000392	0.199378	3.4705	5.40197	6.62923e-07	1.38559e-05	5.63427
FLNA_HPA002925	0.585514	2.38735	5.37203	7.4897e-07	1.38559e-05	5.51662
FGA_HPA051370	0.674691	3.01557	5.18242	1.61157e-06	2.38512e-05	4.77869
ITIH2_HPA062964	0.357468	2.58798	4.99495	3.39715e-06	3.66495e-05	4.06194
SPINK5_HPA011351	0.539177	2.90296	4.9898	3.46684e-06	3.66495e-05	4.04244
KRT1_HPA017917	0.614883	2.58646	4.77785	7.92981e-06	7.33507e-05	3.24911
KRT4_HPA034881	0.475715	2.36381	4.5522	1.87679e-05	0.000154313	2.4255
RPTN_HPA030485	0.51683	3.34383	4.20685	6.72483e-05	0.000453756	1.21096
SPRR3_HPA044467	0.108421	3.95133	4.18851	7.18551e-05	0.000453756	1.14811
DSG3_HPA056863	0.144623	2.3447	4.18193	7.3582e-05	0.000453756	1.12559
DSC2_HPA012615	0.279995	2.83975	3.812	0.000269979	0.00147827	-0.102048
TXNDC17_HPA022931	-0.266562	3.00061	-3.80168	0.000279673	0.00147827	-0.135211
MSN_HPA011135	0.322827	2.52113	3.73391	0.000352053	0.0017368	-0.351354
AHSG_HPA001524	0.467857	3.03357	3.70692	0.000385585	0.00178333	-0.436682
TACSTD2_HPA055067	0.300077	2.23858	3.64586	0.000472997	0.00205893	-0.628078
TMPRSS11E_HPA051062	0.336994	2.74696	3.55218	0.000644601	0.00265002	-0.917367
CAPNS1_HPA006872	-0.352586	2.57097	-3.44779	0.000904783	0.00343368	-1.23326
DMKN_HPA029406	0.196282	2.42599	3.43991	0.000928022	0.00343368	-1.25684
CRNN_HPA024343	0.254006	3.63673	3.2624	0.00162658	0.00573177	-1.77698
S100P_HPA019502	0.294306	2.84135	3.03118	0.00328344	0.0110443	-2.42273
MYH9_HPA001644	0.258565	2.4069	2.94477	0.00423251	0.0132091	-2.65445
LOR_HPA076123	0.169057	2.0265	2.94061	0.00428403	0.0132091	-2.66547
SERPINA3_HPA000893	0.193243	2.04506	2.89543	0.0048823	0.0140265	-2.78436
BCAP31_HPA003906	0.305887	2.37417	2.89218	0.00492822	0.0140265	-2.79286
KRT14_HPA023040	0.175146	2.16712	2.74464	0.00748012	0.020108	-3.17028
CTSG_HPA047737	0.226927	2.10178	2.73851	0.00760842	0.020108	-3.1856
KNG1_HPA001616	0.221594	2.18689	2.71237	0.0081791	0.0208708	-3.25066
MMP8_HPA022935	0.184631	2.24061	2.65224	0.00964261	0.0237851	-3.39833
CAPN1_HPA005992	-0.191285	2.27484	-2.52905	0.0134068	0.0320034	-3.69219
MIF_HPA003868	-0.157308	1.93261	-2.37107	0.020147	0.0465898	-4.05157

[truncated: 1 more sheets: T4-T5]
